# Supplementary material for: ZFP30 promotes adipogenesis through the KAP1-mediated activation of a retrotransposon-derived Pparg2 enhancer
Source: Nat Commun. 2019 Apr 18;10:1809. doi: 10.1038/s41467-019-09803-9 (PMC6472429; doi:10.1038/s41467-019-09803-9)
Supplement: Supplementary file 4 — Supplementary Data 1 [file 41467_2019_9803_MOESM4_ESM.xlsx]

## Sheet: KD-3t3l1
Gene	ShZfp30_D0_1	ShZfp30_D0_2	ShEmpty_D0_1	ShEmpty_D0_2	ShZfp30_D2_1	ShZfp30_D2_2	ShEmpty_D2_1	ShEmpty_D2_2	ShZfp30_D0_1	ShZfp30_D0_2	ShEmpty_D0_1	ShEmpty_D0_2	ShZfp30_D2_1	ShZfp30_D2_2	ShEmpty_D2_1	ShEmpty_D2_2	ShZfp30_D0.ShEmpty_D0	AveExpr	F	P.Value	adj.P.Val	ShZfp30_D2.ShEmpty_D2	AveExpr	F	P.Value	adj.P.Val	ShEmpty_D2.ShEmpty_D0	AveExpr	F	P.Value	adj.P.Val	ShZfp30_D0-ShEmpty_D0	ShZfp30_D2-ShEmpty_D2	ShEmpty_D2-ShEmpty_D0
ENSMUSG00000000001	7729	8464	6372	6382	6440	6585	5580	5536	8.17976	8.31123	7.92979	7.9403	7.92492	7.95918	7.72476	7.71782	0.310455	7.96097	27.1103	0.00174525	0.00458979	0.220754	7.96097	13.7074	0.00928097	0.0178941	-0.21375	7.96097	12.8514	0.0107257	0.0184494	0	0	0
ENSMUSG00000000028	763	747	362	352	1204	1200	630	731	4.84009	4.80996	3.79399	3.76187	5.50618	5.50352	4.57894	4.79778	1.04709	4.69904	181.443	7.25602e-06	0.000117915	0.816491	4.69904	110.324	3.25894e-05	0.000219655	0.910431	4.69904	137.171	1.69428e-05	0.000109762	1	0	0
ENSMUSG00000000031	8	6	233	250	170	159	2027	2169	-1.64893	-2.03553	3.15943	3.26906	2.68559	2.59151	6.26407	6.36621	-5.05648	2.58142	1551.98	9.37243e-09	9.41773e-06	-3.67659	2.58142	820.506	6.85613e-08	6.17806e-06	3.1009	2.58142	583.669	1.97925e-07	6.21847e-06	-1	-1	1
ENSMUSG00000000037	350	394	266	307	279	370	227	224	3.71687	3.88791	3.35014	3.56483	3.39867	3.80743	3.10831	3.09364	0.344904	3.49097	5.55743	0.0546448	0.0812754	0.502076	3.49097	11.7765	0.012994	0.0236929	-0.356514	3.49097	5.93788	0.0489229	0.0703114	0	0	0
ENSMUSG00000000056	350	348	1210	1147	395	378	949	964	3.71687	3.70904	5.53354	5.46467	3.8995	3.83825	5.16961	5.1967	-1.78615	4.56602	1134.56	2.49455e-08	1.7318e-05	-1.31428	4.56602	614.286	1.68837e-07	9.51327e-06	-0.315946	4.56602	35.4992	0.000849491	0.00214651	-1	-1	0
ENSMUSG00000000058	7138	9112	2493	2566	4206	4402	3194	2740	8.06501	8.41766	6.5761	6.62598	7.31037	7.37821	6.91996	6.70329	1.64029	7.24957	165.206	9.64961e-06	0.000137901	0.532663	7.24957	17.4216	0.00530366	0.0112511	0.210583	7.24957	2.7229	0.147836	0.186251	1	0	0
ENSMUSG00000000078	4647	4816	4142	4348	2549	2759	1562	1460	7.44584	7.4978	7.30843	7.38669	6.58796	6.70429	5.88823	5.79531	0.124255	6.82682	3.40002	0.1126	0.152389	0.804357	6.82682	142.478	1.51081e-05	0.000129753	-1.50579	6.82682	499.324	3.2139e-07	8.14144e-06	0	0	-1
ENSMUSG00000000085	1296	1197	829	936	695	610	603	591	5.60401	5.48984	4.98825	5.17153	4.71387	4.52795	4.5158	4.4913	0.467037	4.93782	25.3959	0.00206865	0.00527241	0.117361	4.93782	1.60364	0.250364	0.305031	-0.576339	4.93782	38.6739	0.000671987	0.00176956	0	0	0
ENSMUSG00000000088	1833	1973	1752	1774	2375	2456	2916	2876	6.10399	6.21057	6.06735	6.09359	6.48598	6.53649	6.78861	6.77316	0.07681	6.38247	1.81306	0.224739	0.279285	-0.269653	6.38247	22.3454	0.00287018	0.00680067	0.700419	6.38247	150.763	1.27345e-05	9.02186e-05	0	0	0
ENSMUSG00000000093	40	33	97	116	37	25	117	122	0.603453	0.330115	1.89948	2.16458	0.50078	-0.0534752	2.1551	2.2197	-1.56524	1.22747	63.7461	0.000163769	0.000780833	-1.96375	1.22747	100.337	4.32481e-05	0.000269047	0.155375	1.22747	0.628135	0.456949	0.510885	-1	-1	0
ENSMUSG00000000126	80	69	62	62	53	55	22	15	1.59452	1.38297	1.25793	1.26617	1.01343	1.06852	-0.229561	-0.76274	0.22669	0.823905	1.80085	0.226126	0.280893	1.53712	0.823905	82.8001	7.63624e-05	0.000408146	-1.7582	0.823905	108.331	3.4414e-05	0.000177943	0	1	-1
ENSMUSG00000000127	1878	2003	1965	2035	974	973	985	910	6.13897	6.23233	6.23283	6.29156	5.20048	5.20114	5.2233	5.11358	-0.0765429	5.70427	1.46457	0.269808	0.327595	0.0323697	5.70427	0.261926	0.626308	0.67489	-1.09375	5.70427	299.047	1.56924e-06	2.18497e-05	0	0	-1
ENSMUSG00000000131	3041	2793	2776	2859	2653	2690	2942	3012	6.83417	6.71188	6.7312	6.78194	6.64564	6.66776	6.80141	6.83981	0.0164584	6.75173	0.0747279	0.793349	0.828601	-0.163911	6.75173	7.41182	0.0330128	0.052481	0.0640426	6.75173	1.13148	0.326669	0.379989	0	0	0
ENSMUSG00000000134	1238	997	1442	1486	978	877	1136	1096	5.53798	5.2262	5.7865	5.83809	5.20639	5.05135	5.42897	5.38175	-0.430209	5.43216	15.2683	0.00724571	0.0146087	-0.276489	5.43216	6.30646	0.0441195	0.0673324	-0.406938	5.43216	13.6611	0.00935226	0.0163719	0	0	0
ENSMUSG00000000148	859	701	918	906	973	899	1059	1161	5.01096	4.71833	5.13528	5.12455	5.199	5.08708	5.32775	5.46484	-0.265278	5.13347	6.17337	0.045778	0.0699785	-0.253257	5.13347	5.62655	0.053541	0.0795855	0.266377	5.13347	6.22463	0.0451295	0.0654288	0	0	0
ENSMUSG00000000149	2988	2656	3182	3216	3071	2917	3100	3343	6.80881	6.63934	6.92809	6.95167	6.85669	6.78462	6.87687	6.99021	-0.215807	6.85454	7.97227	0.0287867	0.0469321	-0.112886	6.85454	2.1814	0.188029	0.237533	-0.00634019	6.85454	0.00688107	0.936473	0.947394	0	0	0
ENSMUSG00000000167	69	83	55	61	60	63	71	74	1.38254	1.64773	1.08656	1.2429	1.19082	1.26278	1.43846	1.50223	0.350403	1.34426	11.8525	0.0128138	0.0235639	-0.24354	1.34426	5.72555	0.0520114	0.0775988	0.305611	1.34426	9.01596	0.0226522	0.0355883	0	0	0
ENSMUSG00000000168	2074	2238	1764	1620	2071	2130	2828	2764	6.28215	6.39234	6.07719	5.96261	6.28842	6.33108	6.74441	6.71587	0.317344	6.34926	23.4466	0.00253998	0.0061924	-0.420388	6.34926	41.1454	0.000566331	0.00182199	0.710235	6.34926	117.442	2.70271e-05	0.000149561	0	0	0
ENSMUSG00000000171	2389	2292	2002	2039	2766	2776	3320	3588	6.4861	6.42673	6.25973	6.29439	6.70581	6.71315	6.97577	7.09223	0.179351	6.61924	9.10413	0.0222169	0.0377099	-0.32452	6.61924	29.8066	0.00135924	0.00367234	0.756938	6.61924	162.162	1.02101e-05	7.72353e-05	0	0	0
ENSMUSG00000000184	29494	28426	31474	32197	12345	12498	14790	15372	10.1118	10.059	10.234	10.2751	8.86366	8.88357	9.13097	9.19113	-0.16918	9.59364	10.4164	0.0168732	0.0297626	-0.287436	9.59364	30.0679	0.00132807	0.00361161	-1.0935	9.59364	435.17	4.92304e-07	1.03059e-05	0	0	-1
ENSMUSG00000000194	3100	2753	4034	3961	3090	3000	3635	3799	6.86189	6.69108	7.27032	7.25222	6.86559	6.82509	7.10652	7.17466	-0.484789	7.00592	47.7375	0.000373884	0.00140402	-0.295254	7.00592	17.707	0.00510027	0.0108771	-0.120681	7.00592	2.95821	0.134059	0.171002	0	0	0
ENSMUSG00000000247	85	83	107	95	68	76	80	59	1.68146	1.64773	2.04034	1.87782	1.36999	1.53149	1.6095	1.17788	-0.294487	1.61703	4.0929	0.0874385	0.121987	0.0570482	1.61703	0.153597	0.708087	0.748618	-0.565388	1.61703	15.0866	0.00745011	0.0134602	0	0	0
ENSMUSG00000000253	214	211	230	224	223	181	157	181	3.00844	2.98854	3.14077	3.11096	3.07609	2.77793	2.57779	2.78689	-0.127378	2.93343	1.27343	0.30041	0.359788	0.244667	2.93343	4.69824	0.0713242	0.102008	-0.443525	2.93343	15.439	0.00706032	0.0128678	0	0	0
ENSMUSG00000000275	4330	4220	4532	4712	3347	3290	3373	3519	7.34392	7.30722	7.43824	7.50267	6.98083	6.95819	6.99862	7.06422	-0.144881	7.19924	7.25414	0.0343494	0.0546347	-0.0619073	7.19924	1.32448	0.291746	0.34796	-0.439036	7.19924	66.6136	0.000144183	0.000526039	0	0	0
ENSMUSG00000000276	333	395	400	390	583	656	664	660	3.64515	3.89156	3.93781	3.90957	4.46055	4.63275	4.65471	4.65048	-0.155335	4.22282	2.58411	0.156896	0.203535	-0.105944	4.22282	1.20207	0.313191	0.370386	0.728907	4.22282	56.9007	0.000227067	0.000741287	0	0	0
ENSMUSG00000000278	11882	11423	11634	12184	9186	9515	4223	4469	8.80015	8.74374	8.79827	8.87315	8.43726	8.49016	7.32281	7.40896	-0.0637615	8.35931	1.13357	0.326257	0.387015	1.09783	8.35931	336.046	1.0951e-06	2.50884e-05	-1.46982	8.35931	602.369	1.79442e-07	5.92798e-06	0	1	-1
ENSMUSG00000000282	1609	1438	1924	1794	1742	1671	1603	1730	5.916	5.75438	6.20242	6.10976	6.0389	5.98103	5.92559	6.04004	-0.320899	5.99601	16.7503	0.00582613	0.0122113	0.02715	5.99601	0.119901	0.740458	0.777739	-0.17327	5.99601	4.88352	0.0672007	0.0932351	0	0	0
ENSMUSG00000000290	61	51	55	78	16	14	3	12	1.20612	0.950526	1.08656	1.59501	-0.683644	-0.86792	-2.91406	-1.07308	-0.262466	-0.0875606	0.229152	0.648378	0.699548	1.21779	-0.0875606	4.93311	0.0661518	0.0956311	-3.33436	-0.0875606	36.983	0.00075968	0.00195522	0	1	-1
ENSMUSG00000000295	406	401	321	302	329	335	386	396	3.93071	3.91328	3.62082	3.54118	3.6361	3.66427	3.87291	3.91424	0.340996	3.76169	41.5167	0.000552397	0.00189013	-0.243393	3.76169	21.1516	0.00329536	0.00761361	0.312574	3.76169	34.8843	0.000890819	0.00223362	0	0	0
ENSMUSG00000000296	296	314	139	148	138	113	74	67	3.47549	3.56094	2.41627	2.51471	2.3857	2.10065	1.49775	1.35988	1.05273	2.41392	97.0888	4.76929e-05	0.000336108	0.814359	2.41392	58.0991	0.000213903	0.000854901	-1.03667	2.41392	94.15	5.22475e-05	0.000241854	1	0	-1
ENSMUSG00000000301	75	74	50	45	41	41	86	133	1.50201	1.48319	0.95036	0.808185	0.647001	0.649139	1.71321	2.34376	0.613329	1.26211	10.6294	0.0161726	0.0286863	-1.38042	1.26211	53.8448	0.000265842	0.00101344	1.14921	1.26211	37.3186	0.000741121	0.00191564	0	-1	1
ENSMUSG00000000325	218	233	507	431	175	208	115	115	3.03509	3.1313	4.27941	4.05361	2.72729	2.978	2.13033	2.13481	-1.08331	3.05873	98.7691	4.53223e-05	0.000328147	0.720072	3.05873	43.6381	0.000480884	0.00160712	-2.03394	3.05873	348.168	9.8159e-07	1.56976e-05	-1	0	-1
ENSMUSG00000000326	2428	2382	2048	2036	2241	2253	1731	1922	6.50945	6.48229	6.2925	6.29227	6.40221	6.41205	6.03639	6.19183	0.203486	6.32737	10.19	0.0176629	0.0309699	0.293019	6.32737	21.1298	0.00330388	0.00762891	-0.178271	6.32737	7.82106	0.0298523	0.045352	0	0	0
ENSMUSG00000000339	1134	1152	852	771	923	987	836	928	5.41144	5.43458	5.0277	4.89191	5.12293	5.22174	4.98681	5.14182	0.463202	5.15487	34.186	0.00094103	0.00284028	0.108018	5.15487	1.85909	0.219618	0.272388	0.104507	5.15487	1.74018	0.233206	0.280723	0	0	0
ENSMUSG00000000340	256	274	186	195	225	228	268	314	3.26642	3.36469	2.83518	2.91141	3.08895	3.11015	3.34736	3.57998	0.442255	3.18802	25.5622	0.00203398	0.00520227	-0.364125	3.18802	17.3282	0.00537255	0.0113693	0.590375	3.18802	45.5521	0.000426494	0.0012259	0	0	0
ENSMUSG00000000346	2684	2466	4235	4337	3048	2908	3958	3841	6.65404	6.53228	7.34046	7.38304	6.84585	6.78016	7.22932	7.19052	-0.768594	6.99446	152.987	1.2182e-05	0.000153884	-0.396919	6.99446	40.8004	0.000579698	0.0018554	-0.15183	6.99446	5.97005	0.0484766	0.0697614	0	0	0
ENSMUSG00000000355	284	330	212	234	277	323	258	239	3.41589	3.63253	3.02347	3.17383	3.38831	3.61172	3.29261	3.18695	0.425559	3.34066	14.5118	0.00814921	0.0161193	0.260237	3.34066	5.42675	0.0568167	0.0838653	0.141125	3.34066	1.59592	0.251388	0.30045	0	0	0
ENSMUSG00000000374	1924	1809	1713	1800	2323	2249	2254	2251	6.17387	6.0854	6.03488	6.11457	6.45405	6.40949	6.41718	6.41973	0.0549106	6.26365	0.897326	0.378535	0.440832	0.0133106	6.26365	0.0527271	0.825687	0.851242	0.343731	6.26365	35.1621	0.000871823	0.00219558	0	0	0
ENSMUSG00000000378	1720	1548	1088	1094	1438	1367	928	958	6.01221	5.86068	5.38027	5.39645	5.76231	5.69142	5.13734	5.1877	0.548088	5.55355	66.3922	0.000145581	0.000716498	0.564347	5.55355	70.3895	0.00012284	0.000569037	-0.225839	5.55355	11.2723	0.0142785	0.0237837	0	0	0
ENSMUSG00000000384	1317	1311	957	936	1295	1320	1429	1696	5.62719	5.62103	5.19528	5.17153	5.61126	5.64097	5.75988	6.01141	0.440708	5.57982	26.8596	0.00178816	0.00468323	-0.259534	5.57982	9.31505	0.0212196	0.0357805	0.702244	5.57982	68.1984	0.000134673	0.000501044	0	0	0
ENSMUSG00000000386	218	254	183	179	24	18	13	13	3.03509	3.25555	2.81178	2.78823	-0.113328	-0.516447	-0.966527	-0.962048	0.345313	1.16654	6.29641	0.0442419	0.0679319	0.6494	1.16654	22.2686	0.00289529	0.00684672	-3.76429	1.16654	748.23	9.13804e-08	4.21112e-06	0	0	-1
ENSMUSG00000000399	2825	2739	2556	2586	2351	2325	3064	3066	6.72789	6.68372	6.6121	6.63718	6.47133	6.45742	6.86002	6.86544	0.0811689	6.66439	2.87063	0.13897	0.183195	-0.398356	6.66439	69.1418	0.000129401	0.000590584	0.238093	6.66439	24.6996	0.0022226	0.00480374	0	0	0
ENSMUSG00000000409	103	107	103	97	18	21	10	4	1.95709	2.01222	1.98564	1.90772	-0.518585	-0.299636	-1.3291	-2.54701	0.0379764	0.396042	0.0115558	0.917749	0.934647	1.52894	0.396042	18.7308	0.00445027	0.00969659	-3.88473	0.396042	120.919	2.47625e-05	0.000140776	0	1	-1
ENSMUSG00000000420	5459	6176	3404	3422	6390	6352	4552	4451	7.67816	7.8566	7.02538	7.04122	7.91367	7.90721	7.43103	7.40314	0.734078	7.53205	114.794	2.89384e-05	0.000249242	0.493357	7.53205	51.8511	0.000295955	0.00109743	0.383784	7.53205	31.3769	0.00118537	0.00284159	0	0	0
ENSMUSG00000000439	1291	1380	1522	1521	1686	1765	1963	1902	5.59843	5.695	5.86437	5.87167	5.99178	6.05996	6.2178	6.17674	-0.221304	5.93447	14.735	0.00786776	0.01567	-0.171402	5.93447	8.83902	0.0235606	0.0392125	0.32925	5.93447	32.6155	0.00106841	0.00260681	0	0	0
ENSMUSG00000000440	957	1088	576	564	1069	1091	3186	3232	5.16673	5.35215	4.46333	4.44122	5.33468	5.3662	6.91634	6.9415	0.807169	5.49777	130.837	1.95375e-05	0.000200133	-1.57848	5.49777	500.357	3.19336e-07	1.3473e-05	2.47665	5.49777	1231.77	1.92968e-08	2.13469e-06	0	-1	1
ENSMUSG00000000441	4991	4794	4591	4712	6459	6382	6518	6730	7.54886	7.49119	7.4569	7.50267	7.92917	7.91401	7.94891	7.99956	0.0402429	7.72391	0.593992	0.468895	0.529891	-0.0526492	7.72391	1.01668	0.350593	0.408134	0.494454	7.72391	89.6712	6.03592e-05	0.000271066	0	0	0
ENSMUSG00000000530	73	75	207	183	17	32	108	98	1.46327	1.50243	2.98912	2.82003	-0.598755	0.296467	2.04014	1.90512	-1.42172	1.55223	28.9666	0.00146621	0.003981	-2.12377	1.55223	64.6376	0.000157323	0.000680415	-0.931944	1.55223	12.4466	0.0115133	0.0196555	-1	-1	0
ENSMUSG00000000531	154	117	185	192	387	383	465	506	2.53507	2.14054	2.82742	2.8891	3.87001	3.85718	4.14122	4.26748	-0.52046	3.316	16.8668	0.00573071	0.0120427	-0.340755	3.316	7.23005	0.0345599	0.0546236	1.34609	3.316	112.825	3.04766e-05	0.000162677	0	0	1
ENSMUSG00000000532	821	744	668	678	2067	2019	2797	2886	4.94572	4.80415	4.67693	4.70659	6.28563	6.25388	6.72851	6.77817	0.183173	5.64745	8.35561	0.0263027	0.0435477	-0.483581	5.64745	58.2363	0.00021246	0.000850613	2.06158	5.64745	1058.41	3.09877e-08	2.4745e-06	0	0	1
ENSMUSG00000000538	2502	2344	1907	1887	3693	3651	2884	3121	6.55276	6.45909	6.18962	6.18265	7.12273	7.10837	6.77269	6.89109	0.31979	6.65988	26.168	0.00191399	0.00495148	0.283664	6.65988	20.5896	0.00352444	0.00804272	0.645756	6.65988	106.703	3.60052e-05	0.000183573	0	0	0
ENSMUSG00000000552	1532	1307	1210	1097	3121	2960	2033	2406	5.84527	5.61662	5.53354	5.4004	6.87999	6.80572	6.26834	6.51578	0.263982	6.10821	5.37371	0.0577313	0.0851841	0.450795	6.10821	15.6705	0.00681884	0.0138692	0.925095	6.10821	65.993	0.000148149	0.000536128	0	0	0
ENSMUSG00000000555	15029	14054	7253	7110	18455	17217	8375	8888	9.13911	9.04277	8.11661	8.09613	9.44372	9.34569	8.31055	8.40079	0.984574	8.73692	227.583	3.63163e-06	8.09431e-05	1.03904	8.73692	253.459	2.61005e-06	4.21877e-05	0.249299	8.73692	14.5911	0.00804778	0.0143635	0	1	0
ENSMUSG00000000561	2995	2940	1842	1878	2369	2337	2821	2842	6.81218	6.78587	6.1396	6.17576	6.48233	6.46485	6.74083	6.75601	0.641351	6.54468	180.897	7.32285e-06	0.000118205	-0.274831	6.54468	33.2179	0.00101701	0.00290667	0.590744	6.54468	153.475	1.20649e-05	8.68532e-05	0	0	0
ENSMUSG00000000563	3250	3490	3793	3904	3644	3634	5583	5763	6.93005	7.03324	7.18146	7.23131	7.10347	7.10164	7.72554	7.77579	-0.224741	7.26031	15.2143	0.00730563	0.0147162	-0.648113	7.26031	126.529	2.16086e-05	0.000165485	0.54428	7.26031	89.2343	6.1237e-05	0.000274155	0	0	0
ENSMUSG00000000567	1409	1408	2482	2466	1300	1222	1796	2033	5.72457	5.72397	6.56973	6.56864	5.61681	5.52972	6.08956	6.27281	-0.844913	6.01198	133.384	1.84351e-05	0.000195257	-0.607921	6.01198	69.0516	0.000129894	0.000591934	-0.387997	6.01198	28.1278	0.00158439	0.00363828	0	0	0
ENSMUSG00000000568	2776	2926	4398	4190	2830	2932	5460	5265	6.70265	6.77899	7.39494	7.3333	6.7388	6.79201	7.6934	7.64542	-0.6233	7.13494	119.616	2.55811e-05	0.000232097	-0.904002	7.13494	251.612	2.66933e-06	4.26315e-05	0.305291	7.13494	28.6959	0.00150303	0.00348463	0	0	0
ENSMUSG00000000579	150	157	193	202	246	212	329	269	2.49722	2.56323	2.88834	2.96217	3.21741	3.00542	3.64272	3.35721	-0.395025	3.01671	12.0693	0.0123177	0.0228222	-0.388551	3.01671	11.6769	0.0132351	0.0240744	0.57471	3.01671	25.5464	0.00203725	0.00446801	0	0	0
ENSMUSG00000000581	958	1061	962	930	863	850	1010	891	5.16824	5.31591	5.20279	5.16225	5.02601	5.00627	5.25944	5.08316	0.0595542	5.15301	0.550087	0.485105	0.545805	-0.155157	5.15301	3.73377	0.0993977	0.136321	-0.0112243	5.15301	0.0195401	0.893208	0.911044	0	0	0
ENSMUSG00000000594	166	159	490	536	106	78	200	213	2.64298	2.58144	4.23026	4.36782	2.00667	1.56872	2.92604	3.02116	-1.68683	2.91814	143.097	1.49116e-05	0.000172085	-1.1859	2.91814	70.7272	0.00012114	0.000562841	-1.32544	2.91814	88.3502	6.30658e-05	0.000279495	-1	-1	-1
ENSMUSG00000000600	2125	2513	1836	1848	2280	2241	2036	1805	6.31719	6.55951	6.13489	6.15253	6.4271	6.40435	6.27046	6.10125	0.294638	6.29591	9.54204	0.0202117	0.0347565	0.229868	6.29591	5.80791	0.0507832	0.0759732	0.0421441	6.29591	0.195225	0.673424	0.716455	0	0	0
ENSMUSG00000000605	810	837	1662	1614	962	903	1467	1549	4.92627	4.97397	5.99129	5.95726	5.1826	5.09348	5.79773	5.88065	-1.02415	5.47541	297.466	1.59508e-06	5.7326e-05	-0.701149	5.47541	139.421	1.6131e-05	0.000135829	-0.135083	5.47541	5.17501	0.0613388	0.0858928	-1	0	0
ENSMUSG00000000628	2767	2775	1416	1334	5851	5778	5482	5875	6.69797	6.70256	5.76026	5.68247	7.78655	7.77058	7.6992	7.80356	0.978896	6.98789	278.26	1.95895e-06	6.21604e-05	0.0271836	6.98789	0.214582	0.658832	0.704148	2.03001	6.98789	1196.68	2.112e-08	2.25553e-06	0	0	1
ENSMUSG00000000631	1373	1150	1572	1585	1017	1039	928	946	5.68724	5.43207	5.91099	5.93111	5.26277	5.29577	5.13734	5.16952	-0.361395	5.47835	17.5043	0.00524363	0.011169	0.125841	5.47835	2.12238	0.193307	0.243563	-0.767619	5.47835	78.9719	8.77593e-05	0.000361408	0	0	0
ENSMUSG00000000686	11	11	29	27	53	41	784	1012	-1.21284	-1.21241	0.174791	0.0817496	1.01343	0.649139	4.89422	5.26677	-1.34089	1.20686	73.7057	0.000107408	0.000577666	-4.24921	1.20686	740.164	9.45177e-08	6.99199e-06	4.95222	1.20686	1005.34	3.63844e-08	2.57028e-06	-1	-1	1
ENSMUSG00000000693	2377	2188	2347	2339	2881	2697	1131	1325	6.47883	6.35975	6.48906	6.49237	6.76457	6.67151	5.42261	5.65539	-0.0714237	6.29176	0.621366	0.459274	0.520547	1.17904	6.29176	169.324	8.95415e-06	9.13214e-05	-0.95172	6.29176	110.327	3.25873e-05	0.000171152	0	1	0
ENSMUSG00000000708	917	918	1104	1115	564	530	1332	1312	5.10517	5.10716	5.40133	5.42386	4.41279	4.32531	5.65851	5.64117	-0.306431	5.13441	34.1907	0.000940676	0.00283993	-1.28079	5.13441	597.305	1.84214e-07	1.00966e-05	0.23724	5.13441	20.4937	0.00356563	0.00715857	0	-1	0
ENSMUSG00000000711	3495	3391	3749	3922	3169	3277	3162	3216	7.03489	6.99173	7.16463	7.23795	6.902	6.95248	6.90544	6.93434	-0.18798	7.01543	12.1095	0.0122285	0.0226778	0.00735254	7.01543	0.0185259	0.895996	0.911954	-0.281401	7.01543	27.1367	0.0017408	0.00392494	0	0	0
ENSMUSG00000000738	1671	1480	1566	1591	2016	1981	1774	1929	5.97053	5.79589	5.90548	5.93656	6.2496	6.22648	6.07178	6.19708	-0.0378069	6.04417	0.243413	0.638542	0.690802	0.103609	6.04417	1.82809	0.223049	0.276075	0.21341	6.04417	7.75586	0.030328	0.0459863	0	0	0
ENSMUSG00000000740	13493	13967	15867	13718	20667	21105	23885	25058	8.98358	9.03381	9.24594	9.04423	9.60704	9.63943	9.82243	9.89608	-0.136384	9.40907	3.08448	0.12739	0.170182	-0.236021	9.40907	9.23744	0.0215795	0.036301	0.714175	9.40907	84.5787	7.17295e-05	0.000309229	0	0	0
ENSMUSG00000000743	2160	2016	2180	2138	2309	2317	2292	2565	6.34075	6.24166	6.38259	6.36277	6.44533	6.45245	6.44129	6.60809	-0.0814747	6.40937	1.30002	0.295851	0.354962	-0.0758003	6.40937	1.12524	0.327903	0.384728	0.152008	6.40937	4.52517	0.0754903	0.103228	0	0	0
ENSMUSG00000000751	3773	3782	2389	2380	3784	3940	2659	2785	7.14529	7.14915	6.51464	6.51744	7.15785	7.21826	6.65553	6.72678	0.63118	6.88562	143.873	1.46699e-05	0.000171073	0.496901	6.88562	89.1685	6.13707e-05	0.000347585	0.175115	6.88562	11.0744	0.0148289	0.0245647	0	0	0
ENSMUSG00000000753	17818	15636	21589	21164	7960	7517	2837	3269	9.38469	9.19666	9.69019	9.66975	8.23061	8.15014	6.74899	6.95792	-0.389296	8.50362	16.9974	0.00562622	0.0118624	1.33692	8.50362	200.461	5.35398e-06	6.66924e-05	-2.82652	8.50362	896.032	5.21021e-08	3.07964e-06	0	1	-1
ENSMUSG00000000759	1585	1572	1264	1319	1693	1687	1266	1344	5.89432	5.88287	5.5965	5.66617	5.99775	5.99477	5.58522	5.67592	0.257265	5.78669	21.1782	0.00328501	0.007636	0.365695	5.78669	42.7923	0.000507842	0.00167907	-0.000764872	5.78669	0.0001872	0.989508	0.991482	0	0	0
ENSMUSG00000000776	1010	1078	777	758	894	934	757	786	5.24446	5.33884	4.89485	4.8674	5.0769	5.14215	4.84369	4.90237	0.410525	5.03883	48.7762	0.000351868	0.00134224	0.236497	5.03883	16.1876	0.00631767	0.0130353	-0.00809369	5.03883	0.0189593	0.894796	0.912041	0	0	0
ENSMUSG00000000787	12958	14106	15473	16079	21461	21817	27308	25345	8.92521	9.0481	9.20966	9.27332	9.66142	9.6873	10.0156	9.91251	-0.254837	9.46665	14.435	0.00824907	0.0162954	-0.289716	9.46665	18.6568	0.0044934	0.00977123	0.722585	9.46665	116.057	2.80054e-05	0.00015318	0	0	0
ENSMUSG00000000804	2776	2993	2786	2813	2773	2679	2343	2326	6.70265	6.81164	6.73639	6.75854	6.70945	6.66185	6.47303	6.46701	0.00968538	6.66507	0.0289451	0.870259	0.894365	0.215628	6.66507	14.3468	0.00836584	0.0164132	-0.277441	6.66507	23.7511	0.00245762	0.00523383	0	0	0
ENSMUSG00000000811	531	519	425	431	333	313	541	554	4.31753	4.28501	4.02516	4.05361	3.6535	3.56642	4.3594	4.39811	0.261882	4.08234	23.2944	0.00258253	0.00627446	-0.768793	4.08234	200.752	5.33034e-06	6.64811e-05	0.33937	4.08234	39.1191	0.000651143	0.00172484	0	0	0
ENSMUSG00000000823	1652	1528	2386	2312	1869	1713	2761	2699	5.95404	5.84193	6.51283	6.47563	6.1404	6.01683	6.70982	6.68154	-0.596246	6.29163	79.6416	8.56108e-05	0.000492742	-0.617067	6.29163	85.3009	6.99541e-05	0.000382716	0.201453	6.29163	9.09153	0.0222784	0.0350467	0	0	0
ENSMUSG00000000826	4595	4270	5635	5813	4263	4162	6600	6454	7.42961	7.32422	7.75248	7.80558	7.32978	7.29733	7.96695	7.93915	-0.402117	7.60564	48.6017	0.000355446	0.00135289	-0.63949	7.60564	122.918	2.3573e-05	0.000175135	0.174021	7.60564	9.10227	0.0222259	0.0349778	0	0	0
ENSMUSG00000000827	3004	2943	2798	2666	2636	2726	2772	2771	6.81651	6.78734	6.74259	6.68112	6.63637	6.68693	6.71556	6.71952	0.0900733	6.72324	3.0667	0.128301	0.171134	-0.0558846	6.72324	1.18049	0.317219	0.374314	0.0056826	6.72324	0.012206	0.915477	0.929272	0	0	0
ENSMUSG00000000838	2594	3049	1977	2011	2969	2926	4852	4028	6.60484	6.83838	6.24161	6.27445	6.80797	6.78906	7.5231	7.25909	0.463585	6.79231	17.7828	0.00504803	0.0108239	-0.592582	6.79231	29.0561	0.00145429	0.00387531	1.13307	6.79231	106.231	3.64845e-05	0.000185312	0	0	1
ENSMUSG00000000876	468	474	591	643	822	807	1029	1097	4.13551	4.15429	4.50038	4.63019	4.95583	4.93142	5.28631	5.38307	-0.420385	4.74713	41.7214	0.00054491	0.00187038	-0.391066	4.74713	36.1047	0.000811234	0.00242157	0.769407	4.74713	139.758	1.60139e-05	0.000105574	0	0	0
ENSMUSG00000000881	524	575	543	562	611	615	451	468	4.2984	4.4327	4.37828	4.4361	4.52817	4.53971	4.09717	4.15497	-0.0416421	4.35819	0.427955	0.536219	0.595316	0.407874	4.35819	41.0567	0.000569727	0.00182999	-0.281123	4.35819	19.5041	0.00403012	0.00792615	0	0	0
ENSMUSG00000000884	113	86	116	118	54	57	73	89	2.09015	1.69865	2.15633	2.18913	1.04015	1.11959	1.47826	1.76688	-0.278331	1.69239	3.60153	0.104362	0.142482	-0.542701	1.69239	13.6926	0.00930377	0.0179238	-0.550165	1.69239	14.0718	0.00874414	0.0154204	0	0	0
ENSMUSG00000000901	898	839	1409	1422	498	533	419	488	5.07498	4.97741	5.75312	5.7746	4.23341	4.33344	3.99111	4.21528	-0.737665	4.79417	70.9622	0.000119975	0.00062223	0.180232	4.79417	4.23616	0.083212	0.116793	-1.66066	4.79417	359.644	8.88009e-07	1.48511e-05	0	0	-1
ENSMUSG00000000902	1671	1536	1648	1767	1477	1470	1512	1678	5.97053	5.84946	5.97909	6.08788	5.8009	5.79619	5.84131	5.99602	-0.123491	5.91517	2.50334	0.162529	0.210118	-0.120116	5.91517	2.36835	0.17259	0.220408	-0.114822	5.91517	2.16421	0.189545	0.233671	0	0	0
ENSMUSG00000000915	829	764	662	627	1766	1859	1017	960	4.9597	4.8424	4.66392	4.59386	6.05864	6.1348	5.2694	5.19071	0.272156	5.21418	16.4057	0.00612084	0.0127048	0.866667	5.21418	166.365	9.4469e-06	9.4161e-05	0.601159	5.21418	80.0455	8.43487e-05	0.000350474	0	0	0
ENSMUSG00000000916	477	530	511	579	454	405	718	781	4.16296	4.31523	4.29074	4.47905	4.1001	3.93766	4.76743	4.89317	-0.1458	4.36829	2.10324	0.195064	0.246369	-0.81142	4.36829	65.143	0.000153816	0.000668367	0.445401	4.36829	19.6281	0.00396768	0.00782504	0	0	0
ENSMUSG00000000934	407	413	394	402	169	196	194	233	3.93426	3.95577	3.91603	3.95323	2.6771	2.89248	2.88221	3.15034	0.0103818	3.42018	0.00925676	0.926352	0.941579	-0.231483	3.42018	4.60211	0.0735986	0.104813	-0.918355	3.42018	72.4333	0.000113009	0.000437732	0	0	0
ENSMUSG00000000942	85	103	105	88	55	55	109	120	1.68146	1.95751	2.01325	1.768	1.06638	1.06852	2.05337	2.19595	-0.0711375	1.72555	0.34765	0.576046	0.632775	-1.05722	1.72555	76.7843	9.52924e-05	0.000476383	0.234042	1.72555	3.76297	0.0983451	0.130442	0	-1	0
ENSMUSG00000000948	47	72	62	58	76	74	161	76	0.833458	1.44393	1.25793	1.17075	1.52935	1.49327	2.61398	1.54045	-0.0756471	1.48539	0.0460377	0.836911	0.866369	-0.565905	1.48539	2.57642	0.157421	0.203667	0.862871	1.48539	5.98992	0.0482036	0.0694265	0	0	0
ENSMUSG00000000957	15482	13284	29998	29518	10152	9713	10051	10955	9.18195	8.96148	10.1648	10.1497	8.58151	8.51987	8.57371	8.70243	-1.08552	9.10443	155.34	1.16315e-05	0.000150003	-0.0873784	9.10443	1.00651	0.352845	0.410439	-1.51917	9.10443	304.242	1.48814e-06	2.1061e-05	-1	0	-1
ENSMUSG00000000959	691	637	1054	1066	843	806	1248	1290	4.69719	4.58031	5.33449	5.35906	4.99221	4.92963	5.56457	5.61678	-0.708027	5.13428	134.125	1.813e-05	0.000193804	-0.629754	5.13428	106.109	3.66105e-05	0.000239921	0.243897	5.13428	15.9156	0.006575	0.012108	0	0	0
ENSMUSG00000000976	1333	1261	1249	1199	1054	1032	1036	1056	5.6446	5.56495	5.57928	5.52861	5.31431	5.28603	5.29609	5.32814	0.0508321	5.44275	0.882618	0.382225	0.444743	-0.0119504	5.44275	0.0487822	0.832208	0.856866	-0.24183	5.44275	19.9763	0.00379908	0.00755306	0	0	0
ENSMUSG00000001016	1811	1804	1433	1440	2692	2566	2234	2205	6.08657	6.08141	5.77747	5.79274	6.66669	6.59969	6.40432	6.38995	0.298881	6.22486	36.2143	0.000804551	0.00251916	0.236051	6.22486	22.5889	0.0027925	0.00665586	0.612029	6.22486	151.854	1.24593e-05	8.87382e-05	0	0	0
ENSMUSG00000001017	3697	3855	3688	3466	3811	3818	4119	4033	7.11594	7.17673	7.14097	7.05965	7.1681	7.17289	7.28684	7.26088	0.0460222	7.17275	0.718323	0.427831	0.490053	-0.103363	7.17275	3.62338	0.103519	0.141123	0.17355	7.17275	10.2149	0.0175738	0.0285278	0	0	0
ENSMUSG00000001018	1100	1172	1162	1209	1092	1148	1072	1059	5.36755	5.4594	5.47516	5.54058	5.36538	5.43963	5.34535	5.33223	-0.0944021	5.41566	2.51881	0.161429	0.208853	0.0637171	5.41566	1.14747	0.323538	0.380384	-0.169084	5.41566	8.08049	0.0280549	0.0429873	0	0	0
ENSMUSG00000001020	7200	7317	7966	8559	6679	6739	6097	6040	8.07748	8.10116	8.25188	8.3637	7.97749	7.99253	7.85259	7.84352	-0.218467	8.05754	15.2128	0.00730734	0.0147172	0.136954	8.05754	5.97836	0.0483621	0.0729303	-0.459737	8.05754	67.3683	0.000139547	0.000513476	0	0	0
ENSMUSG00000001025	17798	19229	13345	13566	12719	13156	7065	7191	9.38307	9.49506	8.99621	9.02815	8.90672	8.95759	8.06516	8.09514	0.426883	8.86589	53.1254	0.00027622	0.00112538	0.852	8.86589	211.624	4.53682e-06	6.03808e-05	-0.932031	8.86589	253.248	2.61674e-06	3.06933e-05	0	0	0
ENSMUSG00000001034	1674	1381	1729	1734	1366	1222	1179	1344	5.97312	5.69605	6.04829	6.06069	5.68823	5.52972	5.48255	5.67592	-0.219909	5.76932	3.6686	0.101803	0.139335	0.029743	5.76932	0.0671092	0.803883	0.833395	-0.475259	5.76932	17.1346	0.00551912	0.010414	0	0	0
ENSMUSG00000001036	1903	1762	1600	1740	3684	3494	2281	2426	6.15804	6.04743	5.93646	6.06568	7.11921	7.04497	6.43435	6.52773	0.101672	6.41673	1.87576	0.217806	0.271789	0.601053	6.41673	65.5544	0.000151038	0.000659131	0.479973	6.41673	41.8033	0.000541953	0.00148689	0	0	0
ENSMUSG00000001039	272	262	290	319	281	260	236	229	3.35372	3.3002	3.47454	3.62006	3.40895	3.29924	3.16428	3.12541	-0.220345	3.3433	9.58257	0.0200385	0.0345029	0.209248	3.3433	8.64164	0.0246321	0.0407482	-0.402454	3.3433	31.9674	0.0011276	0.00273025	0	0	0
ENSMUSG00000001052	2429	2428	2290	2247	2175	2266	1940	1902	6.51005	6.50988	6.4536	6.4345	6.35909	6.42035	6.2008	6.17674	0.0659157	6.38312	1.77635	0.228948	0.28396	0.20095	6.38312	16.5091	0.00603033	0.0125214	-0.255273	6.38312	26.6416	0.0018266	0.00408781	0	0	0
ENSMUSG00000001053	108	74	112	118	43	42	35	59	2.02515	1.48319	2.10593	2.18913	0.714905	0.68349	0.428333	1.17788	-0.393357	1.351	2.18331	0.187861	0.238471	-0.10391	1.351	0.152354	0.709203	0.749612	-1.34442	1.351	25.5043	0.00204597	0.00448143	0	0	-1
ENSMUSG00000001054	691	626	693	749	832	835	733	778	4.69719	4.5552	4.7299	4.85017	4.97327	4.9806	4.79724	4.88762	-0.163845	4.8089	4.89346	0.0669887	0.0968874	0.134504	4.8089	3.29774	0.117123	0.157461	0.0523907	4.8089	0.500331	0.504764	0.557418	0	0	0
ENSMUSG00000001056	1246	1263	702	601	1086	1063	1269	1413	5.54727	5.56724	4.7485	4.53281	5.35743	5.3287	5.58863	5.74812	0.916596	5.30234	106.309	3.64054e-05	0.000288421	-0.325306	5.30234	13.3905	0.00978389	0.0186964	1.02772	5.30234	133.648	1.83257e-05	0.000115874	0	0	1
ENSMUSG00000001062	469	423	500	492	383	353	362	347	4.13858	3.99024	4.25937	4.24437	3.85504	3.73967	3.78042	3.72393	-0.187458	3.96645	6.81287	0.0384953	0.0603532	0.045177	3.96645	0.395691	0.551521	0.604842	-0.499694	3.96645	48.4093	0.000359444	0.00107017	0	0	0
ENSMUSG00000001065	477	463	605	549	424	407	438	473	4.16296	4.12045	4.53413	4.40237	4.00158	3.94476	4.05502	4.17028	-0.326543	4.17394	21.6946	0.00309233	0.00727734	-0.139483	4.17394	3.95832	0.0916786	0.127094	-0.355597	4.17394	25.7268	0.00200043	0.00440791	0	0	0
ENSMUSG00000001082	1497	1373	1247	1239	1596	1417	1291	1474	5.81194	5.68767	5.57697	5.57593	5.91266	5.74323	5.61342	5.80907	0.173353	5.71636	3.47822	0.109301	0.148334	0.1167	5.71636	1.57629	0.254022	0.308864	0.134794	5.71636	2.10298	0.195088	0.239671	0	0	0
ENSMUSG00000001089	3839	3918	2791	2965	3822	3821	2318	2305	7.17031	7.20011	6.73897	6.83445	7.17226	7.17402	6.45756	6.45393	0.398497	6.9002	55.3268	0.00024603	0.00104129	0.717398	6.9002	179.31	7.52197e-06	8.17116e-05	-0.330966	6.9002	38.1639	0.000696961	0.00181956	0	0	0
ENSMUSG00000001098	5370	4876	8555	8572	6957	6850	7423	7931	7.65444	7.51566	8.35478	8.36589	8.03631	8.01609	8.13647	8.23644	-0.775288	8.03951	135.215	1.76927e-05	0.000191207	-0.160252	8.03951	5.77704	0.0512389	0.0765884	-0.173882	8.03951	6.80153	0.0386105	0.0570825	0	0	0
ENSMUSG00000001100	2046	1872	1765	1769	2587	2491	3040	3150	6.26255	6.13478	6.07801	6.08952	6.6093	6.5569	6.84868	6.90443	0.114898	6.43552	3.42935	0.111347	0.150839	-0.293452	6.43552	22.3698	0.00286228	0.00678862	0.792791	6.43552	163.269	1.00014e-05	7.62787e-05	0	0	0
ENSMUSG00000001105	865	954	696	771	1044	1036	814	815	5.02099	5.16263	4.73613	4.89191	5.30056	5.2916	4.94836	4.95461	0.27779	5.03835	13.7471	0.00922038	0.017909	0.3446	5.03835	21.1548	0.00329409	0.00761213	0.137461	5.03835	3.36618	0.114069	0.148568	0	0	0
ENSMUSG00000001119	21031	16638	54892	54321	84494	77265	129532	140270	9.62387	9.28626	11.0365	11.0296	11.6385	11.5116	12.2615	12.3809	-1.57798	11.0961	183.424	7.01994e-06	0.000115876	-0.746144	11.0961	41.0107	0.000571502	0.0018352	1.28818	11.0961	122.238	2.39692e-05	0.000137915	-1	0	1
ENSMUSG00000001120	843	769	410	388	921	834	520	511	4.98385	4.8518	3.97339	3.90216	5.1198	4.97887	4.30234	4.28165	0.980051	4.54923	175.212	8.07025e-06	0.000124465	0.757338	4.54923	104.627	3.81779e-05	0.000247234	0.354224	4.54923	22.8887	0.0027006	0.00566152	0	0	0
ENSMUSG00000001123	5153	4920	3088	3267	1677	1602	1048	952	7.59494	7.52861	6.88484	6.97436	5.98406	5.92021	5.3127	5.17864	0.632177	6.42229	82.9555	7.59422e-05	0.000457398	0.706465	6.42229	103.597	3.93205e-05	0.000251393	-1.68393	6.42229	588.595	1.92821e-07	6.16721e-06	0	0	-1
ENSMUSG00000001127	1630	1611	1258	1285	1814	1791	1482	1406	5.9347	5.91821	5.58964	5.6285	6.09732	6.08105	5.8124	5.74096	0.317387	5.85035	38.1338	0.000698475	0.00227075	0.312505	5.85035	36.9696	0.000760432	0.00229462	0.167609	5.85035	10.6348	0.0161556	0.0264284	0	0	0
ENSMUSG00000001131	2531	2607	1625	1628	2501	2494	1078	1055	6.56938	6.61248	5.95882	5.96972	6.56054	6.55863	5.3534	5.32678	0.626661	6.11372	171.784	8.57011e-06	0.00012869	1.2195	6.11372	650.551	1.41248e-07	8.47346e-06	-0.624181	6.11372	170.427	8.77924e-06	6.97365e-05	0	1	0
ENSMUSG00000001134	170	205	155	136	167	163	124	108	2.67723	2.94702	2.57292	2.39315	2.65998	2.62725	2.23859	2.04462	0.329092	2.52009	8.00486	0.0285636	0.0465999	0.502011	2.52009	18.6271	0.00451093	0.00980049	-0.341431	2.52009	8.61639	0.0247738	0.038505	0	0	0
ENSMUSG00000001138	360	306	348	328	447	426	502	453	3.75746	3.52377	3.73716	3.66014	4.07771	4.0105	4.25157	4.10802	-0.0580377	3.89079	0.378584	0.560001	0.617511	-0.135691	3.89079	2.06939	0.198227	0.249137	0.481143	3.89079	26.019	0.00194262	0.00429879	0	0	0
ENSMUSG00000001143	509	428	568	550	473	479	668	755	4.25654	4.00718	4.44316	4.40499	4.15918	4.17949	4.66337	4.84435	-0.292218	4.36978	8.72665	0.0241629	0.0405694	-0.584526	4.36978	34.9175	0.000888521	0.00260486	0.329784	4.36978	11.1146	0.0147148	0.0244058	0	0	0
ENSMUSG00000001150	2312	2025	2180	2171	2026	1877	1879	1841	6.43884	6.24809	6.38259	6.38487	6.25674	6.1487	6.15472	6.12973	-0.0402646	6.26803	0.272423	0.619616	0.674035	0.060492	6.26803	0.614883	0.461521	0.519658	-0.241504	6.26803	9.80046	0.0191402	0.0306945	0	0	0
ENSMUSG00000001151	1223	1162	930	919	2062	1930	1391	1355	5.5204	5.44704	5.15401	5.1451	6.28214	6.18886	5.72101	5.68767	0.334168	5.64328	33.9539	0.000958541	0.00288107	0.531157	5.64328	85.784	6.87988e-05	0.000377778	0.554789	5.64328	93.5873	5.31844e-05	0.000244957	0	0	0
ENSMUSG00000001156	407	465	454	433	1300	1262	783	835	3.93426	4.12666	4.12028	4.06028	5.61681	5.57617	4.89238	4.98956	-0.0598204	4.66455	0.577874	0.47473	0.535631	0.655522	4.66455	69.3919	0.00012805	0.000585966	0.850686	4.66455	116.862	2.74312e-05	0.000150765	0	0	0
ENSMUSG00000001157	972	1041	1563	1560	1199	1195	1572	1473	5.18916	5.28847	5.90271	5.90818	5.50018	5.4975	5.89743	5.8081	-0.666632	5.62397	127.096	2.13198e-05	0.000210452	-0.353924	5.62397	35.8245	0.000828649	0.0024653	-0.0526843	5.62397	0.793821	0.405809	0.460541	0	0	0
ENSMUSG00000001158	1219	1335	1243	1158	1254	1224	1350	1266	5.51568	5.64719	5.57234	5.47843	5.56486	5.53208	5.67786	5.5897	0.0560477	5.57227	0.646695	0.45068	0.512621	-0.0853121	5.57227	1.49832	0.264889	0.320076	0.108394	5.57227	2.41877	0.168733	0.210271	0	0	0
ENSMUSG00000001166	117	94	70	71	57	33	17	17	2.14012	1.82627	1.4317	1.46026	1.11745	0.340189	-0.592131	-0.587653	0.537213	0.892026	4.96531	0.0654824	0.0949822	1.31871	0.892026	29.9194	0.00134567	0.0036414	-2.03587	0.892026	71.3106	0.000118275	0.000453313	0	1	-1
ENSMUSG00000001173	824	833	1103	1184	824	868	910	869	4.95098	4.96706	5.40002	5.51045	4.95934	5.03648	5.1091	5.04711	-0.496215	5.12257	64.0464	0.000161559	0.000773049	-0.0801942	5.12257	1.67279	0.241453	0.295582	-0.377132	5.12257	36.995	0.000759007	0.00195391	0	0	0
ENSMUSG00000001175	14041	15223	10721	10820	12988	13296	11219	11398	9.04101	9.15804	8.68037	8.70187	8.93691	8.97286	8.73231	8.75962	0.408407	8.87287	49.6083	0.000335451	0.0012952	0.20892	8.87287	12.9816	0.0104876	0.0198181	0.0548451	8.87287	0.894633	0.379207	0.43378	0	0	0
ENSMUSG00000001211	1208	1062	1828	1720	978	949	1417	1641	5.5026	5.31727	6.12859	6.049	5.20639	5.16512	5.74772	5.96386	-0.678859	5.63507	50.2488	0.000323497	0.00126115	-0.670034	5.63507	48.9509	0.000348337	0.00124823	-0.233007	5.63507	5.91974	0.049177	0.0706108	0	0	0
ENSMUSG00000001228	2901	2715	2007	1938	2629	2539	2217	2366	6.76619	6.67103	6.26333	6.22111	6.63253	6.58443	6.3933	6.4916	0.476383	6.50294	58.3456	0.00021132	0.000938871	0.166028	6.50294	7.08689	0.0358472	0.0563774	0.20023	6.50294	10.3075	0.0172471	0.0280315	0	0	0
ENSMUSG00000001229	3592	3135	2763	2604	2757	2646	2170	2366	7.07438	6.87851	6.72443	6.64718	6.70111	6.64397	6.3624	6.4916	0.290635	6.69045	11.741	0.0130792	0.0239498	0.245538	6.69045	8.38001	0.0261544	0.0429718	-0.258804	6.69045	9.31005	0.0212426	0.0336455	0	0	0
ENSMUSG00000001240	1	13	10	21	0	3	64	103	-4.15143	-0.981087	-1.31553	-0.273345	-5.72804	-2.91855	1.28981	1.97655	-1.77182	-1.5127	2.01765	0.203205	0.255527	-5.95647	-1.5127	22.8026	0.0027266	0.00653236	2.42762	-1.5127	3.78763	0.0974682	0.129378	0	-1	0
ENSMUSG00000001248	1501	1293	1894	1951	2441	2256	3420	3594	5.81579	5.60109	6.17975	6.23076	6.52551	6.41397	7.01858	7.09464	-0.496813	6.36001	33.3352	0.00100738	0.00298966	-0.586866	6.36001	46.5153	0.000402177	0.00139593	0.851355	6.36001	97.89	4.65427e-05	0.000221647	0	0	0
ENSMUSG00000001280	3871	4000	4665	4860	3864	3871	4358	4107	7.18228	7.22999	7.47996	7.54728	7.18803	7.19278	7.3682	7.28711	-0.307487	7.30945	30.111	0.00132303	0.00367582	-0.137253	7.30945	5.99955	0.048072	0.0725382	-0.185966	7.30945	11.0139	0.0150026	0.0248082	0	0	0
ENSMUSG00000001281	86	74	44	50	161	153	23	21	1.69823	1.48319	0.767882	0.958601	2.60735	2.53619	-0.166825	-0.290671	0.727471	1.19924	51.4808	0.000302037	0.00120044	2.80052	1.19924	762.942	8.60028e-08	6.80036e-06	-1.09199	1.19924	115.998	2.8048e-05	0.00015321	0	1	-1
ENSMUSG00000001285	1188	1116	999	983	1070	1116	1066	1203	5.47853	5.38879	5.25721	5.24217	5.33603	5.39887	5.33725	5.51608	0.18397	5.36937	6.05007	0.0473897	0.0720537	-0.0592204	5.36937	0.626916	0.457366	0.515633	0.176978	5.36937	5.59895	0.0539782	0.076672	0	0	0
ENSMUSG00000001288	2564	2243	3917	3724	2713	2608	1577	1824	6.58806	6.39556	7.22787	7.16322	6.6779	6.6231	5.90201	6.11635	-0.703731	6.58676	53.4977	0.000270784	0.00111294	0.641323	6.58676	44.4299	0.000457333	0.00154859	-1.18636	6.58676	152.04	1.24132e-05	8.86112e-05	0	0	-1
ENSMUSG00000001289	2347	2388	2783	2624	3424	3453	3000	3105	6.46051	6.48591	6.73483	6.65822	7.01364	7.02794	6.82957	6.88367	-0.223311	6.76179	17.5564	0.00520633	0.0111052	0.164168	6.76179	9.4883	0.0204445	0.0346722	0.160099	6.76179	9.0238	0.022613	0.035536	0	0	0
ENSMUSG00000001300	1985	2020	1063	1050	3266	3387	899	957	6.21889	6.24452	5.34675	5.33725	6.94549	7.0001	5.09157	5.18619	0.889704	5.92135	256.799	2.5072e-06	6.74079e-05	1.83392	5.92135	1091.09	2.8181e-08	4.47113e-06	-0.203122	5.92135	13.385	0.00979303	0.0170396	0	1	0
ENSMUSG00000001305	943	1099	645	667	735	757	843	900	5.14548	5.36666	4.62642	4.68301	4.79454	4.8392	4.99883	5.09765	0.601352	4.94397	50.4945	0.000319061	0.00125113	-0.231366	4.94397	7.47456	0.0325002	0.0517891	0.393521	4.94397	21.6233	0.00311803	0.00638756	0	0	0
ENSMUSG00000001313	309	262	564	549	152	174	456	517	3.5374	3.3002	4.43298	4.40237	2.52463	2.72118	4.11306	4.29848	-0.998873	3.66629	80.1592	8.39977e-05	0.000486243	-1.58286	3.66629	201.289	5.287e-06	6.62001e-05	-0.211904	3.66629	3.60753	0.10413	0.137238	0	-1	0
ENSMUSG00000001323	373	454	672	788	582	715	757	774	3.80857	4.09216	4.68554	4.92336	4.45808	4.75691	4.84369	4.88019	-0.854083	4.55606	36.0981	0.000811636	0.00253624	-0.254445	4.55606	3.20385	0.121497	0.162491	0.057489	4.55606	0.163551	0.699333	0.739438	0	0	0
ENSMUSG00000001333	116	104	135	145	7	12	5	11	2.12779	1.97138	2.3743	2.48527	-1.82115	-1.08204	-2.26198	-1.19337	-0.380194	0.325023	1.03609	0.34636	0.407932	0.276082	0.325023	0.546339	0.486536	0.543603	-4.15746	0.325023	123.891	2.30209e-05	0.00013462	0	0	-1
ENSMUSG00000001366	664	609	704	668	919	887	1043	1111	4.63973	4.51551	4.7526	4.68517	5.11667	5.0677	5.3058	5.40136	-0.141271	4.93557	4.35551	0.0798995	0.112787	-0.261393	4.93557	14.9116	0.00765428	0.0152479	0.63469	4.93557	87.9137	6.39952e-05	0.000282141	0	0	0
ENSMUSG00000001376	2583	2835	2210	2305	1883	1926	1591	1493	6.59871	6.73341	6.40231	6.47125	6.15116	6.18587	5.91476	5.82755	0.229284	6.28563	11.4329	0.0138518	0.0251581	0.297363	6.28563	19.2301	0.00417273	0.0092101	-0.565628	6.28563	69.5779	0.000127056	0.000478764	0	0	0
ENSMUSG00000001380	2094	2168	1810	1860	1951	1933	2304	2288	6.29599	6.34651	6.11432	6.16186	6.20233	6.1911	6.44882	6.44325	0.183157	6.27552	13.594	0.00945697	0.0182656	-0.249323	6.27552	25.1897	0.00211274	0.00529194	0.307945	6.27552	38.4275	0.000683901	0.00179232	0	0	0
ENSMUSG00000001383	1559	1558	1472	1427	1655	1723	1686	1652	5.87047	5.86997	5.8162	5.77966	5.96501	6.02523	5.9984	5.9735	0.0722868	5.91231	2.07647	0.19756	0.249286	0.00916846	5.91231	0.0334041	0.860743	0.88128	0.188018	5.91231	14.0477	0.00877825	0.0154636	0	0	0
ENSMUSG00000001403	995	866	879	913	1461	1454	1280	1423	5.22288	5.02308	5.07269	5.13565	5.7852	5.78041	5.60108	5.75829	0.0188115	5.42241	0.0469358	0.835356	0.864983	0.103117	5.42241	1.41033	0.278	0.334044	0.575515	5.42241	43.931	0.000471991	0.00133005	0	0	0
ENSMUSG00000001415	3649	3261	2775	2743	3478	3523	3352	3611	7.09709	6.93535	6.73068	6.72219	7.03621	7.05689	6.98961	7.10145	0.28978	6.95868	16.1716	0.00633244	0.013077	0.00102512	6.95868	0.00020238	0.989091	0.990735	0.319091	6.95868	19.6085	0.00397746	0.0078392	0	0	0
ENSMUSG00000001416	8441	8580	5595	5832	7618	7737	9746	10086	8.30689	8.33087	7.7422	7.81029	8.16725	8.19175	8.52925	8.5832	0.542635	8.20771	106.425	3.62865e-05	0.00028769	-0.376726	8.20771	51.2957	0.000305139	0.00112124	0.779984	8.20771	219.888	4.03509e-06	4.13733e-05	0	0	0
ENSMUSG00000001418	5397	4725	4955	4922	4630	4409	3034	3373	7.66168	7.47028	7.56696	7.56557	7.44891	7.3805	6.84583	7.00309	-0.000286652	7.36785	1.12032e-05	0.997433	0.998005	0.490245	7.36785	32.7686	0.00105503	0.00298627	-0.641803	7.36785	56.161	0.00023573	0.000762045	0	0	0
ENSMUSG00000001419	3016	2812	2594	2467	3731	3664	2564	2778	6.82226	6.72166	6.63339	6.56922	7.1375	7.1135	6.60305	6.72315	0.170656	6.79047	6.61671	0.0405534	0.0631366	0.4624	6.79047	48.5773	0.000355949	0.00127046	0.0617945	6.79047	0.867557	0.386065	0.44058	0	0	0
ENSMUSG00000001424	8547	7520	7356	7444	10233	9954	11920	12603	8.32489	8.14064	8.13695	8.16235	8.59297	8.55523	8.81974	8.9046	0.0831134	8.45467	1.25247	0.30408	0.36357	-0.288069	8.45467	15.0459	0.00749689	0.0150187	0.712521	8.45467	92.0496	5.58599e-05	0.000254461	0	0	0
ENSMUSG00000001435	1827	1577	3069	3028	4874	4361	5952	7201	6.09926	5.88745	6.87594	6.86478	7.523	7.36471	7.81787	8.09715	-0.877003	7.06627	55.4638	0.000244298	0.00103716	-0.513652	7.06627	19.0259	0.0042834	0.00940958	1.08715	7.06627	85.2287	7.01291e-05	0.00030406	0	0	1
ENSMUSG00000001436	583	518	478	456	597	616	1344	1537	4.45219	4.28223	4.19452	4.13486	4.49476	4.54206	5.67144	5.86943	0.202517	4.70519	5.15306	0.0617557	0.0902822	-1.25203	4.70519	196.958	5.65e-06	6.83327e-05	1.60575	4.70519	323.965	1.2261e-06	1.84114e-05	0	-1	1
ENSMUSG00000001440	23246	23172	14177	14381	18586	18674	16350	16335	9.76833	9.76415	9.08346	9.11232	9.45393	9.46288	9.27563	9.27879	0.66835	9.39994	208.082	4.77712e-06	9.39203e-05	0.181195	9.39994	15.294	0.00721741	0.0145555	0.17932	9.39994	14.979	0.00757473	0.0136424	0	0	0
ENSMUSG00000001441	3666	3704	2814	2851	3858	3831	2344	2335	7.10379	7.11909	6.75081	6.7779	7.18579	7.17779	6.47365	6.47258	0.347086	6.88267	55.9256	0.000238577	0.00101973	0.708674	6.88267	233.147	3.37256e-06	5.01434e-05	-0.291238	6.88267	39.376	0.000639498	0.00169885	0	0	0
ENSMUSG00000001445	1717	1670	1334	1274	2012	1914	1774	1880	6.0097	5.97009	5.67423	5.61611	6.24673	6.17685	6.07178	6.15996	0.344725	5.99068	34.2001	0.000939979	0.00283912	0.0959194	5.99068	2.64786	0.152642	0.198314	0.470705	5.99068	63.7646	0.000163632	0.000579122	0	0	0
ENSMUSG00000001467	3815	3973	4616	4833	2621	2754	4809	5047	7.16126	7.22022	7.46473	7.53924	6.62814	6.70167	7.51026	7.58442	-0.311248	7.22624	26.467	0.0018582	0.00483203	-0.882431	7.22624	212.742	4.46427e-06	6.00366e-05	0.04535	7.22624	0.561885	0.48065	0.533918	0	0	0
ENSMUSG00000001472	4196	4045	5194	5100	3770	3759	5098	5289	7.29857	7.24613	7.63492	7.61681	7.1525	7.15042	7.59444	7.65198	-0.353514	7.41822	48.4164	0.000359297	0.00136153	-0.471748	7.41822	86.2181	6.7782e-05	0.000373886	-0.00265377	7.41822	0.00272838	0.959966	0.967427	0	0	0
ENSMUSG00000001473	3624	3406	2448	2264	2695	2721	2241	2506	7.08717	6.9981	6.54983	6.44537	6.6683	6.68429	6.40883	6.57452	0.545036	6.67705	51.3852	0.000303632	0.00120553	0.184614	6.67705	5.89544	0.0495202	0.0743975	-0.00592009	6.67705	0.00606241	0.940362	0.95093	0	0	0
ENSMUSG00000001482	739	622	1202	1243	845	765	1300	1379	4.79401	4.54596	5.52397	5.58058	4.99562	4.85436	5.62344	5.71299	-0.882293	5.20387	82.2979	7.77416e-05	0.000462689	-0.743225	5.20387	58.3988	0.000210768	0.000845116	0.11594	5.20387	1.42112	0.276341	0.327064	0	0	0
ENSMUSG00000001504	302	299	395	412	314	286	410	351	3.50439	3.49044	3.91968	3.98864	3.56888	3.43649	3.95982	3.74045	-0.456745	3.7011	27.1025	0.00174656	0.00459224	-0.34745	3.7011	15.6836	0.00680552	0.0138546	-0.104027	3.7011	1.40588	0.278689	0.329583	0	0	0
ENSMUSG00000001506	207399	167972	204287	191583	92614	87285	31750	36961	12.9257	12.6219	12.9324	12.848	11.7709	11.6876	10.2331	10.4568	-0.116423	11.9345	0.932671	0.369899	0.432069	1.38429	11.9345	131.858	1.90854e-05	0.000152486	-2.54526	11.9345	445.772	4.5692e-07	9.82093e-06	0	1	-1
ENSMUSG00000001507	477	414	578	496	303	301	90	106	4.16296	3.95925	4.46832	4.25604	3.51751	3.51011	1.77843	2.01777	-0.301074	3.4588	6.69599	0.0397043	0.0619747	1.61571	3.4588	192.84	6.02638e-06	7.10719e-05	-2.46408	3.4588	448.516	4.48312e-07	9.7051e-06	0	1	-1
ENSMUSG00000001517	1901	1772	1698	1618	2271	2227	1489	1553	6.15652	6.0556	6.02219	5.96083	6.42139	6.39531	5.8192	5.88437	0.114548	6.08943	3.66912	0.101784	0.139324	0.556566	6.08943	86.621	6.68561e-05	0.000369794	-0.139728	6.08943	5.45957	0.0562606	0.0795579	0	0	0
ENSMUSG00000001518	1113	1073	783	699	1029	982	806	809	5.38449	5.33213	4.90594	4.75057	5.27969	5.21441	4.93412	4.94395	0.530056	5.09316	61.6035	0.000180752	0.000837629	0.308017	5.09316	20.8023	0.00343533	0.00787236	0.11078	5.09316	2.69082	0.149865	0.18857	0	0	0
ENSMUSG00000001521	4702	4407	4046	4096	6378	6418	4908	4983	7.46281	7.36977	7.27461	7.30057	7.91096	7.92212	7.53965	7.56601	0.128706	7.54331	5.75072	0.0516318	0.0775217	0.363712	7.54331	45.9238	0.000416885	0.00143787	0.265243	7.54331	24.4238	0.00228776	0.00491376	0	0	0
ENSMUSG00000001524	464	400	394	387	447	448	398	533	4.12314	3.90968	3.91603	3.89844	4.07771	4.08306	3.91702	4.34241	0.109175	4.03344	0.591609	0.469749	0.530608	-0.0493306	4.03344	0.120788	0.739543	0.777252	0.222479	4.03344	2.4568	0.165903	0.206958	0	0	0
ENSMUSG00000001525	32257	28846	30199	29579	29818	29168	24982	27279	10.2409	10.0801	10.1744	10.1527	10.1359	10.1062	9.88722	10.0186	-0.0030006	10.0995	0.00160344	0.969303	0.975614	0.168148	10.0995	5.0352	0.0640607	0.0929759	-0.210638	10.0995	7.90148	0.0292792	0.0445993	0	0	0
ENSMUSG00000001542	796	898	361	376	903	982	842	800	4.90113	5.0754	3.79	3.8569	5.09134	5.21441	4.99712	4.92782	1.16482	4.73177	210.764	4.59365e-06	9.08939e-05	0.190408	4.73177	5.63182	0.0534581	0.0794916	1.13902	4.73177	201.532	5.26752e-06	4.95829e-05	1	0	1
ENSMUSG00000001552	2155	1779	1780	1776	1015	927	433	472	6.33741	6.06128	6.09021	6.09521	5.25994	5.1313	4.03847	4.16723	0.106632	5.39763	1.05396	0.342532	0.404094	1.09277	5.39763	110.688	3.22702e-05	0.000218481	-1.98986	5.39763	367.022	8.33984e-07	1.43865e-05	0	1	-1
ENSMUSG00000001555	8507	7536	7634	7610	5632	5418	5640	6211	8.31812	8.1437	8.19047	8.19417	7.73152	7.67778	7.74019	7.88379	0.0385976	7.98497	0.233877	0.645077	0.696485	-0.107342	7.98497	1.80888	0.225213	0.278411	-0.380324	7.98497	22.7078	0.00275557	0.00576178	0	0	0
ENSMUSG00000001569	1136	1107	909	979	1112	1180	1440	1338	5.41398	5.37712	5.12108	5.23629	5.39155	5.47928	5.77094	5.66947	0.216866	5.43246	10.0677	0.0181099	0.0316247	-0.284786	5.43246	17.3614	0.00534788	0.011329	0.541518	5.43246	62.7731	0.000171208	0.000598384	0	0	0
ENSMUSG00000001576	8006	7327	5522	5384	12803	12683	7889	8220	8.23056	8.10313	7.72325	7.69499	8.91621	8.90476	8.2243	8.28807	0.457725	8.26066	55.666	0.000241771	0.00103123	0.654299	8.26066	113.746	2.97443e-05	0.000206006	0.547069	8.26066	79.5181	8.60019e-05	0.000355872	0	0	0
ENSMUSG00000001604	58	47	215	188	12	14	13	29	1.13397	0.833881	3.04369	2.85881	-1.08418	-0.86792	-0.966527	0.165707	-1.96733	0.639679	32.8445	0.00104847	0.00308127	-0.575641	0.639679	2.81199	0.142399	0.186474	-3.35166	0.639679	95.3301	5.03525e-05	0.000235147	-1	0	-1
ENSMUSG00000001627	2999	3414	1588	1666	3412	3630	2611	2737	6.81411	7.00148	5.9256	6.003	7.00858	7.10005	6.62925	6.70171	0.9435	6.64797	138.409	1.64896e-05	0.000182145	0.388835	6.64797	23.5078	0.00252315	0.00613638	0.701182	6.64797	76.4435	9.65417e-05	0.0003886	0	0	0
ENSMUSG00000001630	1557	1501	1347	1351	1830	1839	1869	1855	5.86862	5.81621	5.68822	5.70074	6.10998	6.1192	6.14702	6.14066	0.14794	5.94883	9.46184	0.0205604	0.0352456	-0.0292489	5.94883	0.369848	0.564436	0.616986	0.449363	5.94883	87.2968	6.53399e-05	0.000286915	0	0	0
ENSMUSG00000001632	2312	2070	1783	1776	2017	1944	2040	2136	6.43884	6.27979	6.09264	6.09521	6.25031	6.19928	6.27329	6.3441	0.265387	6.24668	15.0014	0.00754853	0.0151171	-0.0838965	6.24668	1.4992	0.264763	0.319955	0.214767	6.24668	9.8245	0.0190444	0.0305693	0	0	0
ENSMUSG00000001642	3631	3468	2330	2186	26929	25116	7759	8011	7.08995	7.02412	6.47857	6.3948	9.98886	9.89045	8.20033	8.25092	0.620352	7.91475	97.3803	4.72701e-05	0.000334257	1.71403	7.91475	743.412	9.32378e-08	6.96828e-06	1.78894	7.91475	809.817	7.14212e-08	3.78448e-06	0	1	1
ENSMUSG00000001655	155	192	131	108	34	33	28	24	2.54437	2.85274	2.33107	2.06194	0.380486	0.340189	0.111476	-0.102226	0.502053	1.31501	13.1366	0.0102133	0.0194737	0.355712	1.31501	6.5945	0.0407956	0.0630415	-2.19188	1.31501	250.39	2.70954e-06	3.14043e-05	0	0	-1
ENSMUSG00000001663	328	314	395	391	59	69	73	86	3.62335	3.56094	3.91968	3.91326	1.16678	1.39304	1.47826	1.71769	-0.324323	2.59663	9.53437	0.0202447	0.0348034	-0.318065	2.59663	9.16998	0.021899	0.0367871	-2.31849	2.59663	487.246	3.46762e-07	8.56814e-06	0	0	-1
ENSMUSG00000001665	639	563	692	682	502	487	372	386	4.5844	4.4023	4.72782	4.71508	4.24494	4.20336	3.81968	3.87739	-0.228096	4.32187	10.1416	0.017838	0.0312314	0.375614	4.32187	27.5013	0.00168098	0.00437498	-0.872911	4.32187	148.528	1.3323e-05	9.27422e-05	0	0	0
ENSMUSG00000001666	471	477	474	428	454	468	387	478	4.14472	4.16338	4.18241	4.04354	4.1001	4.146	3.87664	4.18544	0.0410727	4.10528	0.147954	0.713198	0.759257	0.0920127	4.10528	0.742534	0.420554	0.479304	-0.0819381	4.10528	0.588834	0.470748	0.524319	0	0	0
ENSMUSG00000001674	2972	3003	1980	2006	2369	2453	2546	2605	6.80106	6.81645	6.2438	6.27086	6.48233	6.53473	6.59289	6.63041	0.551433	6.54656	122.615	2.37486e-05	0.000222929	-0.10312	6.54656	4.28791	0.0817531	0.114987	0.354321	6.54656	50.6233	0.000316766	0.00096821	0	0	0
ENSMUSG00000001687	2027	2009	1668	1614	1725	1700	1538	1473	6.24909	6.23665	5.99648	5.95726	6.02476	6.00584	5.86589	5.8081	0.265995	6.01801	28.2852	0.00156128	0.0041851	0.178307	6.01801	12.7101	0.0109923	0.0205784	-0.139878	6.01801	7.82188	0.0298464	0.045352	0	0	0
ENSMUSG00000001700	972	1012	499	479	1152	1203	444	440	5.18916	5.24773	4.25649	4.20578	5.44251	5.50712	4.07463	4.06606	0.987311	4.74868	337.468	1.08091e-06	5.06611e-05	1.40447	4.74868	682.89	1.21455e-07	7.83157e-06	-0.160789	4.74868	8.95031	0.0229838	0.0360469	0	1	0
ENSMUSG00000001707	828	989	485	408	553	586	683	642	4.95796	5.21458	4.21548	3.97458	4.3844	4.47009	4.69538	4.61062	0.991242	4.56539	75.0043	0.000102063	0.00055461	-0.225756	4.56539	3.8905	0.0939214	0.129845	0.557971	4.56539	23.7657	0.00245377	0.00522656	0	0	0
ENSMUSG00000001729	7953	7060	10462	10546	6063	5838	8379	9176	8.22098	8.04958	8.64509	8.66487	7.8379	7.78548	8.31123	8.44679	-0.519699	8.24524	44.0836	0.000467442	0.00166266	-0.567324	8.24524	52.5335	0.000285163	0.00106891	-0.275964	8.24524	12.4302	0.0115467	0.0197097	0	0	0
ENSMUSG00000001739	184	145	272	301	237	207	1634	1770	2.79108	2.4489	3.38226	3.5364	3.16375	2.97107	5.95322	6.07301	-0.839342	3.78996	40.4991	0.000591712	0.00199688	-2.94571	3.78996	498.822	3.22395e-07	1.3473e-05	2.55378	3.78996	374.916	7.8088e-07	1.37563e-05	0	-1	1
ENSMUSG00000001750	2597	2509	2260	2277	1712	1641	955	1077	6.60651	6.55721	6.43457	6.45363	6.01385	5.9549	5.1787	5.35654	0.13776	6.06949	3.72759	0.0996225	0.136723	0.716757	6.06949	100.907	4.2525e-05	0.000265407	-1.17648	6.06949	271.863	2.10423e-06	2.67415e-05	0	0	-1
ENSMUSG00000001751	1392	1182	1270	1220	1034	981	492	612	5.70706	5.47165	5.60333	5.55365	5.28668	5.21294	4.22257	4.54163	0.0108695	5.19994	0.00775815	0.932557	0.947167	0.867714	5.19994	49.4413	0.000338663	0.00121971	-1.19639	5.19994	93.9902	5.25114e-05	0.000242506	0	0	-1
ENSMUSG00000001755	403	367	645	598	468	422	719	690	3.92003	3.78563	4.62642	4.5256	4.14387	3.99691	4.76944	4.71456	-0.723183	4.31031	83.2555	7.51393e-05	0.000454378	-0.671612	4.31031	71.805	0.000115917	0.000546629	0.16599	4.31031	4.38611	0.0790787	0.107574	0	0	0
ENSMUSG00000001761	3659	3244	6807	6866	3479	3309	6060	6559	7.10103	6.92781	8.02506	8.04575	7.03663	6.9665	7.84381	7.96243	-1.02098	7.48863	173.446	8.32279e-06	0.000126873	-0.901559	7.48863	135.243	1.76816e-05	0.00014484	-0.132283	7.48863	2.91162	0.136642	0.173837	-1	0	0
ENSMUSG00000001767	1759	1951	1620	1642	1924	1972	1790	1700	6.04455	6.19439	5.95437	5.98207	6.18223	6.21991	6.08473	6.01481	0.151253	6.08463	5.17057	0.0614229	0.0898504	0.151299	6.08463	5.17371	0.0613634	0.0896655	0.0815505	6.08463	1.50308	0.264207	0.314276	0	0	0
ENSMUSG00000001768	2311	1996	3619	3624	2180	2317	6917	6875	6.43822	6.22728	7.11372	7.12396	6.3624	6.45245	8.03462	8.03031	-0.78609	6.97287	98.5109	4.56762e-05	0.000329222	-1.62504	6.97287	420.985	5.45529e-07	1.81712e-05	0.913627	6.97287	133.069	1.85667e-05	0.000116947	0	-1	0
ENSMUSG00000001774	1441	1627	1488	1569	1371	1324	1352	1226	5.75696	5.93247	5.83179	5.91648	5.6935	5.64533	5.68	5.5434	-0.0294228	5.74999	0.127887	0.732355	0.775851	0.0577189	5.74999	0.492145	0.508142	0.564145	-0.262438	5.74999	10.1745	0.0177189	0.0287286	0	0	0
ENSMUSG00000001783	3711	3438	3902	3803	3665	3697	4876	4875	7.12139	7.01159	7.22233	7.1935	7.11176	7.12643	7.53022	7.5344	-0.141427	7.23145	6.41656	0.0428076	0.0660577	-0.413212	7.23145	54.7752	0.000253169	0.000974063	0.324391	7.23145	33.7578	0.000973676	0.00240487	0	0	0
ENSMUSG00000001785	1391	1390	1069	1093	1186	1188	1299	1371	5.70603	5.70541	5.35487	5.39513	5.48446	5.48903	5.62233	5.7046	0.330723	5.55773	39.8895	0.000617041	0.00206045	-0.176723	5.55773	11.3898	0.0139646	0.0251208	0.288467	5.55773	30.3474	0.00129577	0.00306601	0	0	0
ENSMUSG00000001786	654	646	627	654	462	443	472	397	4.61785	4.60053	4.58562	4.65464	4.12527	4.06689	4.16276	3.91788	-0.0109374	4.34143	0.0158977	0.903607	0.923207	0.0557647	4.34143	0.413259	0.543082	0.596921	-0.579814	4.34143	44.6766	0.000450308	0.00128062	0	0	0
ENSMUSG00000001794	6984	6370	7416	7277	4673	4690	5466	5797	8.03354	7.90122	8.14867	8.12962	7.46225	7.46963	7.69499	7.78428	-0.171764	7.82802	7.13399	0.0354168	0.0561103	-0.273696	7.82802	18.1136	0.004828	0.0103827	-0.399511	7.82802	38.5945	0.000675797	0.00177727	0	0	0
ENSMUSG00000001829	1495	1338	1074	1047	1018	998	933	963	5.81001	5.65043	5.3616	5.33312	5.26419	5.23772	5.14509	5.19521	0.38286	5.37467	33.1513	0.00102252	0.00302344	0.0808065	5.37467	1.47677	0.268014	0.323301	-0.177213	5.37467	7.1025	0.0357038	0.0532224	0	0	0
ENSMUSG00000001833	9023	10773	8048	8210	7277	7658	6662	6089	8.40307	8.65923	8.26665	8.30364	8.10119	8.17695	7.98043	7.85517	0.246001	8.21829	6.63837	0.040319	0.0628254	0.221264	8.21829	5.37044	0.0577884	0.0851537	-0.367345	8.21829	14.8025	0.00778521	0.0139694	0	0	0
ENSMUSG00000001844	820	794	1071	1109	1238	1148	1356	1350	4.94396	4.89793	5.35756	5.41608	5.54634	5.43963	5.68426	5.68234	-0.465878	5.37101	63.444	0.000166032	0.000790372	-0.190313	5.37101	10.5873	0.0163082	0.0285861	0.296476	5.37101	25.6937	0.00200712	0.00442042	0	0	0
ENSMUSG00000001847	10011	10416	9554	9714	10820	11017	11766	11423	8.55297	8.61061	8.51411	8.54631	8.67344	8.70161	8.80098	8.76278	0.0515775	8.64535	1.02372	0.349049	0.410658	-0.0943574	8.64535	3.42618	0.111481	0.150261	0.251669	8.64535	24.3735	0.00229991	0.00493458	0	0	0
ENSMUSG00000001855	3042	2806	2214	2100	2584	2443	2060	2165	6.83464	6.71858	6.40491	6.33691	6.60763	6.52883	6.28736	6.36355	0.405703	6.5103	36.8157	0.000769158	0.00243201	0.242775	6.5103	13.1834	0.0101323	0.0192706	-0.0454537	6.5103	0.46212	0.520911	0.572731	0	0	0
ENSMUSG00000001864	257	278	190	158	85	111	79	87	3.27203	3.38556	2.8658	2.60873	1.68981	2.075	1.59147	1.73428	0.591533	2.40283	16.0432	0.00645252	0.0132774	0.219535	2.40283	2.20974	0.185567	0.234742	-1.07439	2.40283	52.9247	0.000279211	0.000872661	0	0	-1
ENSMUSG00000001870	7862	7576	3901	4155	11914	11647	6078	5762	8.20438	8.15134	7.22196	7.3212	8.81239	8.78183	7.84809	7.77554	0.906279	8.01459	229.795	3.52561e-06	7.97875e-05	0.985298	8.01459	271.613	2.11019e-06	3.70914e-05	0.540236	8.01459	81.6549	7.9556e-05	0.000334363	0	0	0
ENSMUSG00000001891	3113	3726	3057	3142	3261	3484	2280	2141	6.86792	7.12763	6.87029	6.91809	6.94328	7.04084	6.43372	6.34747	0.103592	6.81865	1.19516	0.314472	0.37462	0.601463	6.81865	40.2897	0.000600255	0.0019017	-0.503591	6.81865	28.2443	0.00156724	0.00360506	0	0	0
ENSMUSG00000001909	3141	2847	2745	2705	2173	2381	2003	2009	6.88084	6.73951	6.715	6.70207	6.35777	6.49175	6.24689	6.25569	0.101638	6.54869	2.02026	0.20295	0.255232	0.173471	6.54869	5.88508	0.0496675	0.074563	-0.457247	6.54869	40.8882	0.000576258	0.00156077	0	0	0
ENSMUSG00000001910	7513	6376	5388	5315	5973	5812	3434	3833	8.13887	7.90257	7.68782	7.67638	7.81632	7.77904	7.02447	7.18751	0.338625	7.65162	13.0901	0.0102946	0.0196008	0.691692	7.65162	54.6171	0.000255265	0.000980875	-0.576108	7.65162	37.8887	0.000710947	0.00184914	0	0	0
ENSMUSG00000001911	8824	7639	17061	16291	5164	4954	7678	8623	8.3709	8.16329	9.35061	9.29222	7.60637	7.54862	8.18519	8.35712	-1.05432	8.35929	132.353	1.88713e-05	0.000198048	-0.693659	8.35929	57.2904	0.000222672	0.000881187	-1.05026	8.35929	131.334	1.93154e-05	0.000120364	-1	0	-1
ENSMUSG00000001918	2303	2029	2196	2143	1861	1850	5714	6748	6.43321	6.25093	6.39314	6.36614	6.13421	6.1278	7.759	8.00342	-0.0375664	6.68348	0.147921	0.713228	0.759257	-1.7502	6.68348	321.075	1.26046e-06	2.75838e-05	1.50157	6.68348	236.33	3.2352e-06	3.58548e-05	0	-1	1
ENSMUSG00000001924	12115	11106	9537	9537	10783	10533	9288	10093	8.82817	8.70314	8.51154	8.51979	8.6685	8.6368	8.45982	8.5842	0.249991	8.61399	13.4817	0.00963554	0.0185656	0.130639	8.61399	3.68163	0.101316	0.13859	0.00634488	8.61399	0.00868447	0.928657	0.941093	0	0	0
ENSMUSG00000001942	689	658	860	928	659	634	533	518	4.69301	4.62707	5.04118	5.15915	4.63719	4.58358	4.33793	4.30126	-0.440126	4.67255	50.1416	0.000325458	0.00126715	0.290786	4.67255	21.8872	0.00302429	0.00709472	-0.780567	4.67255	157.711	1.11094e-05	8.18309e-05	0	0	0
ENSMUSG00000001962	1406	1368	1108	1147	1064	1149	664	682	5.7215	5.68241	5.40654	5.46467	5.32792	5.44089	4.65471	4.69775	0.266346	5.29955	19.5579	0.00400289	0.0089849	0.708176	5.29955	138.265	1.65415e-05	0.000138512	-0.759375	5.29955	158.98	1.08428e-05	8.05642e-05	0	0	0
ENSMUSG00000001964	1206	1152	1086	1098	1148	1234	933	939	5.50021	5.43458	5.37762	5.40171	5.4375	5.54381	5.14509	5.15881	0.0777309	5.37492	1.78925	0.227456	0.282342	0.338701	5.37492	33.9716	0.000957192	0.00277344	-0.237712	5.37492	16.7335	0.00584005	0.0109364	0	0	0
ENSMUSG00000001983	270	284	213	225	255	247	370	368	3.34309	3.41631	3.03024	3.11737	3.26914	3.22538	3.81192	3.80858	0.305892	3.37775	28.7255	0.00149894	0.00405616	-0.562988	3.37775	97.3037	4.73807e-05	0.000287527	0.736443	3.37775	166.499	9.42391e-06	7.30293e-05	0	0	0
ENSMUSG00000001995	3417	3163	1753	1823	4758	4491	2155	2255	7.00233	6.89133	6.06817	6.13288	7.48825	7.40708	6.35239	6.4223	0.846303	6.72059	166.508	9.42228e-06	0.000135902	1.06032	6.72059	261.372	2.37483e-06	4.00869e-05	0.286817	6.72059	19.1246	0.0042294	0.00827494	0	1	0
ENSMUSG00000001998	941	1120	676	730	949	945	659	620	5.14242	5.39395	4.69409	4.81313	5.16299	5.15903	4.64381	4.56035	0.514574	4.94622	30.0956	0.00132482	0.00367827	0.558926	4.94622	35.5072	0.000848968	0.00250842	-0.151529	4.94622	2.60976	0.155165	0.19457	0	0	0
ENSMUSG00000001999	545	577	584	542	494	541	674	686	4.35504	4.4377	4.48321	4.38387	4.22179	4.35492	4.67626	4.70618	-0.0371679	4.45237	0.282736	0.613204	0.667872	-0.402868	4.45237	33.2177	0.00101702	0.00290667	0.257682	4.45237	13.5898	0.00946354	0.0165379	0	0	0
ENSMUSG00000002006	324	293	619	557	285	285	416	466	3.60568	3.46124	4.56711	4.42322	3.42931	3.43145	3.98076	4.1488	-0.961703	3.88094	121.153	2.46189e-05	0.000227475	-0.6344	3.88094	52.7206	0.000282295	0.00106173	-0.430385	3.88094	24.2643	0.00232659	0.00498383	0	0	0
ENSMUSG00000002010	839	769	926	943	996	950	1329	1383	4.97699	4.8518	5.1478	5.18227	5.23269	5.16664	5.65525	5.71717	-0.250636	5.24133	15.4414	0.00705779	0.0142924	-0.486547	5.24133	58.1902	0.000212943	0.000851911	0.52118	5.24133	66.7692	0.000143211	0.000523601	0	0	0
ENSMUSG00000002014	1400	1329	1270	1168	1895	1847	1836	1841	5.71533	5.64069	5.60333	5.49083	6.16032	6.12546	6.12133	6.12973	0.130931	5.87338	4.72713	0.0706593	0.101551	0.0173619	5.87338	0.08312	0.7824	0.814903	0.578449	5.87338	92.2663	5.54723e-05	0.000253222	0	0	0
ENSMUSG00000002015	2752	2725	2337	2364	3301	3354	3253	3259	6.69013	6.67633	6.4829	6.50771	6.96087	6.98598	6.94636	6.9535	0.187926	6.77547	16.1236	0.00637698	0.013151	0.0234937	6.77547	0.251994	0.6328	0.681155	0.454627	6.77547	94.3621	5.19e-05	0.000240789	0	0	0
ENSMUSG00000002017	1930	2072	1597	1569	2296	2227	3113	2982	6.17836	6.28118	5.93375	5.91648	6.43718	6.39531	6.88291	6.82537	0.304658	6.35632	27.7776	0.00163744	0.00435953	-0.437893	6.35632	57.3861	0.00022161	0.000879003	0.929025	6.35632	258.301	2.46269e-06	2.96951e-05	0	0	0
ENSMUSG00000002020	6190	4957	10777	10437	1766	1488	3520	3964	7.85944	7.53942	8.68788	8.64988	6.05864	5.81374	7.06015	7.23599	-0.969448	7.36314	53.4329	0.00027172	0.00111432	-1.21188	7.36314	83.4981	7.44984e-05	0.000401925	-1.52081	7.36314	131.495	1.92443e-05	0.000120085	0	-1	-1
ENSMUSG00000002028	5504	5232	4896	4915	5005	4636	4158	3306	7.69	7.61731	7.54968	7.56351	7.56126	7.45292	7.30043	6.97415	0.0970565	7.46366	0.789896	0.406907	0.46978	0.369797	7.46366	11.4669	0.0137636	0.0248513	-0.419305	7.46366	14.7428	0.00785823	0.0140697	0	0	0
ENSMUSG00000002031	1597	1470	1441	1514	1665	1644	1390	1418	5.9052	5.78612	5.7855	5.86502	5.9737	5.95753	5.71997	5.75321	0.0204003	5.84328	0.109106	0.751915	0.793158	0.229023	5.84328	13.751	0.00921442	0.0177976	-0.0886654	5.84328	2.06104	0.199019	0.243978	0	0	0
ENSMUSG00000002043	409	326	366	311	971	909	685	722	3.94132	3.61496	3.80982	3.58348	5.19603	5.10303	4.6996	4.77992	0.0814956	4.34102	0.419205	0.540284	0.599222	0.409772	4.34102	10.5985	0.016272	0.0285311	1.04311	4.34102	68.6781	0.000131958	0.000494144	0	0	1
ENSMUSG00000002052	7840	7009	6375	6433	7865	7755	7294	7642	8.20033	8.03912	7.93047	7.95178	8.21328	8.1951	8.11118	8.18289	0.178603	8.10302	6.91226	0.0375056	0.0589625	0.0571579	8.10302	0.70794	0.431018	0.489887	0.205912	8.10302	9.18769	0.0218145	0.0344473	0	0	0
ENSMUSG00000002055	770	746	579	585	1157	1177	706	721	4.85325	4.80802	4.47081	4.49392	5.44876	5.47561	4.74313	4.77792	0.348275	4.88393	49.8908	0.000330108	0.00127906	0.701659	4.88393	202.502	5.19088e-06	6.54041e-05	0.278161	4.88393	31.8251	0.00114118	0.00275384	0	0	0
ENSMUSG00000002058	456	444	558	599	399	368	536	565	4.09807	4.06007	4.41756	4.52801	3.91401	3.79962	4.34602	4.42645	-0.393714	4.19873	32.8632	0.00104686	0.0030773	-0.529417	4.19873	59.4215	0.000200519	0.000813819	-0.08655	4.19873	1.58812	0.252431	0.301486	0	0	0
ENSMUSG00000002059	2061	1959	2144	2167	1919	1792	2129	2263	6.27308	6.2003	6.35857	6.38221	6.17848	6.08186	6.33488	6.4274	-0.133702	6.2796	4.50932	0.0758881	0.107895	-0.250978	6.2796	15.8894	0.00660048	0.0135125	0.0107543	6.2796	0.0291743	0.869752	0.89058	0	0	0
ENSMUSG00000002064	1209	1106	1266	1260	1936	1890	1651	1754	5.5038	5.37581	5.59878	5.60017	6.1912	6.15865	5.96815	6.05991	-0.159669	5.80706	6.16942	0.0458285	0.0700292	0.160897	5.80706	6.26463	0.0446319	0.0679595	0.414553	5.80706	41.5873	0.000549802	0.00150371	0	0	0
ENSMUSG00000002068	548	534	641	656	505	427	939	1063	4.36295	4.32607	4.61745	4.65904	4.25353	4.01388	5.15434	5.33767	-0.293736	4.59062	9.01388	0.0226626	0.0383585	-1.1123	4.59062	129.252	2.02675e-05	0.000158795	0.607754	4.59062	38.5881	0.000676106	0.00177769	0	-1	0
ENSMUSG00000002083	339	299	368	364	206	182	168	219	3.67087	3.49044	3.81767	3.81016	2.96196	2.78585	2.67519	3.06114	-0.233263	3.28416	2.86227	0.139452	0.183752	0.00573996	3.28416	0.00173316	0.968086	0.97317	-0.945751	3.28416	47.0515	0.000389428	0.00114223	0	0	0
ENSMUSG00000002102	5821	5416	4317	4145	4469	4432	3884	4295	7.77078	7.66717	7.36813	7.31772	7.39786	7.388	7.2021	7.35167	0.37605	7.43293	28.7431	0.00149652	0.00405325	0.116045	7.43293	2.73714	0.146948	0.191681	-0.0660378	7.43293	0.886396	0.381272	0.435812	0	0	0
ENSMUSG00000002103	1349	1317	2584	2548	1290	1294	2317	2401	5.66181	5.62761	6.62782	6.61582	5.60568	5.61228	6.45694	6.51278	-0.977108	6.09009	393.151	6.74191e-07	4.39427e-05	-0.875884	6.09009	315.914	1.32507e-06	2.82291e-05	-0.136958	6.09009	7.72417	0.0305629	0.0462741	0	0	0
ENSMUSG00000002105	1643	1519	1411	1414	1658	1572	1059	1224	5.94616	5.83341	5.75516	5.76647	5.96762	5.89294	5.32775	5.54104	0.128969	5.75382	2.32174	0.176267	0.225654	0.495887	5.75382	34.3251	0.000930731	0.00271146	-0.326417	5.75382	14.8728	0.00770054	0.013838	0	0	0
ENSMUSG00000002107	2547	2739	2159	2306	2929	2920	3939	3649	6.57847	6.68372	6.36863	6.47188	6.7884	6.7861	7.22238	7.11655	0.210841	6.75202	9.46474	0.0205477	0.0352287	-0.382215	6.75202	31.1038	0.00121341	0.00335475	0.74921	6.75202	119.51	2.56487e-05	0.000144741	0	0	0
ENSMUSG00000002108	97	71	95	103	69	54	184	204	1.87093	1.4239	1.86958	1.99388	1.3909	1.04228	2.80606	2.95902	-0.284312	1.91957	2.62673	0.154034	0.200188	-1.66595	1.91957	90.1878	5.93423e-05	0.000338802	0.950815	1.91957	29.3776	0.00141253	0.00330595	0	-1	0
ENSMUSG00000002109	81	114	170	170	137	136	167	162	1.61233	2.10323	2.70578	2.71402	2.37525	2.36686	2.6666	2.62736	-0.852117	2.39643	33.9201	0.00096113	0.0028865	-0.275929	2.39643	3.55674	0.10612	0.144034	-0.0629154	2.39643	0.184915	0.681559	0.723568	0	0	0
ENSMUSG00000002129	3449	3098	2947	2843	3829	3861	3594	3459	7.01577	6.86138	6.81742	6.77384	7.1749	7.18905	7.09016	7.03941	0.142944	6.99524	4.70414	0.0711878	0.102225	0.117187	6.99524	3.1616	0.123539	0.164736	0.269153	6.99524	16.6782	0.0058862	0.0110091	0	0	0
ENSMUSG00000002147	2513	2348	2622	2661	2459	2424	2553	2687	6.55908	6.46155	6.64888	6.67841	6.53611	6.51757	6.59685	6.67511	-0.153327	6.5842	6.88457	0.0377778	0.0593132	-0.109139	6.5842	3.48814	0.108892	0.147265	-0.0276649	6.5842	0.224127	0.651935	0.696566	0	0	0
ENSMUSG00000002205	469	449	567	552	716	709	588	636	4.13858	4.0762	4.44062	4.41022	4.75678	4.74476	4.47948	4.59708	-0.318029	4.45547	28.34	0.00155334	0.00416993	0.212489	4.45547	12.6514	0.0111056	0.0207615	0.11286	4.45547	3.56899	0.105635	0.138919	0	0	0
ENSMUSG00000002210	378	367	388	369	343	306	394	496	3.82775	3.78563	3.89392	3.82982	3.69613	3.53384	3.90247	4.23871	-0.0551806	3.83853	0.223111	0.65266	0.703475	-0.455605	3.83853	15.2099	0.00731056	0.0147065	0.208721	3.83853	3.19213	0.122059	0.157444	0	0	0
ENSMUSG00000002221	914	987	946	979	1008	1013	1330	1348	5.10044	5.21166	5.17861	5.23629	5.24996	5.25923	5.65634	5.6802	-0.0513969	5.32159	0.782759	0.408915	0.471386	-0.413678	5.32159	50.7082	0.000315266	0.00115161	0.460822	5.32159	62.9246	0.000170021	0.000594825	0	0	0
ENSMUSG00000002222	2448	2517	3769	3762	2955	2837	5948	5469	6.52129	6.5618	7.17231	7.17787	6.80115	6.7445	7.8169	7.70026	-0.633542	7.06201	113.233	3.01494e-05	0.000256371	-0.985751	7.06201	274.129	2.05121e-06	3.668e-05	0.583491	7.06201	96.0481	4.92436e-05	0.000231223	0	0	0
ENSMUSG00000002227	2912	2600	1627	1565	1356	1291	802	891	6.77164	6.6086	5.96059	5.9128	5.67764	5.60893	4.92694	5.08316	0.753428	5.81879	84.8216	7.11259e-05	0.000438938	0.638234	5.81879	60.8671	0.000187124	0.000771398	-0.931645	5.81879	129.695	2.006e-05	0.000123284	0	0	0
ENSMUSG00000002233	5684	5368	5426	5065	4049	3845	3522	3824	7.73642	7.65433	7.69795	7.60688	7.25549	7.18305	7.06097	7.18412	0.042958	7.4224	0.376911	0.560844	0.618272	0.0967277	7.4224	1.91096	0.214046	0.266519	-0.529872	7.4224	57.3446	0.000222069	0.000730018	0	0	0
ENSMUSG00000002249	1356	1167	1448	1389	1519	1419	1400	1456	5.66928	5.45323	5.79249	5.74074	5.84134	5.74527	5.73031	5.79135	-0.205362	5.7205	5.99354	0.048154	0.0729724	0.0324715	5.7205	0.149847	0.71147	0.751745	-0.00578301	5.7205	0.00475283	0.947181	0.956302	0	0	0
ENSMUSG00000002250	794	727	1655	1582	1212	1139	2536	2892	4.89751	4.77083	5.9852	5.92838	5.51573	5.42828	6.58721	6.78117	-1.12262	5.73679	174.692	8.14356e-06	0.000125257	-1.21218	5.73679	203.676	5.09997e-06	6.51435e-05	0.727398	5.73679	73.3416	0.000108973	0.000425379	-1	-1	0
ENSMUSG00000002265	2389	2094	6828	7004	5052	4820	8625	7779	6.4861	6.29642	8.0295	8.07446	7.57474	7.50907	8.35298	8.20853	-1.66072	7.56647	388.135	7.01515e-07	4.40566e-05	-0.738847	7.56647	76.8242	9.51476e-05	0.000475856	0.228773	7.56647	7.36545	0.0333985	0.0501206	-1	0	0
ENSMUSG00000002274	563	451	628	593	752	734	648	776	4.40187	4.08261	4.58792	4.51349	4.82751	4.79472	4.61955	4.88391	-0.308464	4.58895	5.84151	0.0502932	0.0758045	0.0593864	4.58895	0.216516	0.657419	0.702887	0.201022	4.58895	2.48085	0.164147	0.205043	0	0	0
ENSMUSG00000002279	650	586	864	908	647	591	730	857	4.60901	4.46001	5.04787	5.12773	4.6107	4.48233	4.79133	5.02706	-0.553291	4.7695	30.3423	0.00129635	0.00361755	-0.362676	4.7695	13.037	0.0103884	0.0196677	-0.17861	4.7695	3.16193	0.123523	0.159027	0	0	0
ENSMUSG00000002280	1041	916	816	824	936	947	732	783	5.28805	5.10402	4.96546	4.98777	5.1431	5.16208	4.79527	4.89685	0.219422	5.04282	8.505	0.025412	0.0423346	0.306527	5.04282	16.5979	0.00595411	0.0123848	-0.130549	5.04282	3.01067	0.131231	0.167785	0	0	0
ENSMUSG00000002289	3485	3189	2633	2700	3027	2881	9034	9852	7.03075	6.90314	6.65491	6.6994	6.83587	6.7667	8.41981	8.54934	0.289789	7.23249	16.0112	0.00648298	0.0133262	-1.68329	7.23249	540.228	2.51692e-07	1.19484e-05	1.80742	7.23249	622.842	1.61728e-07	5.61072e-06	0	-1	1
ENSMUSG00000002297	1087	1264	631	644	926	939	599	556	5.3504	5.56838	4.59479	4.63243	5.12761	5.14985	4.5062	4.4033	0.845783	4.91662	104.378	3.84509e-05	0.000297015	0.683977	4.91662	68.2611	0.000134314	0.000606352	-0.158855	4.91662	3.68206	0.1013	0.134007	0	0	0
ENSMUSG00000002307	1606	1613	1252	1236	1065	1044	1039	1064	5.91331	5.92	5.58274	5.57244	5.32928	5.3027	5.30026	5.33902	0.339066	5.53247	50.8726	0.000312388	0.00123178	-0.00365571	5.53247	0.00591368	0.941096	0.950477	-0.257948	5.53247	29.4428	0.00140426	0.00328979	0	0	0
ENSMUSG00000002308	281	264	340	352	529	551	730	865	3.40059	3.31115	3.70366	3.76187	4.32045	4.38132	4.79133	5.04045	-0.376893	4.08885	17.2817	0.00540728	0.011471	-0.565008	4.08885	38.8382	0.000664192	0.00205829	1.18313	4.08885	170.299	8.79929e-06	6.98038e-05	0	0	1
ENSMUSG00000002319	2627	2425	3286	3362	2243	2217	3073	3464	6.62308	6.50809	6.97448	7.01571	6.4035	6.38882	6.86425	7.0415	-0.429512	6.72743	31.9119	0.00113288	0.00326527	-0.556717	6.72743	53.6131	0.000269127	0.00102273	-0.0422224	6.72743	0.308382	0.597901	0.645664	0	0	0
ENSMUSG00000002320	1981	1884	2206	2159	2728	2810	2901	3070	6.21598	6.14399	6.39969	6.37687	6.68585	6.73071	6.78117	6.86732	-0.208296	6.5252	13.2362	0.010042	0.0192139	-0.115963	6.5252	4.10242	0.0871486	0.121737	0.435964	6.5252	57.983	0.000215133	0.000713638	0	0	0
ENSMUSG00000002325	2013	2006	1921	2002	541	481	336	337	6.23909	6.23449	6.20017	6.26798	4.35278	4.18549	3.67305	3.68181	0.00272081	5.10436	0.00158322	0.969497	0.975727	0.591707	5.10436	74.8789	0.000102564	0.000502737	-2.55664	5.10436	1397.93	1.29949e-08	1.7219e-06	0	0	-1
ENSMUSG00000002326	668	623	556	574	593	599	469	499	4.64839	4.54827	4.41239	4.46655	4.48507	4.50172	4.15357	4.24741	0.158859	4.43292	6.59275	0.0408147	0.0635107	0.292905	4.43292	22.4127	0.00284844	0.00676113	-0.238983	4.43292	14.9203	0.00764394	0.0137486	0	0	0
ENSMUSG00000002329	427	432	542	573	461	472	500	512	4.00338	4.02058	4.37563	4.46404	4.12215	4.15827	4.24581	4.28447	-0.407851	4.20929	56.5551	0.00023106	0.000996637	-0.124933	4.20929	5.30668	0.0589156	0.0865291	-0.154691	4.20929	8.13582	0.0276903	0.0424742	0	0	0
ENSMUSG00000002332	862	850	909	816	1068	1037	735	777	5.01598	4.99619	5.12108	4.9737	5.33333	5.293	4.80117	4.88576	-0.0413003	5.05253	0.376246	0.561181	0.618586	0.469699	5.05253	48.6636	0.000354171	0.00126611	-0.203923	5.05253	9.17275	0.0218858	0.0345358	0	0	0
ENSMUSG00000002342	1118	1093	1122	1098	1468	1509	1501	1733	5.39095	5.35876	5.42465	5.40171	5.79209	5.83395	5.83077	6.04254	-0.0383208	5.63443	0.24852	0.63511	0.688126	-0.123634	5.63443	2.58681	0.156713	0.202861	0.523477	5.63443	46.3754	0.000405594	0.00117819	0	0	0
ENSMUSG00000002343	564	475	450	429	412	396	419	484	4.40443	4.15733	4.10753	4.0469	3.96021	3.90528	3.99111	4.20342	0.203662	4.09703	3.74974	0.0988202	0.135745	-0.164521	4.09703	2.44694	0.16663	0.213972	0.020047	4.09703	0.0363314	0.854851	0.878081	0	0	0
ENSMUSG00000002345	322	282	358	382	395	380	412	424	3.59676	3.40613	3.77798	3.87971	3.8995	3.84585	3.96684	4.01268	-0.327396	3.79818	17.3207	0.0053781	0.0114171	-0.117087	3.79818	2.2153	0.185088	0.234236	0.160919	3.79818	4.18439	0.0847068	0.114301	0	0	0
ENSMUSG00000002346	352	346	341	298	427	388	379	433	3.72508	3.70074	3.70789	3.52198	4.01174	3.87587	3.84654	4.04295	0.0979762	3.8041	1.01929	0.350019	0.411638	-0.000940825	3.8041	9.39889e-05	0.992566	0.993802	0.329814	3.8041	11.5504	0.0135503	0.0227278	0	0	0
ENSMUSG00000002365	6172	5943	4625	4813	2819	2978	2072	2074	7.85524	7.80112	7.46754	7.53326	6.73319	6.81447	6.29574	6.30161	0.327781	7.10027	33.8024	0.000970207	0.00290508	0.47515	7.10027	71.03	0.000119642	0.000558795	-1.20172	7.10027	454.348	4.3071e-07	9.58211e-06	0	0	-1
ENSMUSG00000002372	2762	2382	2694	2503	2635	2501	2463	2876	6.69536	6.48229	6.68795	6.59012	6.63582	6.56268	6.54508	6.77316	-0.0502116	6.62156	0.228721	0.648681	0.699725	-0.0598713	6.62156	0.325188	0.588328	0.6402	0.0200859	6.62156	0.0365998	0.854323	0.877688	0	0	0
ENSMUSG00000002379	1299	1188	1092	1055	1292	1198	1131	1433	5.60734	5.47895	5.38557	5.3441	5.60791	5.50111	5.42261	5.76839	0.178314	5.5145	2.27803	0.179817	0.229637	-0.0409865	5.5145	0.120356	0.739988	0.777626	0.230665	5.5145	3.81197	0.0966125	0.128469	0	0	0
ENSMUSG00000002393	1283	1087	1602	1388	1220	1180	1570	1721	5.58947	5.35083	5.93826	5.7397	5.52522	5.47928	5.89559	6.03251	-0.368831	5.69386	11.9198	0.0126569	0.0233252	-0.461804	5.69386	18.6866	0.00447597	0.0097421	0.125075	5.69386	1.37075	0.284215	0.335494	0	0	0
ENSMUSG00000002395	1168	1084	1538	1337	1452	1492	1496	1574	5.45404	5.34684	5.87946	5.68571	5.77628	5.81761	5.82596	5.90374	-0.382143	5.71121	22.138	0.00293861	0.00697791	-0.0679029	5.71121	0.698978	0.433802	0.49268	0.0822673	5.71121	1.02599	0.348553	0.402765	0	0	0
ENSMUSG00000002396	361	327	407	387	320	294	353	313	3.76145	3.61938	3.9628	3.89844	3.59614	3.47622	3.74415	3.57539	-0.240208	3.70425	7.77057	0.0302198	0.0489049	-0.123586	3.70425	2.05693	0.19941	0.250442	-0.270854	3.70425	9.87985	0.0188261	0.0302634	0	0	0
ENSMUSG00000002409	628	500	699	613	555	553	459	529	4.55937	4.23125	4.74233	4.56131	4.3896	4.38654	4.12251	4.33155	-0.256507	4.41556	3.92964	0.0926182	0.128279	0.161043	4.41556	1.54895	0.257757	0.312617	-0.42479	4.41556	10.7771	0.0157094	0.0258105	0	0	0
ENSMUSG00000002413	1924	1947	1788	1768	1766	1681	1838	1559	6.17387	6.19143	6.09668	6.0887	6.05864	5.98963	6.1229	5.88993	0.0899604	6.07647	1.18921	0.315582	0.375757	0.0177205	6.07647	0.0461431	0.836728	0.860271	-0.0862759	6.07647	1.09379	0.334236	0.388043	0	0	0
ENSMUSG00000002416	1106	1071	997	1039	872	925	1298	1306	5.37539	5.32944	5.25432	5.32206	5.04097	5.12819	5.62122	5.63456	0.0642235	5.33827	1.2786	0.299516	0.358824	-0.543305	5.33827	91.5024	5.68547e-05	0.000328016	0.339693	5.33827	35.77	0.000832092	0.00211007	0	0	0
ENSMUSG00000002428	944	1132	756	796	1230	1251	653	654	5.14701	5.40932	4.85534	4.93792	5.53699	5.56354	4.63063	4.63731	0.381533	5.08976	17.8452	0.00500553	0.0107511	0.916295	5.08976	102.927	4.00889e-05	0.000255	-0.262661	5.08976	8.45764	0.02569	0.0398008	0	0	0
ENSMUSG00000002455	4239	4109	3880	3793	4426	4563	3684	3901	7.31328	7.26877	7.21418	7.1897	7.38391	7.43002	7.12584	7.21288	0.0890876	7.26732	2.60182	0.155698	0.202133	0.23761	7.26732	18.5086	0.00458158	0.00992895	-0.0325813	7.26732	0.348	0.575859	0.625616	0	0	0
ENSMUSG00000002458	1715	1603	1235	1257	856	845	1000	1093	6.00802	5.91103	5.56303	5.59673	5.01427	4.99776	5.24509	5.3778	0.379645	5.46422	33.2348	0.00101561	0.00300816	-0.305431	5.46422	21.5111	0.00315903	0.0073607	-0.268434	5.46422	16.6154	0.00593918	0.011091	0	0	0
ENSMUSG00000002459	36	28	94	121	119	133	322	322	0.453427	0.0969157	1.85439	2.2252	2.17283	2.3348	3.61174	3.61622	-1.76463	2.04569	123.341	2.33311e-05	0.000220822	-1.36017	2.04569	73.2802	0.000109239	0.000526252	1.57418	2.04569	98.155	4.61703e-05	0.000220276	-1	-1	1
ENSMUSG00000002477	1025	1163	801	749	1107	1141	1239	1181	5.26571	5.44828	4.93871	4.85017	5.38505	5.43081	5.55413	5.48947	0.462557	5.29529	36.5617	0.000783853	0.00246587	-0.113865	5.29529	2.2155	0.185071	0.234236	0.627357	5.29529	67.2552	0.000140229	0.000515514	0	0	0
ENSMUSG00000002486	365	327	558	524	373	376	503	450	3.77733	3.61938	4.41756	4.33519	3.81693	3.83061	4.25443	4.09845	-0.678022	4.01873	70.1431	0.0001241	0.000636496	-0.352675	4.01873	18.9778	0.00431	0.00945252	-0.199935	4.01873	6.09922	0.0467383	0.0675339	0	0	0
ENSMUSG00000002489	1559	1459	829	885	1183	1156	373	125	5.87047	5.77528	4.98825	5.09074	5.48081	5.44965	3.82355	2.25461	0.783385	4.84167	3.07092	0.128084	0.170882	2.42615	4.84167	29.4545	0.00140277	0.00376634	-2.00041	4.84167	20.0243	0.00377662	0.00751583	0	1	-1
ENSMUSG00000002496	3228	2805	3214	3322	2876	2736	2616	2722	6.92025	6.71807	6.94253	6.99844	6.76206	6.69222	6.63201	6.69378	-0.151326	6.79492	3.65182	0.102435	0.140041	0.0642436	6.79492	0.658178	0.446876	0.505813	-0.307591	6.79492	15.0879	0.00744854	0.0134594	0	0	0
ENSMUSG00000002504	535	427	1336	1229	136	156	275	304	4.32835	4.00381	5.67639	5.56425	2.36472	2.56412	3.38449	3.53336	-1.45424	3.92744	128.955	2.04085e-05	0.00020456	-0.99451	3.92744	60.3089	0.000192152	0.000786745	-2.16139	3.92744	284.859	1.82263e-06	2.42575e-05	-1	0	-1
ENSMUSG00000002524	3382	3010	3396	3367	3677	3555	3919	4325	6.98748	6.81981	7.02198	7.01785	7.11647	7.06994	7.21504	7.36172	-0.116272	7.07629	2.18061	0.188098	0.238695	-0.195174	7.07629	6.14431	0.0461512	0.0699812	0.268461	7.07629	11.625	0.0133633	0.0224485	0	0	0
ENSMUSG00000002546	4176	3872	3955	3903	4228	4267	3492	3298	7.29168	7.18308	7.24179	7.23094	7.31789	7.33327	7.04863	6.97066	0.00101077	7.20224	0.000289892	0.986944	0.98957	0.315939	7.20224	28.3229	0.00155581	0.00409249	-0.226723	7.20224	14.5855	0.00805478	0.0143718	0	0	0
ENSMUSG00000002550	972	940	1164	1219	1177	1155	1658	1868	5.18916	5.14131	5.47764	5.55246	5.47347	5.4484	5.97425	6.15073	-0.34982	5.55093	23.3899	0.00255572	0.00622312	-0.601552	5.55093	69.1649	0.000129276	0.000590234	0.547435	5.55093	57.2803	0.000222784	0.00073144	0	0	0
ENSMUSG00000002580	755	774	743	684	778	767	590	588	4.82489	4.86115	4.83034	4.7193	4.87651	4.85812	4.48438	4.48396	0.068202	4.74233	1.46001	0.270483	0.328348	0.383148	4.74233	46.0781	0.000412981	0.00142686	-0.290646	4.74233	26.5149	0.00184945	0.00412899	0	0	0
ENSMUSG00000002602	17442	16323	12686	12550	8099	7847	6487	6842	9.35392	9.25869	8.92315	8.91585	8.25558	8.21212	7.94203	8.02337	0.386804	8.61059	43.0387	0.000499788	0.00175494	0.251146	8.61059	18.1438	0.00480859	0.0103448	-0.936799	8.61059	252.446	2.64235e-06	3.08735e-05	0	0	0
ENSMUSG00000002603	1412	1287	1246	1255	945	864	1008	1205	5.72764	5.59438	5.57582	5.59444	5.1569	5.02982	5.25658	5.51848	0.0758843	5.43176	0.560921	0.481011	0.541852	-0.294172	5.43176	8.42948	0.0258572	0.0425008	-0.197595	5.43176	3.80321	0.0969193	0.128761	0	0	0
ENSMUSG00000002608	1294	1041	1330	1226	1213	1161	1081	1295	5.60178	5.28847	5.6699	5.56072	5.51692	5.45587	5.3574	5.62236	-0.170184	5.50918	1.73084	0.234325	0.289497	-0.0034841	5.50918	0.000725442	0.979349	0.9822	-0.125431	5.50918	0.940216	0.368097	0.422636	0	0	0
ENSMUSG00000002617	253	303	401	409	223	225	288	263	3.24944	3.50958	3.9414	3.97811	3.07609	3.09108	3.45101	3.32472	-0.580245	3.45268	38.0023	0.000705128	0.0022876	-0.30428	3.45268	10.4504	0.0167587	0.0292822	-0.571889	3.45268	36.9156	0.00076348	0.00196249	0	0	0
ENSMUSG00000002625	1276	1139	1272	1196	1193	1235	1121	1232	5.58158	5.41821	5.6056	5.52499	5.49294	5.54498	5.4098	5.55044	-0.0654007	5.51607	0.657264	0.447177	0.509165	0.0388438	5.51607	0.231856	0.646484	0.692855	-0.0851785	5.51607	1.1149	0.329965	0.383565	0	0	0
ENSMUSG00000002635	398	373	325	336	312	303	310	355	3.90204	3.80899	3.63866	3.69485	3.55967	3.51965	3.55704	3.75677	0.188757	3.67971	5.63799	0.0533612	0.0796817	-0.117239	3.67971	2.17503	0.188589	0.238165	-0.0098547	3.67971	0.0153676	0.905218	0.920331	0	0	0
ENSMUSG00000002658	3275	3021	2277	2148	2623	2504	1731	1914	6.9411	6.82507	6.44538	6.3695	6.62924	6.56441	6.03639	6.18582	0.475645	6.49961	39.5721	0.000630797	0.00209709	0.485718	6.49961	41.266	0.000561754	0.00180997	-0.296339	6.49961	15.3604	0.00714486	0.0129865	0	0	0
ENSMUSG00000002660	1186	1127	972	899	1126	1131	1157	1182	5.4761	5.40294	5.2177	5.11337	5.40959	5.41812	5.45538	5.49069	0.273982	5.37299	21.6283	0.00311619	0.00732029	-0.0591786	5.37299	1.00904	0.352282	0.409823	0.307499	5.37299	27.2438	0.00172295	0.00389247	0	0	0
ENSMUSG00000002661	173	202	210	212	204	190	166	200	2.70239	2.9258	3.00982	3.03171	2.94792	2.84775	2.65796	2.93052	-0.206668	2.88174	3.33543	0.115428	0.15579	0.103589	2.88174	0.837987	0.393789	0.452263	-0.226523	2.88174	4.00713	0.0901092	0.120847	0	0	0
ENSMUSG00000002679	725	793	592	614	686	695	688	665	4.76643	4.89611	4.50282	4.56366	4.69508	4.71601	4.7059	4.66136	0.298034	4.68842	22.7779	0.00273409	0.00657251	0.0219131	4.68842	0.123137	0.737138	0.775062	0.150389	4.68842	5.79986	0.0509015	0.0727706	0	0	0
ENSMUSG00000002718	4226	4621	3061	3203	4721	5037	5294	5391	7.30885	7.43817	6.87217	6.94582	7.47699	7.57259	7.64886	7.67954	0.464514	7.36787	46.5057	0.000402408	0.00148069	-0.139408	7.36787	4.18878	0.0845786	0.118468	0.755203	7.36787	122.924	2.35695e-05	0.000136635	0	0	0
ENSMUSG00000002728	2102	2137	1307	1354	1625	1653	1767	1738	6.30149	6.32573	5.64474	5.70393	5.93863	5.96541	6.06608	6.04669	0.639275	5.99909	164.464	9.7825e-06	0.000137934	-0.104368	5.99909	4.38356	0.0791467	0.111829	0.382047	5.99909	58.7392	0.000207281	0.000693748	0	0	0
ENSMUSG00000002731	748	796	915	937	748	745	786	814	4.81146	4.90156	5.13056	5.17306	4.81982	4.81616	4.89789	4.95284	-0.295306	4.93792	28.0936	0.00158947	0.00425151	-0.10737	4.93792	3.71388	0.100124	0.137099	-0.226453	4.93792	16.5203	0.00602066	0.0112275	0	0	0
ENSMUSG00000002732	515	553	1015	1007	891	897	789	807	4.27343	4.37647	5.28012	5.27695	5.07205	5.08387	4.90338	4.94038	-0.95359	4.90083	299.253	1.56591e-06	5.7326e-05	0.156078	4.90083	8.01678	0.0284827	0.0461991	-0.356656	4.90083	41.8616	0.00053986	0.00148249	0	0	0
ENSMUSG00000002733	1587	1703	947	930	1725	1645	1181	1135	5.89614	5.99831	5.18013	5.16225	6.02476	5.95841	5.48499	5.43218	0.776036	5.64215	171.968	8.54223e-06	0.00012869	0.533002	5.64215	81.1226	8.11004e-05	0.000425733	0.287392	5.64215	23.5848	0.00250216	0.00531026	0	0	0
ENSMUSG00000002741	4977	4647	4150	4226	4113	4073	3422	3564	7.54481	7.44626	7.31122	7.34564	7.27811	7.26615	7.01942	7.08255	0.167109	7.28677	8.54285	0.0251927	0.0420537	0.221148	7.28677	14.9613	0.00759546	0.0151632	-0.277443	7.28677	23.5479	0.00251219	0.0053284	0	0	0
ENSMUSG00000002748	10685	10429	9291	9155	12205	12167	11022	10118	8.64697	8.61241	8.47384	8.46081	8.84721	8.84484	8.70675	8.58777	0.16236	8.64758	7.96677	0.0288245	0.0469767	0.198764	8.64758	11.9399	0.0126107	0.0231411	0.179932	8.64758	9.78456	0.0192039	0.0307885	0	0	0
ENSMUSG00000002763	1304	1098	1130	1089	1351	1242	1073	1262	5.61288	5.36534	5.43489	5.38984	5.67231	5.55313	5.34669	5.58513	0.0767474	5.49503	0.460982	0.521407	0.581441	0.146806	5.49503	1.68674	0.239712	0.293805	0.0535451	5.49503	0.224386	0.65175	0.696517	0	0	0
ENSMUSG00000002767	1245	1102	1072	1058	1190	1237	1389	1443	5.54611	5.37059	5.35891	5.3482	5.48931	5.54731	5.71894	5.77842	0.104797	5.51972	2.15952	0.189962	0.240757	-0.230365	5.51972	10.4349	0.016811	0.0293609	0.395125	5.51972	30.6989	0.00125661	0.00299036	0	0	0
ENSMUSG00000002768	1704	1589	1575	1404	1173	1187	1031	1084	5.99874	5.89838	5.91374	5.75623	5.46856	5.48781	5.28911	5.36588	0.113573	5.64731	2.41097	0.169322	0.217771	0.150691	5.64731	4.24443	0.0829764	0.116503	-0.50749	5.64731	48.1392	0.00036516	0.00108371	0	0	0
ENSMUSG00000002771	142	137	169	190	96	82	55	49	2.41842	2.36731	2.69729	2.87404	1.86442	1.64042	1.073	0.912421	-0.392796	1.98092	14.2578	0.00848582	0.0167111	0.759709	1.98092	53.335	0.000273142	0.00103473	-1.79295	1.98092	297.067	1.60168e-06	2.20618e-05	0	0	-1
ENSMUSG00000002778	2375	2114	3513	3610	2971	2756	3066	3272	6.47762	6.31013	7.07084	7.11837	6.80894	6.70272	6.86096	6.95924	-0.700735	6.7886	79.7705	8.52055e-05	0.000491113	-0.154273	6.7886	3.86647	0.0947341	0.130818	-0.184505	6.7886	5.53032	0.0550862	0.0780803	0	0	0
ENSMUSG00000002781	352	288	295	294	388	378	288	319	3.72508	3.43645	3.49916	3.50251	3.87373	3.83825	3.45101	3.60274	0.0799295	3.61612	0.600172	0.466692	0.527747	0.329116	3.61612	10.1756	0.0177149	0.0307126	0.0260366	3.61612	0.0636842	0.808828	0.838522	0	0	0
ENSMUSG00000002797	126	171	114	82	164	166	220	220	2.2466	2.68609	2.13135	1.66671	2.63391	2.65348	3.06322	3.0677	0.567311	2.51863	9.27618	0.0213989	0.0364652	-0.421768	2.51863	5.12712	0.0622533	0.0907021	1.16643	2.51863	39.2141	0.000646806	0.00171524	0	0	1
ENSMUSG00000002804	163	144	190	171	142	138	157	147	2.61675	2.43895	2.8658	2.72245	2.42678	2.38784	2.57779	2.48764	-0.266275	2.5655	10.1345	0.0178641	0.0312589	-0.125404	2.5655	2.24783	0.182328	0.231277	-0.26141	2.5655	9.76758	0.0192722	0.0308776	0	0	0
ENSMUSG00000002808	1226	1203	1579	1596	1067	1076	1084	1061	5.52393	5.49705	5.9174	5.94109	5.33198	5.34623	5.3614	5.33495	-0.418753	5.53175	78.073	9.07562e-05	0.000513292	-0.00906941	5.53175	0.036622	0.854279	0.875703	-0.581067	5.53175	150.327	1.28465e-05	9.05337e-05	0	0	0
ENSMUSG00000002812	4142	3687	4100	3869	2514	2351	2256	2561	7.27989	7.11245	7.29373	7.21832	6.56802	6.47347	6.41846	6.60584	-0.059856	6.87127	0.433297	0.533767	0.593031	0.00859421	6.87127	0.00893269	0.927648	0.939412	-0.74388	6.87127	66.923	0.000142258	0.000520684	0	0	0
ENSMUSG00000002814	559	551	459	490	651	652	513	515	4.3916	4.37124	4.13607	4.2385	4.61958	4.62393	4.28281	4.29289	0.194136	4.36958	12.7741	0.0108705	0.0205224	0.333909	4.36958	37.7898	0.000716067	0.00218701	0.100565	4.36958	3.42779	0.111413	0.145574	0	0	0
ENSMUSG00000002820	248	232	391	415	317	290	499	546	3.2207	3.12511	3.90502	3.99909	3.58257	3.45649	4.24293	4.37714	-0.779147	3.73863	97.8049	4.6663e-05	0.000332543	-0.7905	3.73863	100.676	4.28166e-05	0.000267089	0.357979	3.73863	20.646	0.00350052	0.00704193	0	0	0
ENSMUSG00000002825	274	238	298	251	157	167	213	201	3.36426	3.16187	3.51374	3.2748	2.57117	2.66212	3.01668	2.9377	-0.131202	3.06279	1.55919	0.256348	0.313239	-0.360546	3.06279	11.7744	0.0129989	0.0236983	-0.417081	3.06279	15.7565	0.00673195	0.0123538	0	0	0
ENSMUSG00000002831	1547	1336	2541	2627	1507	1387	7411	7925	5.85933	5.64827	6.60361	6.65986	5.8299	5.71237	8.13414	8.23535	-0.877941	6.58535	98.9442	4.50843e-05	0.000327288	-2.41361	6.58535	747.812	9.15397e-08	6.94205e-06	1.553	6.58535	309.603	1.41013e-06	2.03877e-05	0	-1	1
ENSMUSG00000002833	3069	2796	2878	2596	3342	3215	2832	3061	6.84739	6.71343	6.78325	6.64274	6.97867	6.92493	6.74645	6.86309	0.0674154	6.81249	0.711374	0.42996	0.492304	0.147034	6.81249	3.38387	0.113298	0.152591	0.0917705	6.81249	1.31822	0.292789	0.344973	0	0	0
ENSMUSG00000002835	2095	2016	1151	1164	2522	2511	1606	1634	6.29668	6.24166	5.46145	5.48588	6.5726	6.56843	5.92829	5.9577	0.795507	6.06409	260.331	2.40414e-06	6.64888e-05	0.627522	6.06409	161.993	1.02424e-05	9.91988e-05	0.469329	6.06409	90.6135	5.85214e-05	0.000264685	0	0	0
ENSMUSG00000002844	827	754	988	933	1588	1488	1115	1198	4.95622	4.8234	5.24125	5.1669	5.90541	5.81374	5.40206	5.51008	-0.31426	5.35238	17.9011	0.00496785	0.0106949	0.403508	5.35238	29.5124	0.00139549	0.00375115	0.251999	5.35238	11.5106	0.0136514	0.0228623	0	0	0
ENSMUSG00000002845	1565	1439	1572	1598	1810	1839	1387	1441	5.87601	5.75538	5.91099	5.94289	6.09413	6.1192	5.71686	5.77642	-0.111249	5.89899	3.39532	0.112802	0.152605	0.360027	5.89899	35.56	0.00084554	0.00250197	-0.180304	5.89899	8.91873	0.0231455	0.0362663	0	0	0
ENSMUSG00000002846	339	358	381	373	380	381	503	480	3.67087	3.74986	3.86769	3.84535	3.84371	3.84964	4.25443	4.19146	-0.146158	3.90913	7.29725	0.0339769	0.054085	-0.376269	3.90913	48.3625	0.000360426	0.00128277	0.366424	3.90913	45.865	0.000418386	0.00120706	0	0	0
ENSMUSG00000002847	69	75	9	8	274	263	14	13	1.38254	1.50243	-1.45992	-1.61215	3.37262	3.31576	-0.863433	-0.962048	2.97852	0.584475	1455.37	1.14582e-08	1.0628e-05	4.25693	0.584475	2972.79	1.22595e-09	1.4341e-06	0.623295	0.584475	63.732	0.000163873	0.000579638	1	1	0
ENSMUSG00000002870	4603	4337	3369	3264	4190	4280	3225	3528	7.43212	7.34667	7.01047	6.97304	7.30487	7.33766	6.93389	7.0679	0.397644	7.17583	36.929	0.00076272	0.00241642	0.320368	7.17583	23.9704	0.00240047	0.00588908	0.00914654	7.17583	0.0195385	0.893213	0.911044	0	0	0
ENSMUSG00000002871	650	599	1110	1021	740	686	714	761	4.60901	4.49164	5.40914	5.29686	4.80432	4.69722	4.75938	4.85576	-0.802678	4.86542	110.55	3.23905e-05	0.000267877	-0.0568037	4.86542	0.553645	0.483753	0.541104	-0.545432	4.86542	51.0458	0.000309393	0.000950487	0	0	0
ENSMUSG00000002881	2530	2582	1359	1414	1880	1884	1440	1575	6.56881	6.59858	5.70101	5.76647	6.14886	6.15407	5.77094	5.90466	0.849956	6.07667	184.733	6.86948e-06	0.000114259	0.313665	6.07667	25.1584	0.00211954	0.00530678	0.104061	6.07667	2.76905	0.144985	0.183137	0	0	0
ENSMUSG00000002897	976	881	1237	1217	2046	1977	2383	2560	5.19508	5.04784	5.56536	5.5501	6.2709	6.22356	6.49745	6.60527	-0.436268	5.86945	38.6648	0.000672422	0.00220544	-0.30413	5.86945	18.79	0.00441608	0.00963261	0.993634	5.86945	200.568	5.34521e-06	5.01577e-05	0	0	0
ENSMUSG00000002900	16080	14981	13559	13734	18540	17941	20546	20188	9.23663	9.13492	9.01916	9.04591	9.45035	9.40511	9.60519	9.58431	0.153238	9.3102	7.45261	0.0326783	0.052287	-0.167017	9.3102	8.85315	0.0234863	0.0391104	0.562215	9.3102	100.318	4.32725e-05	0.000209388	0	0	0
ENSMUSG00000002908	40	53	66	61	65	71	62	63	0.603453	1.00549	1.34743	1.2429	1.30538	1.43397	1.24437	1.27175	-0.490695	1.18184	14.0004	0.00884601	0.0172905	0.111618	1.18184	0.724415	0.42598	0.484859	-0.0371081	1.18184	0.080067	0.78631	0.818626	0	0	0
ENSMUSG00000002910	89	96	174	138	213	175	213	221	1.74742	1.85648	2.73923	2.41413	3.01005	2.72943	3.01668	3.07423	-0.774731	2.57346	33.3834	0.00100346	0.00297961	-0.175712	2.57346	1.71725	0.235966	0.290069	0.468771	2.57346	12.2222	0.0119829	0.0203622	0	0	0
ENSMUSG00000002944	5	13	0	3	35	34	1149	1064	-2.27697	-0.981087	-5.70785	-2.89226	0.421709	0.382624	5.44538	5.33902	2.67103	-0.0336782	9.28298	0.0213674	0.0364167	-4.99003	-0.0336782	32.3995	0.00108767	0.00306176	9.69225	-0.0336782	122.231	2.39733e-05	0.000137915	1	-1	1
ENSMUSG00000002948	1904	1841	1425	1369	1932	1869	1338	1339	6.1588	6.11069	5.7694	5.71982	6.18821	6.14254	5.66499	5.67054	0.390133	5.92812	58.0762	0.000214144	0.000947485	0.49761	5.92812	94.4824	5.17043e-05	0.000306665	-0.0768469	5.92812	2.25333	0.181867	0.225172	0	0	0
ENSMUSG00000002949	1501	1491	1236	1192	1441	1430	1433	1492	5.81579	5.80657	5.56419	5.52016	5.76532	5.7564	5.76391	5.82658	0.269004	5.72737	28.3521	0.0015516	0.00416778	-0.0343856	5.72737	0.463258	0.520416	0.575662	0.253067	5.72737	25.0922	0.00213402	0.00464142	0	0	0
ENSMUSG00000002957	5267	4917	4467	4533	6099	5984	4969	5347	7.62651	7.52774	7.4174	7.4468	7.84644	7.82111	7.55747	7.66771	0.14502	7.6139	5.3413	0.0583	0.0858866	0.221184	7.6139	12.425	0.0115574	0.0214531	0.180492	7.6139	8.2738	0.0268082	0.0412945	0	0	0
ENSMUSG00000002963	772	699	761	746	892	845	718	852	4.85699	4.71421	4.86485	4.84439	5.07367	4.99776	4.76743	5.01862	-0.0690186	4.89224	0.516872	0.498066	0.558667	0.14269	4.89224	2.20922	0.185611	0.234774	0.0384068	4.89224	0.160054	0.702371	0.742131	0	0	0
ENSMUSG00000002968	2199	1860	2006	2062	2436	2290	2356	2831	6.36656	6.1255	6.26261	6.31057	6.52256	6.43555	6.48102	6.75041	-0.0405595	6.40685	0.12396	0.736302	0.77969	-0.136664	6.40685	1.40736	0.27846	0.334549	0.329124	6.40685	8.16235	0.0275177	0.0422363	0	0	0
ENSMUSG00000002981	3499	2933	3642	3524	4128	3897	4673	5171	7.03654	6.78243	7.12286	7.08359	7.28336	7.20243	7.46887	7.61943	-0.193743	7.19994	3.88282	0.09418	0.130127	-0.301254	7.19994	9.38777	0.0208896	0.035303	0.440925	7.19994	20.1107	0.00373658	0.00744721	0	0	0
ENSMUSG00000002983	901	748	681	618	374	386	492	522	5.07979	4.81188	4.70472	4.57302	3.82078	3.86842	4.22257	4.31235	0.306966	4.42419	9.42709	0.020714	0.03543	-0.422855	4.42419	17.8887	0.00497619	0.0106636	-0.37141	4.42419	13.8008	0.00913931	0.016034	0	0	0
ENSMUSG00000002984	2367	2157	1348	1251	1796	1871	2316	2685	6.47275	6.33917	5.68929	5.58983	6.08293	6.14408	6.45632	6.67404	0.766401	6.18105	70.2889	0.000123352	0.000634278	-0.451671	6.18105	24.4129	0.00229038	0.00565699	0.925618	6.18105	102.527	4.05561e-05	0.00019944	0	0	0
ENSMUSG00000002985	21	22	70	66	28	18	135	161	-0.310133	-0.244121	1.4317	1.35567	0.104852	-0.516447	2.36073	2.61845	-1.67081	0.850089	71.7121	0.000116355	0.000610536	-2.69539	0.850089	186.63	6.65889e-06	7.52511e-05	1.09591	0.850089	30.8522	0.00124002	0.00295497	-1	-1	1
ENSMUSG00000002996	1757	1716	3222	3357	2078	2033	3174	3177	6.04291	6.00928	6.94611	7.01356	6.29329	6.26385	6.9109	6.91674	-0.953742	6.54958	350.368	9.62675e-07	4.9331e-05	-0.635251	6.54958	155.437	1.16095e-05	0.000108694	-0.0660172	6.54958	1.67872	0.240711	0.289151	0	0	0
ENSMUSG00000002997	546	645	1086	1158	272	246	1948	1831	4.35768	4.5983	5.37762	5.47843	3.36207	3.21954	6.20673	6.12187	-0.950037	4.84028	93.1724	5.38893e-05	0.000364993	-2.8735	4.84028	852.369	6.0884e-08	5.73547e-06	0.736278	4.84028	55.9616	0.00023814	0.000768188	0	-1	0
ENSMUSG00000003031	2893	3379	3902	3804	3231	3148	3640	3189	6.7622	6.98662	7.22233	7.19388	6.92995	6.89455	7.10851	6.92218	-0.333695	7.00253	12.3516	0.011709	0.0218658	-0.103094	7.00253	1.17893	0.317514	0.37458	-0.192763	7.00253	4.12167	0.0865667	0.116615	0	0	0
ENSMUSG00000003032	2391	2352	2047	2033	1610	1823	682	748	6.4873	6.464	6.2918	6.29014	5.92525	6.10659	4.69327	4.83092	0.184686	5.88616	5.46171	0.0562245	0.0832971	1.25383	5.88616	251.73	2.66549e-06	4.26266e-05	-1.52887	5.88616	374.284	7.84963e-07	1.37975e-05	0	1	-1
ENSMUSG00000003033	2032	1873	1686	1683	1755	1717	1620	1709	6.25264	6.13555	6.01196	6.01764	6.04963	6.02019	5.94081	6.02242	0.179293	6.05636	8.53441	0.0252414	0.0421086	0.0532949	6.05636	0.754084	0.417155	0.476151	-0.0331854	6.05636	0.292376	0.607348	0.654459	0	0	0
ENSMUSG00000003037	1258	1282	1892	1731	1344	1370	1604	1694	5.56109	5.58877	6.17823	6.0582	5.66482	5.69459	5.92649	6.00971	-0.543281	5.83524	75.6202	9.96507e-05	0.000545929	-0.2884	5.83524	21.3098	0.00323442	0.00750589	-0.15011	5.83524	5.77311	0.0512974	0.0732698	0	0	0
ENSMUSG00000003038	1967	1884	2766	2772	3368	3361	4348	4222	6.20575	6.14399	6.72599	6.73736	6.98985	6.98899	7.36489	7.32695	-0.556807	6.81047	123.975	2.29743e-05	0.000218991	-0.356496	6.81047	50.8201	0.000313303	0.00114653	0.614239	6.81047	150.869	1.27073e-05	9.01319e-05	0	0	0
ENSMUSG00000003039	869	907	772	762	1093	1058	819	779	5.02764	5.08978	4.88554	4.87498	5.3667	5.32191	4.95719	4.88947	0.178451	5.05165	10.9299	0.0152484	0.0273094	0.420974	5.05165	60.8261	0.000187487	0.000772366	0.0430663	5.05165	0.63658	0.454078	0.508193	0	0	0
ENSMUSG00000003062	864	991	601	627	941	1002	440	436	5.01932	5.21749	4.52457	4.59386	5.15078	5.24349	4.06158	4.0529	0.559194	4.733	49.8387	0.000331086	0.00128203	1.13989	4.733	207.093	4.84714e-06	6.29815e-05	-0.501972	4.733	40.1606	0.000605602	0.00162347	0	1	0
ENSMUSG00000003068	2452	2380	1825	1722	2271	2178	1692	1924	6.52364	6.48107	6.12622	6.05068	6.42139	6.36322	6.00353	6.19333	0.413906	6.27039	29.4816	0.00139936	0.003841	0.293876	6.27039	14.8619	0.00771349	0.0153481	0.00997783	6.27039	0.0171325	0.899957	0.915845	0	0	0
ENSMUSG00000003072	2476	2018	2130	2200	2772	2582	3030	3710	6.53769	6.24309	6.34912	6.40401	6.70893	6.60865	6.84393	7.14046	0.0138265	6.60449	0.0112228	0.918938	0.935436	-0.333401	6.60449	6.52544	0.0415612	0.064085	0.615629	6.60449	22.2492	0.00290167	0.00601278	0	0	0
ENSMUSG00000003099	1531	1429	1472	1404	1626	1587	2700	2991	5.84433	5.74532	5.8162	5.75623	5.93952	5.90664	6.6776	6.82972	0.00861097	6.06444	0.0146268	0.907518	0.926029	-0.830578	6.06444	136.084	1.73542e-05	0.000143	0.967442	6.06444	184.627	6.88148e-06	5.90388e-05	0	0	0
ENSMUSG00000003119	2208	2222	2117	2106	2372	2352	2592	2605	6.37245	6.38199	6.34029	6.34102	6.48415	6.47408	6.61871	6.63041	0.0365653	6.45539	0.637254	0.45385	0.515643	-0.145445	6.45539	10.0826	0.0180546	0.0312028	0.283903	6.45539	38.4163	0.000684453	0.00179338	0	0	0
ENSMUSG00000003123	200	161	340	322	615	548	5082	6170	2.91106	2.59942	3.70366	3.63355	4.53758	4.37345	7.58991	7.87424	-0.913364	4.65286	44.3986	0.000458236	0.00163764	-3.27656	4.65286	571.371	2.11468e-07	1.08969e-05	4.06347	4.65286	878.771	5.53602e-08	3.2248e-06	0	-1	1
ENSMUSG00000003131	5169	5450	5282	5467	5859	5853	6597	6365	7.59941	7.6762	7.65915	7.71706	7.78852	7.78918	7.96629	7.91912	-0.0502993	7.76437	0.847284	0.391333	0.453634	-0.153852	7.76437	7.92709	0.0290997	0.0470859	0.254601	7.76437	21.7083	0.0030874	0.0063399	0	0	0
ENSMUSG00000003135	866	877	807	763	976	998	975	958	5.02266	5.04128	4.94947	4.87687	5.20344	5.23772	5.20858	5.1877	0.118799	5.09096	5.33038	0.0584932	0.086087	0.0224367	5.09096	0.190129	0.677412	0.721193	0.284971	5.09096	30.6712	0.00125964	0.00299639	0	0	0
ENSMUSG00000003154	1418	1317	1679	1712	858	852	1039	1123	5.73375	5.62761	6.00596	6.04228	5.01764	5.00966	5.30026	5.41685	-0.343438	5.51925	28.3354	0.001554	0.00417051	-0.344908	5.51925	28.5785	0.00151938	0.00401154	-0.665567	5.51925	106.418	3.62936e-05	0.000184575	0	0	0
ENSMUSG00000003161	2027	2147	1551	1524	1440	1552	1217	1225	6.24909	6.33247	5.8916	5.87451	5.76432	5.87448	5.52829	5.54222	0.407725	5.88212	45.7787	0.000420603	0.001535	0.284141	5.88212	22.2329	0.00290705	0.00686509	-0.347798	5.88212	33.3106	0.00100939	0.0024819	0	0	0
ENSMUSG00000003166	3542	3053	3400	3493	3227	3075	3593	3958	7.05415	6.84027	7.02368	7.07085	6.92816	6.8607	7.08976	7.2338	-0.100049	7.01267	1.26552	0.301788	0.361223	-0.267347	7.01267	9.03635	0.0225506	0.0377659	0.114518	7.01267	1.65801	0.243319	0.291934	0	0	0
ENSMUSG00000003184	641	593	723	735	617	556	797	826	4.58891	4.47713	4.791	4.82297	4.54226	4.39434	4.91793	4.97394	-0.273965	4.68856	14.5966	0.00804073	0.0159413	-0.477634	4.68856	44.366	0.000459178	0.0015544	0.138946	4.68856	3.75452	0.0986481	0.130815	0	0	0
ENSMUSG00000003190	179	171	204	193	198	203	180	174	2.75144	2.68609	2.96811	2.89658	2.90496	2.94298	2.77444	2.73015	-0.213576	2.83184	14.7559	0.00784207	0.0156323	0.171677	2.83184	9.53421	0.0202454	0.0343685	-0.180048	2.83184	10.4868	0.0166376	0.0271543	0	0	0
ENSMUSG00000003198	158	154	167	221	159	174	160	161	2.57194	2.53549	2.68017	3.09155	2.58937	2.72118	2.60502	2.61845	-0.332144	2.67665	6.46623	0.0422329	0.0652543	0.0435436	2.67665	0.111134	0.749715	0.786024	-0.274124	2.67665	4.40447	0.0785921	0.106948	0	0	0
ENSMUSG00000003199	1225	970	2062	1917	1902	1783	1985	2188	5.52276	5.18661	6.30233	6.2054	6.16564	6.07459	6.23387	6.37879	-0.89918	6.00875	57.11	0.000224691	0.000977744	-0.186213	6.00875	2.44928	0.166457	0.213844	0.0524679	6.00875	0.19445	0.674027	0.717019	0	0	0
ENSMUSG00000003200	4859	4350	3886	3778	4642	4574	3485	4026	7.51019	7.35099	7.2164	7.18399	7.45265	7.4335	7.04574	7.25837	0.230397	7.30648	6.79949	0.0386311	0.0605347	0.291018	7.30648	10.8483	0.0154923	0.027403	-0.0481407	7.30648	0.296857	0.604669	0.652097	0	0	0
ENSMUSG00000003208	340	296	286	261	306	323	300	320	3.67511	3.47591	3.45454	3.33106	3.5317	3.61172	3.50981	3.60724	0.182716	3.52464	4.3273	0.0806661	0.113683	0.0131873	3.52464	0.0225413	0.885366	0.902704	0.165728	3.52464	3.56004	0.105989	0.139309	0	0	0
ENSMUSG00000003226	8462	9227	6543	6839	8535	8619	7315	6597	8.31047	8.43575	7.968	8.04007	8.33122	8.34749	8.11533	7.97077	0.36908	8.18989	25.1222	0.00212743	0.00538016	0.296308	8.18989	16.192	0.00631355	0.0130306	0.0390172	8.18989	0.280755	0.614424	0.661063	0	0	0
ENSMUSG00000003228	681	751	501	528	1315	1359	709	740	4.67617	4.81766	4.26225	4.34615	5.63336	5.68296	4.74924	4.81542	0.442712	4.8729	41.0673	0.000569322	0.00193377	0.875826	4.8729	160.727	1.04891e-05	0.000101102	0.478131	4.8729	47.9012	0.000370295	0.00109517	0	0	0
ENSMUSG00000003233	1124	981	1210	1239	893	904	901	1039	5.39867	5.20287	5.53354	5.57593	5.07529	5.09508	5.09477	5.30474	-0.253964	5.28511	7.31795	0.0338	0.0538723	-0.114573	5.28511	1.4894	0.266177	0.321407	-0.35498	5.28511	14.2973	0.00843225	0.014944	0	0	0
ENSMUSG00000003234	2200	2046	1610	1596	2213	2206	1873	1990	6.36722	6.26297	5.94544	5.94109	6.38408	6.38164	6.15011	6.24198	0.37183	6.20931	38.2744	0.000691446	0.00225442	0.186817	6.20931	9.66168	0.019706	0.0336279	0.252779	6.20931	17.6889	0.00511286	0.00975413	0	0	0
ENSMUSG00000003235	1905	1747	2021	2143	1800	1825	2178	2326	6.15956	6.0351	6.27336	6.36614	6.08614	6.10818	6.36771	6.46701	-0.222421	6.2329	10.2717	0.0173724	0.0305147	-0.320198	6.2329	21.2876	0.00324287	0.00751982	0.0976067	6.2329	1.97811	0.207129	0.252604	0	0	0
ENSMUSG00000003269	1924	1843	1514	1515	2020	1964	1686	1658	6.17387	6.11226	5.85677	5.86597	6.25246	6.21405	5.9984	5.97873	0.281693	6.05656	31.3711	0.00118596	0.00338388	0.244687	6.05656	23.6701	0.00247918	0.00605019	0.127194	6.05656	6.39602	0.0430484	0.0627436	0	0	0
ENSMUSG00000003273	47	47	62	52	37	52	46	27	0.833458	0.833881	1.25793	1.01464	0.50078	0.988345	0.817745	0.0644239	-0.302614	0.7889	1.29079	0.297421	0.356697	0.303478	0.7889	1.29817	0.296164	0.352601	-0.6952	0.7889	6.81233	0.0385007	0.0569552	0	0	0
ENSMUSG00000003282	407	447	653	694	470	470	678	650	3.93426	4.06977	4.64419	4.74022	4.15001	4.15215	4.68479	4.62847	-0.690192	4.37548	105.325	3.74287e-05	0.000292492	-0.505549	4.37548	56.5091	0.000231599	0.000906697	-0.0355761	4.37548	0.27984	0.614989	0.661543	0	0	0
ENSMUSG00000003299	683	581	587	614	751	762	951	1144	4.6804	4.44766	4.49059	4.56366	4.82559	4.84869	5.17265	5.44357	0.0369044	4.8091	0.107207	0.753995	0.795069	-0.470964	4.8091	17.4599	0.00527572	0.0111992	0.78098	4.8091	48.0117	0.000367899	0.00108942	0	0	0
ENSMUSG00000003308	1571	1344	1633	1529	1413	1450	1500	1835	5.88153	5.65688	5.9659	5.87923	5.73702	5.77643	5.82981	6.12502	-0.153362	5.85648	1.70944	0.236916	0.29222	-0.220692	5.85648	3.53989	0.106792	0.144783	0.0548508	5.85648	0.218668	0.655857	0.700161	0	0	0
ENSMUSG00000003316	9554	9001	10562	10979	10987	10747	9943	9650	8.48557	8.39998	8.65881	8.72291	8.69554	8.66581	8.55812	8.51945	-0.248092	8.58827	19.401	0.004083	0.00912564	0.141887	8.58827	6.34579	0.0436448	0.06676	-0.152075	8.58827	7.28983	0.0340407	0.0509851	0	0	0
ENSMUSG00000003344	938	918	1221	1142	1749	1629	1471	1750	5.13782	5.10716	5.54659	5.45837	6.04469	5.94431	5.80166	6.05662	-0.379989	5.63715	16.5041	0.00603472	0.0125682	0.0653643	5.63715	0.48835	0.509723	0.565587	0.426659	5.63715	20.8071	0.00343336	0.00693152	0	0	0
ENSMUSG00000003345	3684	3162	3945	3590	3286	3026	3161	3383	7.11086	6.89088	7.23814	7.11036	6.9543	6.83753	6.90498	7.00736	-0.173384	7.0068	3.28546	0.117683	0.158443	-0.060256	7.0068	0.396806	0.550977	0.604356	-0.218078	7.0068	5.19757	0.0609143	0.0853877	0	0	0
ENSMUSG00000003346	1354	1154	1120	1032	1515	1478	1241	1470	5.66715	5.43708	5.42208	5.31232	5.83754	5.80402	5.55645	5.80516	0.184917	5.60522	2.78753	0.143864	0.188963	0.139974	5.60522	1.59721	0.251218	0.305978	0.313609	5.60522	8.01757	0.0284773	0.0435373	0	0	0
ENSMUSG00000003348	2546	2252	1588	1611	2152	2159	1290	1384	6.5779	6.40134	5.9256	5.95458	6.34376	6.35058	5.6123	5.71821	0.549532	6.11053	54.7055	0.00025409	0.00106632	0.681913	6.11053	84.2371	7.259e-05	0.000393218	-0.274831	6.11053	13.6829	0.00931869	0.016325	0	0	0
ENSMUSG00000003352	1943	1732	2483	2417	1416	1406	1140	1316	6.18804	6.02267	6.57031	6.53969	5.74008	5.73199	5.43404	5.64556	-0.449644	5.98405	25.6063	0.00202491	0.00518615	0.196239	5.98405	4.8773	0.067334	0.0971421	-1.0152	5.98405	130.531	1.96755e-05	0.00012154	0	0	-1
ENSMUSG00000003354	51	50	54	66	61	52	23	34	0.950103	0.922237	1.06033	1.35567	1.21448	0.988345	-0.166825	0.391589	-0.271832	0.839491	1.94438	0.210564	0.263735	0.989029	0.839491	25.7393	0.00199791	0.00505578	-1.09562	0.839491	31.5863	0.00116445	0.00279811	0	0	-1
ENSMUSG00000003355	367	370	339	329	184	188	160	193	3.7852	3.79736	3.69942	3.66452	2.79944	2.83252	2.60502	2.87925	0.109309	3.25784	1.44653	0.272492	0.330421	0.0738448	3.25784	0.660173	0.446221	0.505214	-0.939836	3.25784	106.935	3.57724e-05	0.00018285	0	0	0
ENSMUSG00000003360	3499	3156	3323	3160	2995	3062	3757	4012	7.03654	6.88814	6.99064	6.92633	6.82054	6.85459	7.15414	7.25335	0.0038543	6.99053	0.00295188	0.95836	0.967669	-0.366178	6.99053	26.6436	0.00182624	0.00468926	0.245265	6.99053	11.9531	0.0125804	0.0212576	0	0	0
ENSMUSG00000003363	5966	5142	7254	6902	4983	4663	4173	4653	7.80627	7.59228	8.11681	8.05329	7.55491	7.4613	7.30563	7.46716	-0.385775	7.66971	16.8749	0.00572414	0.012031	0.121705	7.66971	1.67953	0.240609	0.29469	-0.698655	7.66971	55.3475	0.000245767	0.000788021	0	0	0
ENSMUSG00000003378	608	495	1909	1738	289	270	541	615	4.51272	4.21677	6.19113	6.06402	3.44938	3.35358	4.3594	4.54868	-1.76283	4.58696	223.19	3.85506e-06	8.24407e-05	-1.05256	4.58696	79.5694	8.58391e-05	0.000442707	-1.67353	4.58696	201.151	5.29811e-06	4.97931e-05	-1	-1	-1
ENSMUSG00000003380	795	700	1246	1191	1013	930	1102	1270	4.89932	4.71627	5.57582	5.51895	5.25709	5.13596	5.38515	5.59424	-0.73959	5.26035	56.6718	0.000229702	0.000993323	-0.29317	5.26035	8.90477	0.0232175	0.0387216	-0.0576875	5.26035	0.344784	0.577582	0.627092	0	0	0
ENSMUSG00000003382	896	810	806	824	813	795	1218	1229	5.07176	4.92669	4.94768	4.98777	4.93996	4.90982	5.52948	5.54692	0.031506	5.10751	0.249825	0.63424	0.687245	-0.613309	5.10751	94.6694	5.1402e-05	0.000305775	0.570476	5.10751	81.9078	7.88358e-05	0.000332255	0	0	0
ENSMUSG00000003402	6783	6319	5262	4979	6416	6140	5072	5759	7.99142	7.88962	7.65368	7.58218	7.91953	7.85824	7.58707	7.77479	0.322591	7.78207	16.2295	0.0062792	0.0129893	0.207957	7.78207	6.74446	0.0391969	0.0609381	0.0630016	7.78207	0.619019	0.460085	0.513772	0	0	0
ENSMUSG00000003420	1058	953	2481	2318	859	852	1845	2000	5.31141	5.16111	6.56915	6.47937	5.01932	5.00966	6.12838	6.24921	-1.28799	5.74095	291.836	1.69178e-06	5.94736e-05	-1.17431	5.74095	242.592	2.98584e-06	4.58057e-05	-0.33546	5.74095	19.7967	0.00388486	0.0076919	-1	-1	0
ENSMUSG00000003421	1217	1079	949	953	1292	1202	1054	1160	5.51331	5.34017	5.18317	5.19748	5.60791	5.50592	5.32093	5.46359	0.236415	5.39156	8.06871	0.0281333	0.0460396	0.164653	5.39156	3.91376	0.0931438	0.128873	0.201936	5.39156	5.88684	0.0496424	0.0712071	0	0	0
ENSMUSG00000003423	905	758	637	582	712	689	367	460	5.08617	4.83103	4.60843	4.4865	4.74871	4.70351	3.80019	4.13012	0.411135	4.54933	9.78234	0.0192128	0.0332665	0.760953	4.54933	33.5111	0.000993165	0.00285405	-0.582313	4.54933	19.6239	0.00396978	0.0078279	0	0	0
ENSMUSG00000003429	12862	12790	13549	14089	16667	17158	18290	18880	8.91449	8.90681	9.0181	9.08272	9.29671	9.34074	9.43739	9.48767	-0.139763	9.18558	7.06437	0.0360555	0.0569353	-0.14381	9.18558	7.47935	0.0324615	0.0517342	0.412122	9.18558	61.4242	0.000182277	0.000628149	0	0	0
ENSMUSG00000003435	5680	5031	5787	5505	6369	6035	6097	6447	7.7354	7.5608	7.79087	7.72705	7.90893	7.83336	7.85259	7.93759	-0.110859	7.79332	2.09856	0.195497	0.246864	-0.0239465	7.79332	0.0979192	0.764481	0.799351	0.136128	7.79332	3.16429	0.123408	0.15892	0	0	0
ENSMUSG00000003437	1523	1361	1289	1222	2733	2611	2196	2458	5.83678	5.67501	5.62474	5.55601	6.6885	6.62476	6.37958	6.54663	0.165515	6.1165	3.86914	0.0946431	0.130707	0.193527	6.1165	5.2896	0.0592226	0.0869483	0.872725	6.1165	107.571	3.51454e-05	0.000180949	0	0	0
ENSMUSG00000003438	1283	1212	870	858	1200	1096	1274	1407	5.58947	5.50779	5.05785	5.04606	5.50138	5.37279	5.5943	5.74198	0.496676	5.42645	43.5098	0.00048485	0.00171388	-0.231057	5.42645	9.41627	0.0207621	0.035133	0.616186	5.42645	66.9676	0.000141984	0.000520061	0	0	0
ENSMUSG00000003444	696	639	455	477	839	821	639	702	4.70758	4.58483	4.12346	4.19975	4.98535	4.95622	4.59939	4.73942	0.484603	4.612	43.7625	0.00047708	0.00169112	0.30138	4.612	16.9262	0.00568288	0.0118966	0.507801	4.612	48.0527	0.000367016	0.00108734	0	0	0
ENSMUSG00000003458	2938	2717	2730	2862	2613	2615	2350	2332	6.78447	6.67209	6.7071	6.78345	6.62373	6.62697	6.47734	6.47073	-0.0169954	6.64323	0.0814366	0.784546	0.821114	0.151318	6.64323	6.45567	0.0423543	0.0651081	-0.271242	6.64323	20.7431	0.00345985	0.00697756	0	0	0
ENSMUSG00000003464	2681	2631	2074	2111	3169	3193	2999	3269	6.65243	6.6257	6.3107	6.34444	6.902	6.91502	6.82909	6.95792	0.311492	6.69216	27.2906	0.00171522	0.00452562	0.0150064	6.69216	0.0633394	0.809334	0.837768	0.565936	6.69216	90.0852	5.95424e-05	0.000268297	0	0	0
ENSMUSG00000003500	2134	2133	1436	1477	1951	1993	1588	1916	6.32329	6.32303	5.78049	5.82933	6.20233	6.23519	5.91204	6.18732	0.518247	6.09913	32.0268	0.001122	0.00324205	0.16908	6.09913	3.40896	0.112215	0.151184	0.244767	6.09913	7.14409	0.0353253	0.0526909	0	0	0
ENSMUSG00000003518	768	769	363	419	216	213	48	106	4.8495	4.8518	3.79796	4.01292	3.03018	3.01219	0.878499	2.01777	0.945215	3.30635	8.18187	0.0273917	0.0450353	1.57305	3.30635	22.6609	0.00277006	0.00661543	-2.4573	3.30635	55.2978	0.000246398	0.000789337	0	1	-1
ENSMUSG00000003527	779	670	769	714	774	737	701	690	4.87001	4.65312	4.87993	4.78118	4.86908	4.8006	4.73289	4.71456	-0.0689894	4.78767	0.680202	0.439735	0.502305	0.111117	4.78767	1.76457	0.230323	0.284116	-0.10683	4.78767	1.63101	0.246781	0.295588	0	0	0
ENSMUSG00000003528	1737	1576	1648	1518	1694	1772	2095	2301	6.0264	5.88654	5.97909	5.86882	5.99861	6.06567	6.31166	6.45142	0.0325138	6.07353	0.162292	0.700423	0.747473	-0.349406	6.07353	18.7423	0.00444359	0.00968386	0.45759	6.07353	32.1451	0.00111095	0.00269457	0	0	0
ENSMUSG00000003531	514	518	656	635	506	481	752	839	4.27063	4.28223	4.6508	4.61214	4.25638	4.18549	4.83413	4.99645	-0.355041	4.51103	26.8128	0.00179631	0.00470202	-0.694356	4.51103	102.553	4.0525e-05	0.000256779	0.283823	4.51103	17.1349	0.00551887	0.010414	0	0	0
ENSMUSG00000003534	2302	1960	2754	2608	2035	1956	1642	2036	6.43259	6.20103	6.71972	6.64939	6.26313	6.20816	5.96026	6.27494	-0.367749	6.33865	9.09563	0.0222583	0.0377594	0.118042	6.33865	0.93714	0.36883	0.426318	-0.566957	6.33865	21.6187	0.00311967	0.00638985	0	0	0
ENSMUSG00000003541	463	459	328	289	453	453	192	196	4.12003	4.10795	3.6519	3.47781	4.09692	4.09906	2.8673	2.90145	0.549134	3.6653	65.6755	0.000150233	0.000731924	1.21361	3.6653	320.781	1.26404e-06	2.76119e-05	-0.680479	3.6653	100.85	4.25972e-05	0.000207028	0	1	0
ENSMUSG00000003545	32	39	95	71	65	48	41	46	0.28597	0.567806	1.86958	1.46026	1.30538	0.874012	0.653625	0.822223	-1.23803	0.979858	39.4612	0.000635698	0.00210815	0.351774	0.979858	3.18593	0.122358	0.163478	-0.926995	0.979858	22.124	0.00294333	0.00608655	-1	0	0
ENSMUSG00000003546	893	734	711	658	737	681	376	434	5.06693	4.78464	4.76687	4.66343	4.79846	4.68667	3.83509	4.04628	0.210637	4.58105	3.20981	0.121213	0.162652	0.801881	4.58105	46.5191	0.000402083	0.00139593	-0.774465	4.58105	43.3926	0.000488513	0.00136607	0	0	0
ENSMUSG00000003549	684	640	580	570	327	316	257	274	4.68251	4.58708	4.4733	4.45647	3.62731	3.58016	3.28701	3.38373	0.169908	4.0097	7.71407	0.0306382	0.0494559	0.268367	4.0097	19.2447	0.00416497	0.00919633	-1.12952	4.0097	340.91	1.04757e-06	1.63623e-05	0	0	-1
ENSMUSG00000003559	79	74	39	33	55	52	14	18	1.57649	1.48319	0.595929	0.366479	1.06638	0.988345	-0.863433	-0.507482	1.04864	0.588237	62.6917	0.000171851	0.000805667	1.71282	0.588237	167.257	9.29475e-06	9.32413e-05	-1.16666	0.588237	77.598	9.23943e-05	0.000376262	1	1	-1
ENSMUSG00000003573	1310	1251	1616	1579	819	858	727	803	5.6195	5.55347	5.95081	5.92564	4.95056	5.01977	4.78539	4.93322	-0.351738	5.3423	26.9387	0.00177445	0.00465138	0.125864	5.3423	3.44939	0.110501	0.149091	-1.07892	5.3423	253.465	2.60987e-06	3.06425e-05	0	0	-1
ENSMUSG00000003575	878	705	1081	1004	925	858	882	992	5.0425	4.72653	5.37097	5.27265	5.12605	5.01977	5.06404	5.23799	-0.437294	5.10756	13.5548	0.00951885	0.0183763	-0.0781005	5.10756	0.432366	0.534193	0.589215	-0.170796	5.10756	2.06776	0.198381	0.243271	0	0	0
ENSMUSG00000003581	263	258	454	468	370	328	482	535	3.30526	3.27805	4.12028	4.1723	3.80529	3.63385	4.19297	4.34781	-0.854636	3.85698	110.693	3.22663e-05	0.000267217	-0.550819	3.85698	45.9805	0.000415445	0.00143372	0.124099	3.85698	2.33396	0.175293	0.217771	0	0	0
ENSMUSG00000003604	636	609	456	472	349	368	401	383	4.57762	4.51551	4.12662	4.18456	3.72111	3.79962	3.92784	3.86615	0.390974	4.08988	44.4223	0.000457552	0.0016368	-0.136629	4.08988	5.42491	0.0568481	0.0839015	-0.258595	4.08988	19.4333	0.00406633	0.00798825	0	0	0
ENSMUSG00000003617	545	556	1068	1123	1176	1154	860	822	4.35504	4.38426	5.35352	5.43417	5.47225	5.44715	5.02762	4.96694	-1.0242	5.05512	349.455	9.70468e-07	4.9331e-05	0.462423	5.05512	71.2367	0.000118633	0.000555878	-0.39657	5.05512	52.392	0.000287358	0.000894183	-1	0	0
ENSMUSG00000003623	1040	1088	1065	1056	895	912	796	751	5.28666	5.35215	5.34946	5.34547	5.07851	5.10778	4.91612	4.83669	-0.0280574	5.15911	0.263667	0.625186	0.678838	0.216741	5.15911	15.7341	0.00675445	0.0137716	-0.47106	5.15911	74.3213	0.00010483	0.000412949	0	0	0
ENSMUSG00000003644	200	172	356	393	349	291	521	552	2.91106	2.69448	3.76991	3.92061	3.72111	3.46145	4.30511	4.39289	-1.04249	3.64708	79.8812	8.48592e-05	0.000489351	-0.757721	3.64708	42.2008	0.00052789	0.00172548	0.503744	3.64708	18.6518	0.00449634	0.00871655	-1	0	0
ENSMUSG00000003660	8909	8030	8807	8885	8255	7901	9614	9193	8.38473	8.2353	8.39667	8.41763	8.2831	8.22201	8.50958	8.44946	-0.0971305	8.36231	2.10995	0.194445	0.24576	-0.226966	8.36231	11.5208	0.0136253	0.0246391	0.0723762	8.36231	1.17153	0.318915	0.37176	0	0	0
ENSMUSG00000003662	1108	997	832	808	1262	1268	906	1014	5.378	5.2262	4.99345	4.95949	5.57403	5.58301	5.10275	5.26962	0.325623	5.26082	17.0338	0.00559751	0.0118101	0.392335	5.26082	24.7284	0.00221594	0.00550016	0.209709	5.26082	7.06505	0.0360492	0.0536974	0	0	0
ENSMUSG00000003680	1230	1096	1067	1160	1182	1209	911	1014	5.52863	5.36272	5.35217	5.48092	5.47959	5.51429	5.11068	5.26962	0.029129	5.38733	0.110272	0.750647	0.792236	0.306789	5.38733	12.2319	0.0119621	0.022092	-0.226394	5.38733	6.66106	0.0400755	0.0589018	0	0	0
ENSMUSG00000003721	680	775	809	976	617	584	839	770	4.67405	4.86301	4.95304	5.23187	4.54226	4.46516	4.99197	4.87272	-0.323919	4.82426	8.25	0.0269576	0.0444428	-0.428636	4.82426	14.4463	0.00823425	0.0161919	-0.160107	4.82426	2.01558	0.203407	0.248549	0	0	0
ENSMUSG00000003731	4332	4326	3127	3325	3173	3357	3150	3143	7.34459	7.34301	6.90294	6.99975	6.90382	6.98727	6.89995	6.90122	0.392455	7.03532	45.654	0.000423832	0.00154258	0.0449604	7.03532	0.599185	0.467042	0.525139	-0.0507584	7.03532	0.763687	0.414365	0.469059	0	0	0
ENSMUSG00000003746	2240	2248	1412	1449	1995	2075	1684	1579	6.39321	6.39877	5.75618	5.80173	6.2345	6.29334	5.99669	5.90832	0.617034	6.09784	121.338	2.45066e-05	0.000226784	0.311416	6.09784	30.9073	0.00123412	0.00339827	0.173547	6.09784	9.59873	0.0199699	0.0318466	0	0	0
ENSMUSG00000003752	473	443	470	483	2112	2093	1416	1552	4.15082	4.05682	4.1702	4.21776	6.3167	6.3058	5.7467	5.88344	-0.0901609	5.10603	1.8245	0.223451	0.277799	0.496178	5.10603	55.2562	0.000246929	0.000954929	1.62109	5.10603	589.822	1.91578e-07	6.16011e-06	0	0	1
ENSMUSG00000003762	419	388	497	517	1226	1141	1141	1229	3.97613	3.8658	4.2507	4.3158	5.53229	5.43081	5.4353	5.54692	-0.36229	4.79422	25.2768	0.00209397	0.00531896	-0.00955665	4.79422	0.0175882	0.898645	0.91411	1.20786	4.79422	280.958	1.90165e-06	2.50602e-05	0	0	1
ENSMUSG00000003778	1773	1799	1843	1905	2167	2221	2065	1979	6.05599	6.07741	6.14038	6.19634	6.35378	6.39142	6.29086	6.23398	-0.101666	6.21752	3.78805	0.097453	0.134081	0.110175	6.21752	4.44871	0.0774354	0.109681	0.094061	6.21752	3.24255	0.119668	0.154923	0	0	0
ENSMUSG00000003779	2749	2821	2113	2045	4651	4841	2917	2928	6.68856	6.72627	6.33757	6.29863	7.45544	7.51534	6.7891	6.79901	0.389317	6.82624	58.3036	0.000211757	0.000940081	0.691333	6.82624	183.85	6.97049e-06	7.81135e-05	0.475959	6.82624	87.1421	6.5683e-05	0.000288212	0	0	0
ENSMUSG00000003808	3881	3521	3499	3429	2988	2925	3100	3351	7.186	7.046	7.06508	7.04417	6.81717	6.78857	6.87687	6.99366	0.0613738	6.97719	0.781447	0.409287	0.471679	-0.132396	6.97719	3.6365	0.103017	0.140534	-0.119364	6.97719	2.95583	0.134189	0.17115	0	0	0
ENSMUSG00000003809	872	893	1038	1055	842	932	987	1003	5.03261	5.06735	5.31243	5.3441	4.99049	5.13906	5.22622	5.25389	-0.278285	5.17077	19.0397	0.00427579	0.00947225	-0.175279	5.17077	7.55333	0.0318716	0.0509286	-0.0882114	5.17077	1.91306	0.213825	0.259989	0	0	0
ENSMUSG00000003810	4573	4182	2146	2071	2524	2353	1590	1534	7.42269	7.29418	6.35992	6.31685	6.57374	6.47469	5.91385	5.86662	1.02005	6.52782	231.48	3.44754e-06	7.88151e-05	0.633984	6.52782	89.4191	6.08637e-05	0.000345647	-0.448151	6.52782	44.6809	0.000450188	0.00128058	1	0	0
ENSMUSG00000003812	1268	1123	1717	1728	825	880	747	825	5.57251	5.39781	6.03824	6.05569	4.96109	5.05628	4.82452	4.97219	-0.561808	5.35979	45.1711	0.000436647	0.00157638	0.11033	5.35979	1.7421	0.232977	0.286862	-1.14862	5.35979	188.814	6.42684e-06	5.62501e-05	0	0	-1
ENSMUSG00000003813	3550	3218	3047	3028	3200	3091	2361	2772	7.05741	6.9162	6.86556	6.86478	6.91604	6.86819	6.48407	6.72004	0.121636	6.83654	1.78699	0.227716	0.282635	0.290062	6.83654	10.1621	0.0177636	0.0307793	-0.263113	6.83654	8.36156	0.0262665	0.0405845	0	0	0
ENSMUSG00000003814	41508	39178	38795	39468	44216	45473	43889	46392	10.6047	10.5218	10.5357	10.5688	10.7043	10.7468	10.7002	10.7847	0.0109841	10.6459	0.0352776	0.856942	0.883182	-0.0168727	10.6459	0.0832414	0.782246	0.814888	0.190144	10.6459	10.5715	0.0163592	0.0267289	0	0	0
ENSMUSG00000003847	12942	13044	12489	12500	14265	13765	11655	9586	8.92343	8.93518	8.90058	8.91009	9.0722	9.02287	8.78731	8.50985	0.0239733	8.88269	0.0682754	0.80223	0.836283	0.398956	8.88269	18.9085	0.00434876	0.00951503	-0.256751	8.88269	7.83129	0.0297786	0.0452742	0	0	0
ENSMUSG00000003848	1219	1158	933	931	1131	1095	1161	1354	5.51568	5.44207	5.15865	5.1638	5.41598	5.37147	5.46036	5.68661	0.317644	5.40183	14.9654	0.00759068	0.0151889	-0.179756	5.40183	4.79263	0.0691822	0.0993922	0.412256	5.40183	25.2081	0.00210875	0.00459392	0	0	0
ENSMUSG00000003849	1228	1332	669	711	722	729	646	641	5.52628	5.64395	4.67909	4.77511	4.76882	4.78486	4.61509	4.60837	0.858016	4.9252	187.153	6.60228e-06	0.000111508	0.165109	4.9252	6.93021	0.0373305	0.0583676	-0.115368	4.9252	3.3836	0.113309	0.147738	0	0	0
ENSMUSG00000003863	226	191	228	209	123	106	62	84	3.08697	2.84523	3.1282	3.0112	2.22033	2.00881	1.24437	1.68394	-0.103599	2.40363	0.400788	0.549045	0.607486	0.650412	2.40363	15.7971	0.00669142	0.0136616	-1.60554	2.40363	96.2593	4.89235e-05	0.000229988	0	0	-1
ENSMUSG00000003865	3272	2856	2153	1992	4240	4168	4345	4781	6.93978	6.74406	6.36462	6.26075	7.32198	7.29941	7.36389	7.50631	0.529234	6.9751	36.6599	0.000778129	0.00245491	-0.124406	6.9751	2.0257	0.202418	0.253559	1.12242	6.9751	164.893	9.70527e-06	7.48249e-05	0	0	1
ENSMUSG00000003868	2233	2074	1219	1133	2118	2032	1944	2166	6.38869	6.28257	5.54422	5.44696	6.32079	6.26314	6.20377	6.36421	0.840043	6.10179	116.857	2.74348e-05	0.000240589	0.00797211	6.10179	0.0105244	0.92149	0.934117	0.788402	6.10179	102.931	4.00839e-05	0.000197924	0	0	0
ENSMUSG00000003873	2463	2312	1796	1620	1958	1837	1166	1403	6.5301	6.43926	6.10312	5.96261	6.2075	6.11763	5.46656	5.73788	0.451813	6.07058	18.8818	0.0043638	0.00961776	0.560345	6.07058	29.0427	0.00145606	0.00387918	-0.43065	6.07058	17.1545	0.00550383	0.0103907	0	0	0
ENSMUSG00000003923	1121	1374	1073	994	1455	1420	1461	1344	5.39482	5.68872	5.36025	5.25822	5.77926	5.74628	5.79182	5.67592	0.232531	5.58691	4.94215	0.0659629	0.0955642	0.0289026	5.58691	0.0763539	0.791177	0.822415	0.424633	5.58691	16.481	0.00605479	0.0112772	0	0	0
ENSMUSG00000003929	568	636	521	542	674	665	469	434	4.41462	4.57804	4.31867	4.38387	4.66964	4.65239	4.15357	4.04628	0.14506	4.40213	3.84034	0.0956284	0.131872	0.561093	4.40213	57.457	0.000220826	0.000876668	-0.251349	4.40213	11.5299	0.0136022	0.0227926	0	0	0
ENSMUSG00000003948	395	446	886	910	696	681	1799	1767	3.89114	4.06654	5.08413	5.13091	4.71594	4.68667	6.09197	6.07056	-1.12868	4.96723	265.265	2.26936e-06	6.60097e-05	-1.37996	4.96723	396.527	6.5659e-07	1.93927e-05	0.973747	4.96723	197.439	5.60809e-06	5.1699e-05	-1	-1	0
ENSMUSG00000003955	1075	1183	1173	1141	1515	1590	2874	2749	5.33439	5.47287	5.48875	5.45711	5.83754	5.90936	6.76768	6.70802	-0.0692956	5.87197	1.0978	0.333418	0.394733	-0.864397	5.87197	170.819	8.7181e-06	9.00137e-05	1.26492	5.87197	365.795	8.42665e-07	1.44585e-05	0	0	1
ENSMUSG00000003970	17119	15832	18535	17931	25746	24329	28890	33480	9.32696	9.21463	9.47015	9.4306	9.92405	9.84452	10.0969	10.3141	-0.179584	9.70274	4.32033	0.080857	0.113925	-0.321211	9.70274	13.8218	0.00910787	0.0176394	0.75512	9.70274	76.3863	9.67538e-05	0.000389145	0	0	0
ENSMUSG00000003992	836	855	1445	1405	1475	1595	1651	1628	4.97182	5.00465	5.7895	5.75726	5.79895	5.91389	5.96815	5.95239	-0.785142	5.64458	186.072	6.71994e-06	0.000112854	-0.103848	5.64458	3.25525	0.119076	0.15973	0.18689	5.64458	10.5428	0.0164527	0.0268708	0	0	0
ENSMUSG00000004018	293	326	273	296	280	262	310	320	3.46082	3.61496	3.38755	3.51228	3.40382	3.31027	3.55704	3.60724	0.0879804	3.48175	1.26837	0.301291	0.360735	-0.225094	3.48175	8.30237	0.0266302	0.0436346	0.132228	3.48175	2.86498	0.139296	0.176915	0	0	0
ENSMUSG00000004032	574	569	756	727	453	470	586	640	4.42977	4.41758	4.85534	4.80719	4.09692	4.15215	4.47457	4.60612	-0.407597	4.47996	42.7063	0.000510695	0.00178285	-0.415811	4.47996	44.4447	0.000456907	0.00154802	-0.290923	4.47996	21.7563	0.0030703	0.00631339	0	0	0
ENSMUSG00000004040	7353	6572	8186	8438	10445	10268	14880	16121	8.10782	7.94625	8.29118	8.34316	8.62256	8.60004	9.13972	9.25976	-0.290135	8.53881	15.1522	0.00737539	0.0148394	-0.588445	8.53881	62.3288	0.000174754	0.000732885	0.882572	8.53881	140.209	1.58587e-05	0.00010502	0	0	0
ENSMUSG00000004043	852	788	1961	1828	926	907	3583	4022	4.99916	4.88699	6.22989	6.13683	5.12761	5.09985	7.08574	7.25694	-1.24029	5.85288	249.689	2.73297e-06	7.02647e-05	-2.05761	5.85288	687.196	1.19102e-07	7.82351e-06	0.987978	5.85288	158.434	1.09564e-05	8.11002e-05	-1	-1	0
ENSMUSG00000004044	14649	14324	14260	13808	16504	16492	18205	20381	9.10217	9.07022	9.09189	9.05366	9.28253	9.28362	9.43067	9.59804	0.0134226	9.2391	0.040024	0.84776	0.875571	-0.231277	9.2391	11.8826	0.0127434	0.0233206	0.441583	9.2391	43.3182	0.000490854	0.00137103	0	0	0
ENSMUSG00000004054	1065	925	660	631	866	861	468	587	5.32092	5.11811	4.65956	4.60303	5.03102	5.02481	4.15049	4.48151	0.58822	4.79868	24.1335	0.00235911	0.0058519	0.711912	4.79868	35.3502	0.000859266	0.00253326	-0.315296	4.79868	6.93388	0.0372948	0.0553546	0	0	0
ENSMUSG00000004056	4472	3907	5214	5292	3938	3781	5019	5756	7.39047	7.19606	7.64046	7.67012	7.21539	7.15884	7.57191	7.77404	-0.36203	7.45216	15.1286	0.00740213	0.0148758	-0.48586	7.45216	27.2478	0.00172228	0.00445948	0.0176845	7.45216	0.0360992	0.855309	0.878476	0	0	0
ENSMUSG00000004069	1408	1390	1230	1144	1197	1202	1331	1409	5.72355	5.70541	5.55718	5.46089	5.49777	5.50592	5.65742	5.74403	0.205446	5.60652	12.271	0.0118787	0.0221279	-0.198881	5.60652	11.4993	0.0136803	0.0247312	0.191693	5.60652	10.6831	0.0160023	0.026231	0	0	0
ENSMUSG00000004070	737	731	653	641	1069	1088	996	1077	4.7901	4.77874	4.64419	4.6257	5.33468	5.36223	5.23931	5.35654	0.149477	5.01644	6.84397	0.0381819	0.0599164	0.0505298	5.01644	0.782081	0.409107	0.467762	0.662981	5.01644	134.635	1.79234e-05	0.000114108	0	0	0
ENSMUSG00000004071	1131	1156	731	746	975	933	658	666	5.40762	5.43958	4.80686	4.84439	5.20196	5.14061	4.64163	4.66353	0.597974	5.01827	137.343	1.68788e-05	0.000185091	0.518707	5.01827	103.344	3.96083e-05	0.000252696	-0.17305	5.01827	11.5023	0.0136726	0.0228915	0	0	0
ENSMUSG00000004085	1783	1853	1392	1517	1076	1166	940	918	6.0641	6.12006	5.73561	5.86787	5.34409	5.46207	5.15587	5.1262	0.29034	5.60948	17.2237	0.00545101	0.0115475	0.262047	5.60948	14.0305	0.00880288	0.0171506	-0.660705	5.60948	89.1925	6.13219e-05	0.000274265	0	0	0
ENSMUSG00000004096	2532	2734	2048	2030	2203	2297	2271	2210	6.56995	6.68109	6.2925	6.28801	6.37754	6.43995	6.42802	6.39322	0.335263	6.43378	32.4454	0.00108354	0.00315969	-0.00187254	6.43378	0.00101214	0.975608	0.979526	0.120363	6.43378	4.18187	0.0847805	0.114388	0	0	0
ENSMUSG00000004098	3797	3416	5101	4996	4836	4548	11503	12886	7.15444	7.00233	7.60885	7.58709	7.51171	7.42527	8.76837	8.93664	-0.51959	7.74934	39.6774	0.000626191	0.0020858	-1.38401	7.74934	281.515	1.8901e-06	3.48205e-05	1.25453	7.74934	231.304	3.45557e-06	3.75042e-05	0	-1	1
ENSMUSG00000004099	2643	2254	3318	3176	4504	4279	4050	3966	6.63184	6.40262	6.98846	6.93361	7.40911	7.33733	7.26247	7.23671	-0.443811	7.02527	28.2946	0.00155991	0.00418266	0.123627	7.02527	2.1955	0.186798	0.236151	0.288555	7.02527	11.9609	0.0125625	0.0212334	0	0	0
ENSMUSG00000004100	1335	1163	874	877	1280	1244	1585	1861	5.64677	5.44828	5.06446	5.07765	5.59445	5.55545	5.90931	6.14531	0.47647	5.55521	23.204	0.00260824	0.006328	-0.452359	5.55521	20.9151	0.00338931	0.0077874	0.956257	5.55521	93.4633	5.33938e-05	0.000245546	0	0	0
ENSMUSG00000004105	3024	2874	3634	3619	3846	3800	2257	2233	6.82608	6.75312	7.11969	7.12196	7.18129	7.16607	6.4191	6.40815	-0.331225	6.87443	43.46	0.000486402	0.00171743	0.760057	6.87443	228.843	3.57076e-06	5.20002e-05	-0.707202	6.87443	198.121	5.54939e-06	5.13937e-05	0	0	0
ENSMUSG00000004127	776	885	375	368	476	475	316	411	4.86444	5.05437	3.84482	3.82591	4.16829	4.1674	3.58465	3.96781	1.12405	4.18471	75.7824	9.90277e-05	0.000543751	0.391617	4.18471	9.19867	0.0217624	0.0365729	-0.0591339	4.18471	0.209736	0.662406	0.706215	1	0	0
ENSMUSG00000004151	1023	989	826	841	942	894	470	486	5.2629	5.21458	4.98302	5.01721	5.15231	5.07904	4.15664	4.20936	0.238626	4.88438	18.9793	0.0043092	0.00952882	0.932675	4.88438	289.939	1.72609e-06	3.31571e-05	-0.817116	4.88438	222.542	3.88952e-06	4.04871e-05	0	0	0
ENSMUSG00000004187	24	27	84	95	48	57	116	106	-0.121688	0.0453854	1.69303	1.87782	0.871875	1.11959	2.14277	2.01777	-1.82357	1.20582	252.868	2.62883e-06	6.84631e-05	-1.08454	1.20582	89.4416	6.08185e-05	0.000345647	0.29485	1.20582	6.61072	0.0406185	0.0595765	-1	-1	0
ENSMUSG00000004207	47311	42872	47166	46560	44686	44748	42484	45579	10.7935	10.6518	10.8176	10.8072	10.7195	10.7237	10.6532	10.7592	-0.0897677	10.7407	1.76097	0.230744	0.285776	0.015384	10.7407	0.0517188	0.827328	0.852862	-0.106218	10.7407	2.46551	0.165264	0.206225	0	0	0
ENSMUSG00000004221	831	887	946	980	782	826	1080	990	4.96318	5.05763	5.17861	5.23776	4.88391	4.96497	5.35607	5.23508	-0.197783	5.10965	8.2329	0.0270657	0.0445662	-0.371134	5.10965	28.9891	0.0014632	0.0038939	0.0873879	5.10965	1.60722	0.249891	0.298927	0	0	0
ENSMUSG00000004233	445	455	387	411	466	431	426	437	4.06288	4.09533	3.8902	3.98514	4.13769	4.02732	4.01499	4.0562	0.141439	4.03372	5.02644	0.0642366	0.0934224	0.04691	4.03372	0.55291	0.484032	0.541315	0.0979259	4.03372	2.40945	0.169437	0.211061	0	0	0
ENSMUSG00000004263	6900	6213	8434	7279	5520	5177	6152	5580	8.01609	7.86522	8.33424	8.13001	7.70254	7.61214	7.86554	7.72924	-0.291472	7.90688	9.096	0.0222565	0.0377594	-0.140051	7.90688	2.10003	0.195361	0.245919	-0.434731	7.90688	20.2348	0.00368003	0.0073525	0	0	0
ENSMUSG00000004264	5748	5551	5337	5073	5131	4941	8360	8797	7.75257	7.70269	7.6741	7.60916	7.59713	7.54483	8.30796	8.38594	0.0860039	7.8218	2.23563	0.183357	0.233688	-0.775971	7.8218	181.992	7.18946e-06	7.96788e-05	0.705325	7.8218	150.363	1.28372e-05	9.05212e-05	0	0	0
ENSMUSG00000004266	348	311	150	143	254	251	122	129	3.70862	3.54711	2.52577	2.4653	3.26348	3.24851	2.21522	2.29987	1.13233	2.90924	254.896	2.56513e-06	6.76812e-05	0.998451	2.90924	198.184	5.54404e-06	6.77738e-05	-0.237984	2.90924	11.2593	0.0143139	0.0238328	1	0	0
ENSMUSG00000004267	341	362	649	674	289	301	427	344	3.67934	3.76586	4.63533	4.69806	3.44938	3.51011	4.01837	3.71142	-0.944096	3.93349	82.6646	7.67315e-05	0.000459855	-0.385148	3.93349	13.7576	0.00920448	0.0177865	-0.801804	3.93349	59.6244	0.000198564	0.000671422	0	0	0
ENSMUSG00000004268	2765	2657	2309	2283	2541	2684	2988	3188	6.69693	6.63988	6.46551	6.45742	6.58343	6.66454	6.82379	6.92173	0.206936	6.65665	11.814	0.0129046	0.0236875	-0.248777	6.65665	17.0744	0.00556576	0.011696	0.411292	6.65665	46.6686	0.000398477	0.00116255	0	0	0
ENSMUSG00000004270	2940	2583	3229	3321	2754	2667	4239	4446	6.78545	6.59914	6.94924	6.99801	6.69954	6.65537	7.32826	7.40152	-0.281334	6.92707	14.1084	0.00869241	0.0170483	-0.687437	6.92707	84.2367	7.25911e-05	0.000393218	0.391265	6.92707	27.2884	0.00171558	0.00388041	0	0	0
ENSMUSG00000004285	4192	4044	3026	2797	3009	3144	2082	2173	7.2972	7.24577	6.85558	6.75031	6.82727	6.89271	6.30269	6.36887	0.468537	6.81755	56.9348	0.000226677	0.000983547	0.524215	6.81755	71.2703	0.000118471	0.000555843	-0.46717	6.81755	56.6031	0.000230501	0.000749967	0	0	0
ENSMUSG00000004317	3543	3448	2773	3051	1677	1708	1431	1420	7.05456	7.01578	6.72964	6.87569	5.98406	6.01261	5.7619	5.75525	0.232504	6.39869	13.6518	0.0093667	0.018129	0.239764	6.39869	14.5177	0.00814161	0.0160254	-1.04409	6.39869	275.302	2.02444e-06	2.61637e-05	0	0	-1
ENSMUSG00000004319	630	726	399	392	533	486	384	365	4.56396	4.76884	3.9342	3.91694	4.33131	4.2004	3.86543	3.79679	0.740831	4.17223	76.4261	9.66064e-05	0.000533818	0.434742	4.17223	26.3189	0.00188556	0.00482004	-0.0944607	4.17223	1.24253	0.305846	0.3585	0	0	0
ENSMUSG00000004328	1	0	3	0	42	34	100	104	-4.15143	-5.73597	-2.9005	-5.69961	0.681353	0.382624	1.92964	1.99042	-0.643651	-1.68793	0.496865	0.506189	0.566357	-1.42804	-1.68793	2.44579	0.166715	0.214016	6.26008	-1.68793	47	0.000390629	0.00114464	0	0	1
ENSMUSG00000004356	4053	4009	3058	3075	2452	2399	3058	2861	7.24856	7.23323	6.87076	6.887	6.532	6.50262	6.85719	6.76562	0.362018	6.86212	46.0094	0.000414713	0.00151902	-0.294099	6.86212	30.365	0.00129377	0.00353341	-0.0674688	6.86212	1.59806	0.251104	0.3002	0	0	0
ENSMUSG00000004364	4492	5164	3869	4059	4820	4803	4371	4138	7.39691	7.59844	7.21008	7.28748	7.50693	7.50397	7.3725	7.29796	0.248894	7.39678	9.94566	0.018571	0.032319	0.170222	7.39678	4.65195	0.0724075	0.103312	0.0864495	7.39678	1.19986	0.3136	0.36652	0	0	0
ENSMUSG00000004371	263	243	101	112	566	562	86	102	3.30526	3.1918	1.95748	2.11417	4.41789	4.40981	1.71321	1.96254	1.21271	2.88402	146.889	1.3778e-05	0.000165127	2.57597	2.88402	662.767	1.33304e-07	8.28543e-06	-0.197948	2.88402	3.91366	0.0931472	0.124368	1	1	0
ENSMUSG00000004383	989	913	1235	1256	715	699	895	821	5.21416	5.09929	5.56303	5.59558	4.75477	4.72428	5.08514	4.96518	-0.422584	5.12518	40.3271	0.000598717	0.00201657	-0.285633	5.12518	18.4243	0.00463279	0.0100201	-0.554148	5.12518	69.3463	0.000128295	0.000482677	0	0	0
ENSMUSG00000004393	1648	1592	1116	1156	1549	1438	1532	1662	5.95054	5.9011	5.41692	5.47594	5.86955	5.76445	5.86026	5.9822	0.479394	5.77762	49.862	0.000330648	0.00128074	-0.104231	5.77762	2.3571	0.173468	0.221412	0.474802	5.77762	48.9113	0.000349132	0.00104566	0	0	0
ENSMUSG00000004394	602	628	638	631	865	813	803	866	4.49842	4.55979	4.61069	4.60303	5.02935	4.9421	4.92874	5.04212	-0.0777526	4.77678	1.50855	0.263426	0.320685	0.000294801	4.77678	2.16864e-05	0.996429	0.99709	0.37857	4.77678	35.762	0.000832602	0.00211047	0	0	0
ENSMUSG00000004446	1397	1392	1187	1273	897	908	1342	1331	5.71224	5.70749	5.50586	5.61497	5.08173	5.10144	5.66929	5.6619	0.149445	5.50687	7.30448	0.033915	0.0540078	-0.574011	5.50687	107.763	3.49588e-05	0.000231358	0.10518	5.50687	3.61821	0.103717	0.136725	0	0	0
ENSMUSG00000004451	2461	2575	2375	2313	2885	2912	1717	1659	6.52892	6.59466	6.50616	6.47625	6.76657	6.78214	6.02468	5.9796	0.0705861	6.45737	1.86697	0.218758	0.272865	0.772216	6.45737	223.449	3.84142e-06	5.4366e-05	-0.489069	6.45737	89.6273	6.04466e-05	0.000271278	0	0	0
ENSMUSG00000004455	6956	7360	6454	5997	6906	6944	7567	7269	8.02775	8.10961	7.94824	7.85054	8.0257	8.03575	8.16419	8.1107	0.169295	8.03406	7.9561	0.0288982	0.0470555	-0.106718	8.03406	3.16148	0.123545	0.164736	0.238059	8.03406	15.732	0.00675656	0.0123853	0	0	0
ENSMUSG00000004460	2568	2619	2374	2322	2288	2397	2267	2300	6.59031	6.6191	6.50556	6.48185	6.43215	6.50141	6.42547	6.4508	0.111003	6.50083	4.71011	0.07105	0.102039	0.0286472	6.50083	0.313709	0.594829	0.646225	-0.0555703	6.50083	1.18045	0.317226	0.370015	0	0	0
ENSMUSG00000004462	457	412	511	568	426	425	382	396	4.10123	3.95228	4.29074	4.45141	4.00836	4.00711	3.8579	3.91424	-0.344319	4.07291	19.279	0.00414681	0.00923565	0.121668	4.07291	2.4072	0.169607	0.217109	-0.485001	4.07291	38.2514	0.000692592	0.00181038	0	0	0
ENSMUSG00000004473	50	51	444	413	54	48	78	73	0.921814	0.950526	4.08819	3.99213	1.04015	0.874012	1.57321	1.48274	-3.10399	1.86535	1683.25	7.27096e-09	9.41773e-06	-0.570892	1.86535	56.9398	0.000226621	0.00089213	-2.51219	1.86535	1102.58	2.72742e-08	2.37654e-06	-1	0	-1
ENSMUSG00000004500	298	282	468	482	344	336	364	366	3.48519	3.40613	4.16405	4.21478	3.70032	3.66856	3.78836	3.80073	-0.743753	3.77852	192.92	6.01873e-06	0.000107108	-0.110105	3.77852	4.228	0.0834452	0.117093	-0.394867	3.77852	54.3778	0.000258483	0.000820206	0	0	0
ENSMUSG00000004508	458	432	237	210	644	633	255	247	4.10438	4.02058	3.18393	3.01807	4.604	4.5813	3.27577	3.23435	0.961482	3.7528	184.85	6.85625e-06	0.000114259	1.33759	3.7528	357.753	9.02591e-07	2.2673e-05	0.154058	3.7528	4.74574	0.0702352	0.0969433	0	1	0
ENSMUSG00000004530	5312	5029	3610	3464	3288	3069	3125	3301	7.63878	7.56022	7.11013	7.05882	6.95518	6.85789	6.88846	6.97197	0.515025	7.13018	64.9634	0.000155051	0.000750843	-0.023682	7.13018	0.137357	0.723113	0.762443	-0.154263	7.13018	5.82819	0.0504868	0.0722511	0	0	0
ENSMUSG00000004535	8952	9827	8008	8354	9662	10082	10720	10489	8.39168	8.52663	8.25946	8.32873	8.51014	8.57367	8.66667	8.63972	0.16506	8.48709	6.35874	0.04349	0.0669735	-0.111293	8.48709	2.89081	0.137817	0.181142	0.3591	8.48709	30.0967	0.00132469	0.00312525	0	0	0
ENSMUSG00000004558	87	91	69	89	271	243	521	554	1.71481	1.77973	1.41109	1.78421	3.35677	3.20188	4.30511	4.39811	0.149622	2.74396	1.39043	0.281099	0.33956	-1.07228	2.74396	71.4133	0.00011778	0.000553036	2.75396	2.74396	471.058	3.85079e-07	8.99921e-06	0	-1	1
ENSMUSG00000004561	268	292	348	302	226	244	301	266	3.33238	3.45632	3.73716	3.54118	3.09533	3.20779	3.5146	3.34106	-0.244822	3.40323	6.13904	0.0462193	0.0705369	-0.276268	3.40323	7.81736	0.029879	0.0481674	-0.211344	3.40323	4.57487	0.074261	0.101731	0	0	0
ENSMUSG00000004562	5026	4473	5399	5238	2883	2677	4350	4874	7.55894	7.39121	7.69076	7.65533	6.76557	6.66077	7.36555	7.5341	-0.197966	7.32778	5.18941	0.0610673	0.0894279	-0.736658	7.32778	71.8573	0.000115671	0.000545896	-0.223216	7.32778	6.59766	0.040761	0.0597636	0	0	0
ENSMUSG00000004565	859	796	685	673	648	645	517	543	5.01096	4.90156	4.71316	4.69592	4.61292	4.60837	4.294	4.3692	0.251714	4.65076	18.096	0.00483941	0.0104651	0.279048	4.65076	22.2395	0.00290485	0.00686316	-0.372942	4.65076	39.7238	0.000624174	0.00166585	0	0	0
ENSMUSG00000004567	1358	1265	1721	1709	1280	1205	1053	1073	5.6714	5.56952	6.0416	6.03975	5.59445	5.50952	5.31956	5.35117	-0.420214	5.63712	49.6904	0.000333888	0.00129081	0.216619	5.63712	13.2045	0.010096	0.0192121	-0.705308	5.63712	139.987	1.59348e-05	0.000105266	0	0	0
ENSMUSG00000004568	2326	2071	1408	1380	1498	1427	1057	1151	6.44755	6.28049	5.75209	5.73137	5.82127	5.75337	5.32503	5.45236	0.622288	5.82044	64.6593	0.00015717	0.000757153	0.398624	5.82044	26.5324	0.00184629	0.00473469	-0.353033	5.82044	20.8103	0.00343203	0.00693074	0	0	0
ENSMUSG00000004591	3283	3595	3192	3315	2592	2654	2843	2636	6.94462	7.076	6.93262	6.9954	6.61209	6.64832	6.75204	6.64747	0.046302	6.82607	0.452584	0.525097	0.584799	-0.0695482	6.82607	1.02111	0.34962	0.407198	-0.264255	6.82607	14.7416	0.00785966	0.0140697	0	0	0
ENSMUSG00000004609	74	98	117	96	545	544	989	842	1.48277	1.88608	2.16867	1.89285	4.3634	4.36289	5.22914	5.0016	-0.346332	3.29842	4.75621	0.0699983	0.100685	-0.752227	3.29842	22.4375	0.00284047	0.00674486	3.08461	3.29842	377.292	7.65771e-07	1.3619e-05	0	0	1
ENSMUSG00000004610	2581	2455	2027	1900	2629	2687	3132	3493	6.5976	6.52583	6.27763	6.19255	6.63253	6.66615	6.89168	7.05352	0.326618	6.60469	20.3747	0.00361761	0.00825965	-0.323262	6.60469	19.9581	0.00380766	0.00855784	0.737509	6.60469	103.883	3.89987e-05	0.000194166	0	0	0
ENSMUSG00000004626	237	251	64	78	211	208	58	74	3.15539	3.23844	1.30338	1.59501	2.99648	2.978	1.14895	1.50223	1.74772	2.23973	157.697	1.11125e-05	0.000146443	1.66165	2.23973	142.547	1.50863e-05	0.000129658	-0.123601	2.23973	0.788726	0.407235	0.461811	1	1	0
ENSMUSG00000004631	1545	1629	2022	2063	1055	1023	1032	1065	5.85746	5.93424	6.27407	6.31127	5.31567	5.27339	5.29051	5.34038	-0.39682	5.69962	52.6238	0.000283774	0.00114708	-0.0209117	5.69962	0.146142	0.714863	0.754668	-0.977224	5.69962	319.142	1.28416e-06	1.89065e-05	0	0	0
ENSMUSG00000004633	4	12	16	24	21	18	190	160	-2.56647	-1.09212	-0.663458	-0.0849003	-0.301774	-0.516447	2.85223	2.60949	-1.45512	0.0295697	10.0681	0.0181085	0.0316247	-3.13997	0.0295697	46.8816	0.000393408	0.00137379	3.10504	0.0295697	45.8443	0.000418915	0.00120757	-1	-1	1
ENSMUSG00000004637	167	154	222	217	230	211	274	269	2.65162	2.53549	3.08981	3.06526	3.12058	2.99861	3.37925	3.35721	-0.483981	3.02473	53.0134	0.000277884	0.00112933	-0.308628	3.02473	21.5575	0.00314198	0.00732521	0.290691	3.02473	19.1246	0.00422943	0.00827494	0	0	0
ENSMUSG00000004642	1491	1619	1150	1098	1820	1948	1425	1453	5.80615	5.92536	5.46019	5.40171	6.10208	6.20225	5.75584	5.78838	0.434803	5.80524	43.357	0.000489631	0.0017255	0.380055	5.80524	33.1258	0.00102465	0.00292223	0.341158	5.80524	26.6921	0.0018176	0.00406917	0	0	0
ENSMUSG00000004655	1289	1134	3261	3195	4829	4377	11582	11825	5.5962	5.41187	6.96347	6.94222	7.50962	7.36999	8.77824	8.81268	-1.44881	7.17304	324.781	1.21662e-06	5.20215e-05	-1.35566	7.17304	284.359	1.83252e-06	3.42581e-05	1.84262	7.17304	525.338	2.74514e-07	7.4889e-06	-1	-1	1
ENSMUSG00000004661	144	160	177	159	94	88	49	50	2.43853	2.59046	2.76382	2.6178	1.8342	1.74171	0.907942	0.941276	-0.176321	1.97947	4.87287	0.0674289	0.0974306	0.863346	1.97947	116.828	2.74555e-05	0.0001952	-1.7662	1.97947	488.942	3.43043e-07	8.49366e-06	0	0	-1
ENSMUSG00000004665	10569	9351	11029	11045	3918	3830	3003	3299	8.63122	8.45501	8.72123	8.73156	7.20805	7.17742	6.83101	6.9711	-0.18328	7.84082	5.42439	0.0568571	0.0840999	0.291677	7.84082	13.7381	0.00923412	0.0178266	-1.82534	7.84082	538.034	2.54893e-07	7.16434e-06	0	0	-1
ENSMUSG00000004667	2146	1903	1203	1137	1960	1903	1391	1546	6.33137	6.15846	5.52517	5.45204	6.20897	6.16854	5.72101	5.87786	0.756314	5.93043	82.0635	7.83968e-05	0.000464982	0.38932	5.93043	21.745	0.00307434	0.00719254	0.310828	5.93043	13.8608	0.00904985	0.0158979	0	0	0
ENSMUSG00000004677	4045	3566	4096	4139	3454	3475	3218	3409	7.2457	7.06432	7.29232	7.31563	7.02622	7.0371	6.93076	7.01841	-0.148966	7.11631	4.14153	0.0859719	0.120205	0.05708	7.11631	0.608075	0.463901	0.52194	-0.329394	7.11631	20.2498	0.00367327	0.00734288	0	0	0
ENSMUSG00000004748	50	36	58	48	34	32	54	50	0.921814	0.45385	1.16251	0.900303	0.380486	0.296467	1.04677	0.941276	-0.343576	0.762935	4.46331	0.0770588	0.109289	-0.655546	0.762935	16.2487	0.00626167	0.0129397	-0.037385	0.762935	0.0528453	0.825495	0.85338	0	0	0
ENSMUSG00000004768	1207	1332	1021	978	1000	1024	765	751	5.50141	5.64395	5.28862	5.23482	5.23847	5.2748	4.85884	4.83669	0.310958	5.2347	23.7841	0.00244889	0.00602136	0.408867	5.2347	41.1195	0.000567323	0.00182421	-0.413951	5.2347	42.1485	0.000529713	0.00145928	0	0	0
ENSMUSG00000004771	1727	1840	2219	2250	1709	1649	2320	2079	6.01807	6.10991	6.40817	6.43642	6.01132	5.96191	6.45881	6.30509	-0.358303	6.21371	26.2825	0.00189236	0.00490396	-0.395329	6.21371	31.995	0.001125	0.00314665	-0.040348	6.21371	0.33328	0.583838	0.632688	0	0	0
ENSMUSG00000004788	1020	955	1107	1086	1001	980	1119	1183	5.25866	5.16414	5.40524	5.38586	5.23991	5.21147	5.40722	5.49191	-0.18415	5.32055	9.83091	0.0190189	0.0329639	-0.223876	5.32055	14.5299	0.00812591	0.0160023	0.0540156	5.32055	0.845837	0.391714	0.446309	0	0	0
ENSMUSG00000004789	3725	3290	3445	3364	3250	3279	4623	4784	7.12682	6.94812	7.04265	7.01657	6.93841	6.95336	7.45336	7.50722	0.00786281	7.12331	0.0125671	0.914242	0.931626	-0.534402	7.12331	58.0521	0.000214399	0.000855467	0.45068	7.12331	41.2874	0.000560948	0.00152741	0	0	0
ENSMUSG00000004798	647	659	1322	1426	706	695	1074	997	4.60234	4.62925	5.6612	5.77865	4.73651	4.71601	5.34804	5.24524	-1.10413	5.08965	297.039	1.60216e-06	5.7326e-05	-0.57038	5.08965	79.2684	8.67994e-05	0.000445943	-0.423291	5.08965	43.6566	0.000480318	0.00134784	-1	0	0
ENSMUSG00000004815	433	417	478	505	316	351	449	512	4.02349	3.96966	4.19452	4.28196	3.57802	3.73148	4.09076	4.28447	-0.241666	4.0193	7.50876	0.0322253	0.0516581	-0.532866	4.0193	36.5068	0.000787077	0.00236201	-0.0506225	4.0193	0.329477	0.585939	0.634623	0	0	0
ENSMUSG00000004843	1721	1967	1717	1836	1463	1565	1185	1117	6.01305	6.20617	6.03824	6.14313	5.78717	5.88651	5.48987	5.40912	0.0189255	5.87166	0.0495693	0.830885	0.861019	0.387343	5.87166	20.764	0.00345119	0.00790097	-0.641193	5.87166	56.8978	0.0002271	0.000741287	0	0	0
ENSMUSG00000004846	9380	8054	7512	7299	7889	7463	10213	11524	8.45905	8.23961	8.16723	8.13397	8.21768	8.13974	8.59678	8.77548	0.19873	8.34119	4.37576	0.0793552	0.112111	-0.50742	8.34119	28.5275	0.00152657	0.00402787	0.535529	8.34119	31.7756	0.00114595	0.00276247	0	0	0
ENSMUSG00000004849	4415	4359	3145	2853	3924	3892	3224	3248	7.37196	7.35397	6.91122	6.77891	7.21025	7.20058	6.93345	6.94862	0.517904	7.08862	76.2359	9.73136e-05	0.000536047	0.264384	7.08862	19.867	0.00385101	0.00863594	0.0959695	7.08862	2.61775	0.154631	0.193941	0	0	0
ENSMUSG00000004865	2915	3033	2074	2129	2438	2458	2591	2390	6.77313	6.83079	6.3107	6.35669	6.52374	6.53766	6.61816	6.50616	0.468269	6.55713	62.2918	0.000175053	0.000817503	-0.0314581	6.55713	0.281129	0.614193	0.663912	0.228467	6.55713	14.8281	0.00775427	0.0139221	0	0	0
ENSMUSG00000004872	271	294	223	247	191	198	196	179	3.34841	3.46615	3.09628	3.25167	2.85316	2.90709	2.89697	2.7709	0.233303	3.07383	8.24902	0.0269638	0.044447	0.0461907	3.07383	0.323348	0.58936	0.641092	-0.340039	3.07383	17.5234	0.00522992	0.00994831	0	0	0
ENSMUSG00000004880	1148	1224	904	962	1405	1436	1176	1185	5.42914	5.522	5.11312	5.21103	5.72883	5.76244	5.47887	5.49434	0.313491	5.46747	27.06	0.00175374	0.0046061	0.259028	5.46747	18.4743	0.0046023	0.0099649	0.324529	5.46747	28.999	0.00146188	0.00340296	0	0	0
ENSMUSG00000004891	144	144	65	75	59	65	18	21	2.43853	2.43895	1.32557	1.53879	1.16678	1.30752	-0.511961	-0.290671	1.00656	1.17669	90.6684	5.84166e-05	0.000384701	1.63847	1.17669	240.245	3.07623e-06	4.67252e-05	-1.8335	1.17669	300.843	1.54055e-06	2.15543e-05	1	1	-1
ENSMUSG00000004895	1214	1149	1047	999	1190	1151	1165	1210	5.50975	5.43082	5.32488	5.26545	5.48931	5.4434	5.46532	5.52445	0.175115	5.43167	9.30315	0.0212743	0.0362888	-0.0285294	5.43167	0.246927	0.636176	0.683813	0.199718	5.43167	12.1008	0.0122477	0.0207711	0	0	0
ENSMUSG00000004896	307	243	339	315	326	366	404	347	3.52805	3.1918	3.69942	3.60189	3.6229	3.79177	3.93858	3.72393	-0.290727	3.63729	4.75349	0.0700599	0.100749	-0.123923	3.63729	0.863662	0.387068	0.445265	0.180606	3.63729	1.83446	0.222337	0.269144	0	0	0
ENSMUSG00000004897	7482	7320	5876	6027	4856	4767	4149	4281	8.13291	8.10175	7.81289	7.85773	7.51766	7.49312	7.29731	7.34696	0.282018	7.69504	31.1427	0.00120936	0.00343589	0.183254	7.69504	13.1495	0.0101909	0.0193637	-0.513176	7.69504	103.118	3.98678e-05	0.000197288	0	0	0
ENSMUSG00000004929	1454	1264	1003	977	1484	1435	1724	2075	5.76991	5.56838	5.26297	5.23334	5.80772	5.76144	6.03055	6.30231	0.420986	5.71708	15.5015	0.00699404	0.0141927	-0.381848	5.71708	12.7532	0.01091	0.0204465	0.91827	5.71708	73.753	0.000107207	0.000419708	0	0	0
ENSMUSG00000004931	913	765	944	837	783	737	775	951	5.09886	4.84428	5.17556	5.01034	4.88575	4.8006	4.87757	5.17712	-0.121371	4.98376	0.859543	0.388134	0.450531	-0.184171	4.98376	1.97915	0.207024	0.258764	-0.0655989	4.98376	0.251089	0.6334	0.679194	0	0	0
ENSMUSG00000004934	1609	1399	1102	1110	1632	1566	1023	1221	5.916	5.71472	5.39871	5.41738	5.94483	5.88743	5.27788	5.5375	0.407313	5.63681	15.1364	0.00739325	0.0148676	0.508437	5.63681	23.5853	0.00250202	0.00609483	-0.000355635	5.63681	1.15392e-05	0.997395	0.997892	0	0	0
ENSMUSG00000004936	3163	3137	2577	2535	2999	2851	2659	2736	6.89091	6.87943	6.6239	6.60844	6.82247	6.7516	6.65553	6.70118	0.268992	6.74168	27.1248	0.0017428	0.00458635	0.108684	6.74168	4.42808	0.0779718	0.110363	0.062178	6.74168	1.44931	0.272077	0.322745	0	0	0
ENSMUSG00000004937	3411	3009	2794	2707	2990	2777	2688	3025	6.99979	6.81933	6.74052	6.70314	6.81813	6.71367	6.67117	6.84602	0.187734	6.78897	4.36011	0.0797754	0.112638	0.00730489	6.78897	0.00660141	0.937774	0.947915	0.0367677	6.78897	0.167241	0.696168	0.736997	0	0	0
ENSMUSG00000004945	1096	1140	1239	1247	1294	1296	1416	1518	5.36229	5.41948	5.56769	5.58521	5.61014	5.61451	5.7467	5.8515	-0.185568	5.59469	10.6501	0.0161068	0.0285821	-0.186775	5.59469	10.789	0.0156727	0.0276693	0.222646	5.59469	15.3312	0.00717666	0.0130424	0	0	0
ENSMUSG00000004947	756	608	820	777	533	514	560	646	4.8268	4.51314	4.97251	4.90309	4.33131	4.28113	4.40916	4.61957	-0.267829	4.60709	5.11538	0.0624802	0.091198	-0.208147	4.60709	3.08961	0.127129	0.168731	-0.423435	4.60709	12.786	0.010848	0.0186305	0	0	0
ENSMUSG00000004951	51	48	34	37	169	144	86	108	0.950103	0.863939	0.400673	0.529209	2.6771	2.44903	1.71321	2.04462	0.44208	1.45349	11.5812	0.0134727	0.0245621	0.684149	1.45349	27.7365	0.00164383	0.0042931	1.41397	1.45349	118.477	2.63256e-05	0.000146798	0	0	1
ENSMUSG00000004952	1421	1337	1665	1638	580	522	596	637	5.7368	5.64935	5.99389	5.97855	4.45311	4.30339	4.49896	4.59935	-0.293144	5.15167	16.2475	0.00626274	0.0129615	-0.170905	5.15167	5.52247	0.0552149	0.0817511	-1.43706	5.15167	390.461	6.88668e-07	1.262e-05	0	0	-1
ENSMUSG00000004980	20039	21591	20997	20818	20731	21238	29747	27307	9.55416	9.6622	9.65008	9.64597	9.6115	9.64849	10.1391	10.0201	-0.0398418	9.74144	0.374341	0.562146	0.619481	-0.449574	9.74144	47.6642	0.000375505	0.00132393	0.431547	9.74144	43.9184	0.00047237	0.0013308	0	0	0
ENSMUSG00000004994	709	678	616	633	622	605	396	443	4.73426	4.67023	4.56011	4.60759	4.55389	4.51608	3.90976	4.07585	0.118398	4.45347	2.86665	0.139199	0.183459	0.542179	4.45347	60.1133	0.000193956	0.000791713	-0.591039	4.45347	71.4363	0.00011767	0.00045158	0	0	0
ENSMUSG00000004996	497	484	527	558	503	439	478	536	4.22216	4.18438	4.33518	4.4258	4.24781	4.05382	4.18096	4.3505	-0.177222	4.25008	3.86389	0.0948219	0.130894	-0.114915	4.25008	1.62459	0.247614	0.302169	-0.11476	4.25008	1.62019	0.248188	0.296949	0	0	0
ENSMUSG00000005034	3119	3082	3232	3209	4159	4003	3126	2990	6.8707	6.85391	6.95058	6.94852	7.29416	7.24115	6.88892	6.82924	-0.0872465	6.98465	2.92504	0.13589	0.179805	0.408574	6.98465	64.1471	0.000160827	0.000691601	-0.0904759	6.98465	3.14559	0.124325	0.159992	0	0	0
ENSMUSG00000005043	764	691	1208	1179	763	764	889	1004	4.84198	4.69761	5.53115	5.50435	4.84845	4.85247	5.07544	5.25533	-0.747957	5.07585	87.8342	6.41665e-05	0.000410461	-0.314922	5.07585	15.571	0.00692126	0.0140428	-0.352369	5.07585	19.4942	0.00403518	0.0079348	0	0	0
ENSMUSG00000005045	170	155	134	112	34	24	43	51	2.67723	2.5448	2.36361	2.11417	0.380486	-0.111191	0.721529	0.969565	0.372123	1.45752	4.24897	0.0828476	0.116363	-0.710899	1.45752	15.507	0.00698826	0.0141716	-1.39334	1.45752	59.5701	0.000199085	0.000672428	0	0	-1
ENSMUSG00000005054	2535	2550	2265	2286	2062	1984	1898	1871	6.57166	6.58059	6.43776	6.45932	6.28214	6.22866	6.16923	6.15304	0.127585	6.3603	6.8859	0.0377647	0.0593003	0.0942629	6.3603	3.75874	0.0984967	0.13527	-0.287402	6.3603	34.9413	0.000886873	0.00222651	0	0	0
ENSMUSG00000005057	75	67	120	106	108	80	554	706	1.50201	1.34084	2.20504	2.0351	2.03351	1.60502	4.39363	4.74761	-0.698644	2.48284	15.7171	0.0067716	0.0138182	-2.75136	2.48284	243.755	2.94236e-06	4.53695e-05	2.45055	2.48284	193.369	5.97616e-06	5.35766e-05	0	-1	1
ENSMUSG00000005069	2154	2018	3099	3140	2309	2181	4335	4815	6.33674	6.24309	6.88997	6.91717	6.44533	6.3652	7.36057	7.51653	-0.613651	6.75933	71.3309	0.000118177	0.000616389	-1.03329	6.75933	202.244	5.21112e-06	6.54538e-05	0.534983	6.75933	54.2143	0.00026071	0.000825753	0	-1	0
ENSMUSG00000005078	522	499	774	772	602	595	792	778	4.29289	4.22837	4.88927	4.89378	4.50678	4.49206	4.90885	4.88762	-0.630897	4.63745	161.91	1.02584e-05	0.000140564	-0.398817	4.63745	64.6998	0.000156885	0.000679499	0.00670981	4.63745	0.0183137	0.89659	0.913484	0	0	0
ENSMUSG00000005087	12469	13265	5699	5845	10280	10276	5038	4999	8.86972	8.95942	7.76877	7.8135	8.59958	8.60116	7.57736	7.57063	1.12343	8.22002	438.82	4.79727e-07	3.88225e-05	1.02637	8.22002	366.271	8.39278e-07	2.2048e-05	-0.217136	8.22002	16.3929	0.0061322	0.0114005	1	1	0
ENSMUSG00000005102	1254	1229	1159	1244	713	732	721	740	5.5565	5.52788	5.47144	5.58174	4.75073	4.79078	4.77344	4.81542	0.0156027	5.15849	0.0721368	0.796863	0.831494	-0.0236729	5.15849	0.166058	0.697178	0.739054	-0.732157	5.15849	158.843	1.08712e-05	8.06677e-05	0	0	0
ENSMUSG00000005103	6750	6277	6877	6717	3190	3245	4477	4515	7.98438	7.88	8.03982	8.0141	6.91153	6.93832	7.40706	7.42373	-0.094767	7.57487	2.92344	0.13598	0.179881	-0.490472	7.57487	78.3086	8.99577e-05	0.000457877	-0.611559	7.57487	121.747	2.42606e-05	0.000138817	0	0	0
ENSMUSG00000005107	32	12	80	66	21	25	63	49	0.28597	-1.09212	1.62307	1.35567	-0.301774	-0.0534752	1.26727	0.912421	-1.89244	0.499629	20.5787	0.00352909	0.00807931	-1.26747	0.499629	9.231	0.0216098	0.0363468	-0.399523	0.499629	0.917185	0.373644	0.428147	-1	-1	0
ENSMUSG00000005124	2454	2544	2845	3106	818	823	1530	1554	6.52482	6.57719	6.76661	6.90146	4.9488	4.95972	5.85837	5.8853	-0.283035	6.05279	21.0451	0.00333724	0.00772963	-0.917574	6.05279	221.182	3.9632e-06	5.53746e-05	-0.962203	6.05279	243.222	2.96219e-06	3.34001e-05	0	0	0
ENSMUSG00000005125	316	306	194	193	323	367	126	141	3.56966	3.52377	2.89577	2.89658	3.60958	3.7957	2.26158	2.42772	0.65054	3.12255	58.7859	0.000206809	0.00092361	1.35799	3.12255	256.165	2.52631e-06	4.12767e-05	-0.551526	3.12255	42.2531	0.000526077	0.00145225	0	1	0
ENSMUSG00000005142	5112	4613	6576	6792	6177	6085	3773	3986	7.58342	7.43567	7.97525	8.03012	7.86477	7.84526	7.16027	7.24397	-0.493141	7.64234	52.4184	0.000286947	0.00115681	0.652892	7.64234	91.8807	5.61646e-05	0.000325436	-0.800562	7.64234	138.144	1.65852e-05	0.000108334	0	0	0
ENSMUSG00000005148	181	141	78	87	1061	1076	1270	1382	2.76743	2.40868	1.58677	1.7516	5.32385	5.34623	5.58977	5.71613	0.918871	3.81131	53.428	0.00027179	0.00111432	-0.317906	3.81131	6.39525	0.0430575	0.0659956	3.98376	3.81131	1004.26	3.65062e-08	2.57028e-06	0	0	1
ENSMUSG00000005150	504	418	757	686	731	730	728	804	4.24231	3.97311	4.85725	4.72351	4.78668	4.78684	4.78737	4.93501	-0.682667	4.63651	42.3355	0.000523235	0.00181348	-0.074434	4.63651	0.503303	0.503548	0.559817	0.0708138	4.63651	0.455536	0.523794	0.575324	0	0	0
ENSMUSG00000005161	8520	7682	11775	11611	11453	11352	9161	9756	8.32033	8.17139	8.81565	8.80366	8.75546	8.74482	8.43995	8.53521	-0.563797	8.57331	69.3615	0.000128213	0.000652319	0.262559	8.57331	15.0427	0.00750057	0.0150236	-0.32207	8.57331	22.6346	0.00277824	0.00579785	0	0	0
ENSMUSG00000005198	9335	8329	9183	8895	13159	12379	9914	9156	8.45211	8.28804	8.45698	8.41925	8.95578	8.86976	8.55391	8.44364	-0.0680362	8.55493	0.786109	0.407971	0.470713	0.413994	8.55493	29.1066	0.00144762	0.0038622	0.0606641	8.55493	0.624981	0.45803	0.511998	0	0	0
ENSMUSG00000005204	3789	3639	2469	2375	3592	3614	2770	2844	7.15139	7.09355	6.56215	6.51441	7.08273	7.09368	6.71452	6.75702	0.584194	6.87118	127.651	2.10423e-05	0.000208749	0.352437	6.87118	46.4593	0.000403539	0.00140025	0.197492	6.87118	14.5884	0.00805118	0.0143675	0	0	0
ENSMUSG00000005225	1037	1069	1045	1105	1113	1050	1365	1305	5.2825	5.32675	5.32213	5.41087	5.39285	5.31096	5.6938	5.63345	-0.061877	5.42166	1.04047	0.345414	0.406977	-0.311721	5.42166	26.4062	0.00186936	0.00478573	0.297126	5.42166	23.9913	0.00239513	0.00511792	0	0	0
ENSMUSG00000005233	481	632	416	452	830	904	655	692	4.17499	4.56895	3.99432	4.12216	4.9698	5.09508	4.63504	4.71873	0.313729	4.53488	5.60877	0.053822	0.0802108	0.355551	4.53488	7.20383	0.034791	0.0549241	0.618644	4.53488	21.8093	0.00305158	0.00627809	0	0	0
ENSMUSG00000005262	1152	1307	1680	1685	1413	1425	2058	2017	5.43415	5.61662	6.00682	6.01935	5.73702	5.75135	6.28596	6.26142	-0.4877	5.88909	49.5368	0.000336822	0.00129923	-0.529505	5.88909	58.3935	0.000210823	0.000845116	0.260603	5.88909	14.1444	0.0086421	0.0152594	0	0	0
ENSMUSG00000005267	145	114	185	194	117	130	86	99	2.44848	2.10323	2.82742	2.90402	2.14848	2.30201	1.71321	1.91969	-0.589866	2.29582	20.0991	0.00374189	0.00849036	0.408791	2.29582	9.65322	0.0197412	0.0336784	-1.04927	2.29582	63.598	0.000164873	0.000582662	0	0	-1
ENSMUSG00000005268	16	20	6	10	21	32	101	102	-0.692003	-0.378422	-2.00741	-1.30729	-0.301774	0.296467	1.94392	1.96254	1.12214	-0.0604963	16.2466	0.00626361	0.0129615	-1.95589	-0.0604963	49.3577	0.000340287	0.0012241	3.61059	-0.0604963	168.199	9.13745e-06	7.15916e-05	1	-1	1
ENSMUSG00000005299	1439	1366	1209	1213	1176	1205	1638	1758	5.75495	5.6803	5.53234	5.54535	5.47225	5.50952	5.95675	6.06319	0.178779	5.68933	9.0214	0.0226251	0.0383003	-0.519088	5.68933	76.054	9.79965e-05	0.000486272	0.471124	5.68933	62.6484	0.000172194	0.000601481	0	0	0
ENSMUSG00000005312	2366	2423	2770	2832	2062	2137	3818	3866	6.47214	6.5069	6.72808	6.76825	6.28214	6.33581	7.17738	7.19988	-0.258643	6.68382	26.0651	0.00193369	0.00499008	-0.879652	6.68382	301.496	1.5303e-06	3.09821e-05	0.440462	6.68382	75.5921	9.97593e-05	0.000398707	0	0	0
ENSMUSG00000005354	3178	2823	2066	2051	3535	3615	3354	3725	6.89773	6.72729	6.30512	6.30285	7.05966	7.09408	6.99047	7.14628	0.508526	6.81544	40.3078	0.000599508	0.00201867	0.00849442	6.81544	0.0112468	0.918851	0.931677	0.764388	6.81544	91.0731	5.76518e-05	0.000261506	0	0	0
ENSMUSG00000005360	332	312	2337	2468	334	337	1598	1659	3.64081	3.55174	6.4829	6.56981	3.65782	3.67284	5.92109	5.9796	-2.93008	4.93458	2387.1	2.43696e-09	8.64365e-06	-2.28501	4.93458	1451.74	1.1548e-08	3.32244e-06	-0.576011	4.93458	92.2517	5.54983e-05	0.000253222	-1	-1	0
ENSMUSG00000005362	1129	1185	1417	1510	1291	1337	1556	1513	5.40507	5.47531	5.76128	5.8612	5.60679	5.65942	5.88268	5.84674	-0.371052	5.68731	38.4158	0.000684475	0.00223669	-0.231598	5.68731	14.9661	0.00758981	0.0151545	0.0534656	5.68731	0.797605	0.404756	0.459475	0	0	0
ENSMUSG00000005370	1823	1749	1646	1667	2194	2272	2079	1993	6.0961	6.03675	5.97734	6.00386	6.37164	6.42416	6.30061	6.24415	0.0758269	6.18183	1.99487	0.205453	0.258003	0.125522	6.18183	5.46646	0.0561447	0.0830056	0.281781	6.18183	27.5482	0.00167349	0.00379947	0	0	0
ENSMUSG00000005371	3688	3963	4011	4029	3178	3099	3425	3046	7.11242	7.21658	7.26207	7.27678	6.90609	6.87192	7.02068	6.856	-0.104922	7.06532	2.11398	0.194075	0.245423	-0.0493373	7.06532	0.467436	0.518605	0.574123	-0.331082	7.06532	21.0495	0.00333547	0.00676292	0	0	0
ENSMUSG00000005374	1341	1318	2309	2306	1612	1538	2558	2685	5.65323	5.62871	6.46551	6.47188	5.92705	5.86141	6.59967	6.67404	-0.827726	6.16019	235.688	3.26232e-06	7.70241e-05	-0.742627	6.16019	189.717	6.33405e-06	7.30871e-05	0.168157	6.16019	9.7274	0.0194353	0.031114	0	0	0
ENSMUSG00000005378	1428	1326	1058	1004	1449	1382	1563	1631	5.74389	5.63743	5.33995	5.27265	5.7733	5.70716	5.88915	5.95505	0.384359	5.66482	36.6563	0.000778335	0.00245492	-0.181866	5.66482	8.2069	0.0272311	0.0444501	0.615796	5.66482	94.0912	5.23444e-05	0.000241921	0	0	0
ENSMUSG00000005397	19396	18887	21134	22179	20866	20319	26937	26556	9.50711	9.46917	9.65946	9.73733	9.62086	9.58468	9.99591	9.97984	-0.210254	9.6943	15.8189	0.00666977	0.0136474	-0.385108	9.6943	53.0705	0.000277034	0.00104619	0.289483	9.6943	29.987	0.00133762	0.0031484	0	0	0
ENSMUSG00000005410	2582	2426	1281	1225	3079	3092	1980	2198	6.59816	6.50869	5.61577	5.55954	6.86044	6.86866	6.23023	6.38537	0.965766	6.32836	190.957	6.20943e-06	0.000108198	0.556748	6.32836	63.4615	0.0001659	0.0007081	0.720146	6.32836	106.178	3.65394e-05	0.000185357	0	0	0
ENSMUSG00000005413	4206	3899	3587	3497	2064	1980	1339	1495	7.30201	7.1931	7.10091	7.0725	6.28354	6.22575	5.66606	5.82948	0.160848	6.58417	4.72557	0.0706949	0.10159	0.506873	6.58417	46.9266	0.000392349	0.00137123	-1.33893	6.58417	327.446	1.18633e-06	1.79033e-05	0	0	-1
ENSMUSG00000005417	13211	12536	9598	9316	11988	12214	8005	8423	8.95311	8.87787	8.52074	8.48596	8.82133	8.85041	8.24536	8.32327	0.412139	8.63476	53.5799	0.000269602	0.00111103	0.551551	8.63476	95.959	4.93794e-05	0.000295492	-0.219037	8.63476	15.1338	0.0073962	0.0133849	0	0	0
ENSMUSG00000005442	6689	5417	8622	8158	7267	6422	7654	8433	7.97129	7.66744	8.36604	8.29448	8.09921	7.92302	8.18068	8.32498	-0.510897	8.10339	18.6862	0.00447619	0.00980988	-0.241717	8.10339	4.18282	0.0847526	0.118693	-0.0774294	8.10339	0.429206	0.535643	0.586363	0	0	0
ENSMUSG00000005447	813	687	1133	1037	549	553	726	767	4.9316	4.68924	5.43872	5.31929	4.37394	4.38654	4.7834	4.86709	-0.56858	4.84873	38.2175	0.000694279	0.00226036	-0.445008	4.84873	23.4107	0.00254993	0.00619152	-0.553755	4.84873	36.2506	0.000802355	0.00204975	0	0	0
ENSMUSG00000005469	5882	5455	6703	6798	5716	5614	4862	5156	7.78582	7.67752	8.00285	8.03139	7.75288	7.72904	7.52607	7.61524	-0.28545	7.7651	21.7284	0.00308024	0.00725562	0.170305	7.7651	7.73434	0.0304872	0.0490022	-0.446464	7.7651	53.1546	0.000275788	0.000864877	0	0	0
ENSMUSG00000005470	1085	984	857	871	1237	1132	715	791	5.34775	5.20727	5.03614	5.06775	5.54517	5.41939	4.76139	4.91151	0.225566	5.16205	7.50475	0.0322574	0.051689	0.645833	5.16205	61.5218	0.000181444	0.000753654	-0.215492	5.16205	6.84939	0.0381276	0.0564586	0	0	0
ENSMUSG00000005481	4521	4390	3039	2948	2482	2452	2323	2518	7.40619	7.3642	6.86177	6.82616	6.54954	6.53414	6.46067	6.58141	0.541231	6.82301	83.8411	7.36044e-05	0.00044881	0.0207968	6.82301	0.12379	0.736474	0.774567	-0.32292	6.82301	29.8456	0.00135452	0.00318441	0	0	0
ENSMUSG00000005483	3759	3445	2844	2877	2592	2504	1730	1709	7.13993	7.01452	6.76611	6.79099	6.61209	6.56441	6.03556	6.02242	0.298677	6.61825	24.9946	0.0021556	0.00543543	0.559257	6.61825	87.6327	6.46031e-05	0.000361142	-0.749558	6.61825	157.418	1.11724e-05	8.21441e-05	0	0	0
ENSMUSG00000005501	1050	1090	1040	1157	1188	1229	1382	1260	5.30046	5.3548	5.31521	5.47719	5.48689	5.53796	5.71165	5.58284	-0.0685665	5.47087	0.793184	0.405987	0.468818	-0.134825	5.47087	3.06685	0.128293	0.170144	0.251049	5.47087	10.6333	0.0161603	0.0264326	0	0	0
ENSMUSG00000005505	947	943	861	881	951	858	691	712	5.15158	5.1459	5.04286	5.08421	5.16602	5.01977	4.71217	4.75981	0.0852137	5.01029	1.77296	0.229343	0.28439	0.356907	5.01029	31.1021	0.00121359	0.00335475	-0.32754	5.01029	26.1944	0.00190897	0.0042352	0	0	0
ENSMUSG00000005506	5694	6418	4449	4434	5084	4809	5109	5048	7.73896	7.91205	7.41158	7.41495	7.58385	7.50577	7.59755	7.5847	0.41224	7.59368	34.2709	0.000934726	0.00282782	-0.0463164	7.59368	0.432608	0.534082	0.589147	0.177867	7.59368	6.37992	0.0432383	0.0629747	0	0	0
ENSMUSG00000005510	1987	1926	1685	1763	2103	2111	2236	2351	6.22034	6.17579	6.01111	6.08462	6.31054	6.31815	6.40561	6.48243	0.150205	6.25107	7.19606	0.0348599	0.0553518	-0.129676	6.25107	5.36353	0.0579091	0.0853003	0.396159	6.25107	50.0573	0.000327011	0.000992725	0	0	0
ENSMUSG00000005514	2551	2365	2648	2474	4624	4233	4705	5404	6.58073	6.47196	6.66311	6.57331	7.44704	7.32173	7.47872	7.68301	-0.0918658	7.02745	1.025	0.34877	0.410409	-0.196475	7.02745	4.68844	0.0715517	0.102309	0.962654	7.02745	112.553	3.06979e-05	0.00016364	0	0	0
ENSMUSG00000005533	3031	2870	2831	2862	3484	3360	3020	2972	6.82942	6.75111	6.7595	6.78345	7.0387	6.98856	6.83916	6.82053	0.0187909	6.8513	0.124592	0.735663	0.779081	0.183787	6.8513	11.9185	0.0126599	0.0232031	0.0583669	6.8513	1.20206	0.313193	0.366173	0	0	0
ENSMUSG00000005534	1018	1044	1333	1401	1129	1141	1788	1677	5.25583	5.29262	5.67315	5.75315	5.41343	5.43081	6.08312	5.99516	-0.43892	5.61216	57.8521	0.000216531	0.000951159	-0.617018	5.61216	114.326	2.92948e-05	0.000203712	0.325993	5.61216	31.9127	0.0011328	0.00274118	0	0	0
ENSMUSG00000005566	7825	6819	8369	8439	9452	8932	9998	10848	8.19757	7.99948	8.32307	8.34333	8.47844	8.39895	8.56608	8.68827	-0.23468	8.3744	7.95386	0.0289137	0.0470691	-0.188482	8.3744	5.13058	0.0621867	0.090616	0.293974	8.3744	12.4809	0.0114437	0.019545	0	0	0
ENSMUSG00000005575	2266	2237	1856	1709	1586	1580	1661	1812	6.40985	6.3917	6.15052	6.03975	5.90359	5.90026	5.97686	6.10683	0.305642	6.10992	21.1228	0.00330661	0.00767392	-0.139914	6.10992	4.42635	0.0780172	0.110414	-0.0532903	6.10992	0.642128	0.452208	0.506364	0	0	0
ENSMUSG00000005580	226	197	244	258	207	230	169	186	3.08697	2.88973	3.22584	3.31441	2.96893	3.12272	2.68373	2.8261	-0.281772	3.0148	8.54086	0.0252042	0.0420581	0.290914	3.0148	9.10405	0.0222173	0.0372543	-0.515213	3.0148	28.5548	0.00152272	0.00352013	0	0	0
ENSMUSG00000005609	3278	3270	2332	2248	3982	3993	2814	2787	6.94242	6.93932	6.47981	6.43514	7.23142	7.23754	6.73725	6.72782	0.483399	6.84134	104.242	3.86005e-05	0.000297789	0.501944	6.84134	112.394	3.08277e-05	0.000211927	0.275061	6.84134	33.7513	0.000974187	0.00240564	0	0	0
ENSMUSG00000005610	30161	30641	38482	40991	29323	28961	42707	41869	10.144	10.1672	10.5241	10.6234	10.1117	10.0959	10.6608	10.6367	-0.418121	10.3705	58.9124	0.000205537	0.000920299	-0.544892	10.3705	100.052	4.36166e-05	0.000270679	0.0749868	10.3705	1.89484	0.215756	0.262046	0	0	0
ENSMUSG00000005611	169	119	131	137	23	32	40	7	2.66874	2.16489	2.33107	2.40368	-0.173449	0.296467	0.618436	-1.81005	0.0494458	1.06247	0.00479191	0.946965	0.958779	0.657314	1.06247	0.846827	0.391454	0.449966	-2.96318	1.06247	17.2094	0.00546189	0.0103212	0	0	-1
ENSMUSG00000005615	3893	3975	3333	3342	3280	3392	2246	2226	7.19045	7.22095	6.99497	7.0071	6.95166	7.00223	6.41205	6.40363	0.204664	6.89788	17.6961	0.00510785	0.010928	0.56911	6.89788	136.831	1.70699e-05	0.00014156	-0.593198	6.89788	148.66	1.32874e-05	9.26127e-05	0	0	0
ENSMUSG00000005621	1566	1401	1505	1562	1272	1329	1525	1360	5.87693	5.71678	5.84818	5.91003	5.58541	5.65077	5.85365	5.69299	-0.0822461	5.76684	0.992238	0.356042	0.417744	-0.155229	5.76684	3.53453	0.107007	0.145025	-0.105784	5.76684	1.64144	0.245435	0.294209	0	0	0
ENSMUSG00000005625	3526	3243	2831	2663	3368	3417	3208	3439	7.04762	6.92736	6.7595	6.6795	6.98985	7.01283	6.92627	7.03105	0.267994	6.92175	15.4423	0.00705683	0.0142924	0.0226805	6.92175	0.110603	0.750289	0.786489	0.25916	6.92175	14.4409	0.00824128	0.0146621	0	0	0
ENSMUSG00000005656	2959	3442	2703	2885	2281	2356	2090	2030	6.79474	7.01327	6.69276	6.795	6.42773	6.47653	6.30822	6.27068	0.160125	6.59737	3.65687	0.102244	0.139876	0.162678	6.59737	3.77441	0.0979371	0.13464	-0.454427	6.59737	29.4523	0.00140306	0.00328762	0	0	0
ENSMUSG00000005667	5959	5891	3183	3275	3737	3853	3767	3924	7.80458	7.78845	6.92855	6.97789	7.13982	7.18605	7.15798	7.22136	0.843294	7.27558	256.091	2.52855e-06	6.74079e-05	-0.0267311	7.27558	0.257318	0.6293	0.67769	0.23645	7.27558	20.1332	0.00372621	0.007429	0	0	0
ENSMUSG00000005674	765	742	674	648	450	437	498	470	4.84386	4.80027	4.68982	4.64135	4.08734	4.04724	4.24004	4.16112	0.156479	4.43888	8.06829	0.0281361	0.0460396	-0.133283	4.43888	5.85356	0.0501192	0.0751569	-0.465012	4.43888	71.252	0.000118559	0.000453837	0	0	0
ENSMUSG00000005682	384	397	433	469	450	406	537	512	3.85044	3.89884	4.05204	4.17537	4.08734	3.94121	4.34871	4.28447	-0.239064	4.0798	10.3899	0.0169633	0.0298953	-0.302312	4.0798	16.6147	0.00593982	0.0123615	0.202886	4.0798	7.48316	0.0324308	0.0488203	0	0	0
ENSMUSG00000005683	4378	4111	5872	6165	3822	3935	8307	8971	7.35982	7.26947	7.81191	7.89039	7.17226	7.21643	8.29878	8.4142	-0.5365	7.67916	64.9769	0.000154957	0.000750843	-1.16214	7.67916	304.887	1.47845e-06	3.05216e-05	0.505341	7.67916	57.6486	0.00021873	0.000722389	0	-1	0
ENSMUSG00000005686	694	682	348	336	1519	1409	227	237	4.70343	4.67871	3.73716	3.69485	5.84134	5.73507	3.10831	3.17485	0.975064	4.33422	270.42	2.13897e-06	6.49664e-05	2.64663	4.33422	1992.31	4.29118e-09	2.2497e-06	-0.57443	4.33422	93.8524	5.27402e-05	0.000243469	0	1	0
ENSMUSG00000005687	1979	2185	2015	1954	1636	1730	1711	1534	6.21452	6.35777	6.26907	6.23297	5.94836	6.03107	6.01963	5.86662	0.0351261	6.1175	0.198326	0.671028	0.720247	0.0465919	6.1175	0.348932	0.575362	0.627791	-0.307898	6.1175	15.2382	0.00727904	0.0131988	0	0	0
ENSMUSG00000005698	1944	2036	2003	2109	1979	2083	2251	2091	6.18879	6.2559	6.26046	6.34308	6.22288	6.29889	6.41526	6.31339	-0.0794212	6.28733	1.48006	0.267534	0.324998	-0.103434	6.28733	2.51034	0.162029	0.208928	0.0625563	6.28733	0.918224	0.37339	0.427898	0	0	0
ENSMUSG00000005699	143	120	158	169	143	138	137	142	2.42851	2.17692	2.60049	2.70553	2.43687	2.38784	2.38187	2.43788	-0.350297	2.44449	14.5457	0.00810555	0.0160487	0.00247719	2.44449	0.000727415	0.979321	0.9822	-0.243131	2.44449	7.00721	0.0365915	0.0544045	0	0	0
ENSMUSG00000005718	135	137	234	210	120	119	232	232	2.34575	2.36731	3.16559	3.01807	2.18485	2.17497	3.13967	3.14415	-0.735297	2.69255	140.346	1.58119e-05	0.000176992	-0.962003	2.69255	240.231	3.07678e-06	4.67252e-05	0.0500825	2.69255	0.651102	0.449213	0.503496	0	0	0
ENSMUSG00000005732	3692	4197	2299	2226	2937	2918	2842	2806	7.11398	7.29934	6.45925	6.42095	6.79233	6.78511	6.75153	6.73762	0.76656	6.79502	118.813	2.6103e-05	0.000235453	0.0441474	6.79502	0.394076	0.55231	0.605598	0.304473	6.79502	18.7443	0.00444244	0.00862036	0	0	0
ENSMUSG00000005774	617	582	917	895	584	608	890	890	4.5339	4.45014	5.13371	5.10694	4.46302	4.52321	5.07706	5.08154	-0.628307	4.79619	132.554	1.87849e-05	0.000197479	-0.58618	4.79619	115.375	2.85041e-05	0.000200176	-0.0410293	4.79619	0.565247	0.479394	0.532866	0	0	0
ENSMUSG00000005779	4970	4658	3725	3553	5350	5344	4933	5197	7.54278	7.44968	7.15537	7.09541	7.65742	7.65794	7.54698	7.62667	0.370836	7.46653	38.6857	0.000671422	0.0022042	0.0708553	7.46653	1.41231	0.277694	0.333771	0.461433	7.46653	59.8969	0.000195978	0.000664165	0	0	0
ENSMUSG00000005802	4630	5000	2567	2773	2564	2663	1977	1828	7.44055	7.55188	6.6183	6.73788	6.59642	6.65321	6.22805	6.11951	0.818129	6.74323	124.082	2.2915e-05	0.000218717	0.451037	6.74323	37.7127	0.000720085	0.00219762	-0.504311	6.74323	47.1477	0.000387197	0.00113679	0	0	0
ENSMUSG00000005803	492	497	848	950	464	436	487	491	4.20758	4.22258	5.02092	5.19293	4.1315	4.04394	4.20784	4.22411	-0.891845	4.40643	156.597	1.13509e-05	0.000147813	-0.128261	4.40643	3.23887	0.11984	0.160595	-0.890948	4.40643	156.282	1.14204e-05	8.3257e-05	0	0	0
ENSMUSG00000005804	1410	1500	986	1000	1135	1114	873	816	5.72559	5.81525	5.23832	5.2669	5.42107	5.39628	5.04925	4.95637	0.517814	5.35863	76.3113	9.70324e-05	0.000535232	0.405866	5.35863	46.8819	0.000393401	0.00137379	-0.249798	5.35863	17.759	0.00506436	0.00968034	0	0	0
ENSMUSG00000005813	1913	2057	1535	1489	2118	2209	1909	1969	6.1656	6.2707	5.87664	5.841	6.32079	6.3836	6.17757	6.22668	0.35933	6.15782	36.2719	0.000801071	0.00250957	0.150075	6.15782	6.32703	0.0438703	0.0670285	0.3433	6.15782	33.1078	0.00102615	0.00251491	0	0	0
ENSMUSG00000005823	1427	1260	1539	1469	2018	1935	2120	2356	5.74288	5.56381	5.88039	5.8215	6.25103	6.19259	6.32877	6.48549	-0.197605	6.03331	5.47483	0.0560044	0.083022	-0.185325	6.03331	4.81549	0.0686766	0.0988071	0.556187	6.03331	43.3727	0.000489135	0.00136717	0	0	0
ENSMUSG00000005836	187	186	324	313	348	308	542	546	2.81435	2.80706	3.63422	3.59271	3.71698	3.54323	4.36207	4.37714	-0.802764	3.60597	138.98	1.6286e-05	0.000180659	-0.739502	3.60597	117.938	2.66876e-05	0.000191319	0.756136	3.60597	123.304	2.33521e-05	0.000135832	0	0	0
ENSMUSG00000005846	4432	4955	2575	2720	4163	4426	4680	4613	7.37751	7.53884	6.62279	6.71005	7.29554	7.38605	7.47103	7.45471	0.791759	7.23206	115.527	2.83923e-05	0.000246831	-0.122075	7.23206	2.74631	0.14638	0.191023	0.796456	7.23206	116.901	2.74035e-05	0.000150765	0	0	0
ENSMUSG00000005871	4589	4677	3460	3683	3539	3584	2821	2652	7.42772	7.45555	7.04891	7.14725	7.06129	7.08166	6.74083	6.6562	0.343554	7.07743	33.6482	0.000982274	0.00293247	0.372957	7.07743	39.6543	0.000627199	0.00196603	-0.399565	7.07743	45.5144	0.000427485	0.00122788	0	0	0
ENSMUSG00000005873	4711	4539	2997	3249	3868	3745	2876	2987	7.46557	7.41234	6.84169	6.96639	7.18952	7.14504	6.76868	6.82779	0.534916	7.07713	72.029	0.000114869	0.000606168	0.369045	7.07713	34.2843	0.00093374	0.00271695	-0.105806	7.07713	2.81811	0.142036	0.179959	0	0	0
ENSMUSG00000005881	3905	3530	4497	4300	3854	3810	3912	4197	7.19489	7.04968	7.42706	7.37068	7.18429	7.16986	7.21246	7.31838	-0.276579	7.24091	15.5618	0.00693086	0.0140955	-0.0883429	7.24091	1.58769	0.252488	0.307215	-0.133447	7.24091	3.62278	0.103542	0.136539	0	0	0
ENSMUSG00000005882	879	829	623	690	931	966	888	919	5.04414	4.96012	4.57639	4.73189	5.13537	5.19073	5.07381	5.12777	0.347992	4.98003	24.0428	0.00238199	0.00588808	0.0622577	4.98003	0.76954	0.41268	0.471489	0.446651	4.98003	39.6079	0.000629225	0.00167603	0	0	0
ENSMUSG00000005886	1487	1480	2163	2213	1477	1411	2409	2243	5.80228	5.79589	6.3713	6.4125	5.8009	5.73711	6.5131	6.4146	-0.592816	6.10596	106.247	3.64685e-05	0.000288731	-0.694843	6.10596	145.965	1.40433e-05	0.000123063	0.0719502	6.10596	1.56509	0.255542	0.30481	0	0	0
ENSMUSG00000005893	1729	1798	2465	2556	1876	1830	2436	2144	6.01974	6.0766	6.55981	6.62034	6.14579	6.11212	6.52918	6.34949	-0.541905	6.30164	55.5717	0.000242946	0.00103355	-0.310379	6.30164	18.2302	0.00475349	0.0102463	-0.150743	6.30164	4.30015	0.0814134	0.110388	0	0	0
ENSMUSG00000005897	545	572	573	621	512	506	533	529	4.35504	4.42516	4.4558	4.58	4.27337	4.25852	4.33793	4.33155	-0.127801	4.37717	4.39832	0.0787547	0.11138	-0.0687967	4.37717	1.27453	0.300219	0.356866	-0.183159	4.37717	9.03379	0.0225633	0.0354671	0	0	0
ENSMUSG00000005899	1128	1160	1015	1094	1481	1384	1362	1472	5.40379	5.44456	5.28012	5.39645	5.8048	5.70925	5.69063	5.80712	0.0858905	5.56709	1.44904	0.272116	0.330065	0.00815551	5.56709	0.0130645	0.91257	0.926321	0.410587	5.56709	33.1132	0.0010257	0.00251432	0	0	0
ENSMUSG00000005907	623	595	661	732	678	642	731	757	4.54785	4.48198	4.66175	4.81707	4.67817	4.60165	4.7933	4.84817	-0.224494	4.67874	9.9873	0.018412	0.0320911	-0.180824	4.67874	6.47959	0.0420801	0.0647609	0.0813228	4.67874	1.31058	0.294069	0.346311	0	0	0
ENSMUSG00000005917	89	73	127	114	78	81	108	118	1.74742	1.4637	2.2865	2.13959	1.56658	1.62283	2.04014	2.17181	-0.607489	1.87982	31.1728	0.00120624	0.00342958	-0.511267	1.87982	22.0797	0.00295823	0.00696958	-0.107075	1.87982	0.968452	0.361475	0.416062	0	0	0
ENSMUSG00000005936	3492	3343	3904	4105	3431	3515	3704	3889	7.03365	6.97117	7.22307	7.30373	7.01659	7.05361	7.13365	7.20843	-0.260993	7.11799	19.7094	0.00392749	0.00883961	-0.135942	7.11799	5.3471	0.0581975	0.0856414	-0.0923602	7.11799	2.46822	0.165066	0.20602	0	0	0
ENSMUSG00000005949	1107	974	1460	1482	1024	1041	858	856	5.37669	5.19254	5.80439	5.83421	5.27267	5.29855	5.02426	5.02537	-0.534682	5.35359	58.3672	0.000211096	0.00093887	0.260789	5.35359	13.8854	0.00901343	0.017493	-0.794484	5.35359	128.869	2.04495e-05	0.000124724	0	0	0
ENSMUSG00000005951	54	51	97	79	137	117	129	175	1.03179	0.950526	1.89948	1.61327	2.37525	2.15062	2.29539	2.73839	-0.765219	1.88184	20.345	0.00363073	0.00827744	-0.25396	1.88184	2.24087	0.182914	0.231849	0.760517	1.88184	20.0958	0.00374345	0.00745721	0	0	0
ENSMUSG00000005958	1770	1540	2933	2771	626	608	748	761	6.05354	5.85321	6.81056	6.73684	4.56313	4.52321	4.82644	4.85576	-0.820322	5.52784	114.094	2.94732e-05	0.000252585	-0.297932	5.52784	15.0497	0.00749252	0.0150124	-1.93259	5.52784	633.251	1.53602e-07	5.52303e-06	0	0	-1
ENSMUSG00000005968	589	527	315	298	311	337	127	153	4.46695	4.30705	3.59364	3.52198	3.55505	3.67284	2.27294	2.54516	0.829191	3.49195	59.6419	0.000198396	0.000894972	1.2049	3.49195	125.934	2.19169e-05	0.000166945	-1.14876	3.49195	114.473	2.91822e-05	0.00015737	0	1	-1
ENSMUSG00000005973	7464	7203	8503	8318	4870	5012	4128	4116	8.12943	8.07851	8.34599	8.3225	7.52182	7.56541	7.28999	7.29027	-0.230273	7.81799	21.4343	0.00318752	0.00745011	0.253488	7.81799	25.9739	0.00195139	0.00495784	-1.04412	7.81799	440.677	4.7349e-07	1.00517e-05	0	0	-1
ENSMUSG00000005980	41	40	61	77	41	42	87	98	0.638642	0.603876	1.23466	1.57651	0.647001	0.68349	1.7298	1.90512	-0.78433	1.12739	43.8329	0.000474946	0.00168537	-1.15221	1.12739	94.5946	5.15226e-05	0.000306039	0.411868	1.12739	12.087	0.0122783	0.0208171	0	-1	0
ENSMUSG00000005981	2068	2027	1437	1443	2310	2368	2315	2538	6.27797	6.24951	5.78149	5.79575	6.44595	6.48386	6.45569	6.59282	0.475122	6.26038	59.9523	0.000195457	0.000886025	-0.059355	6.26038	0.935644	0.369188	0.426638	0.735639	6.26038	143.723	1.47163e-05	9.96343e-05	0	0	0
ENSMUSG00000005982	893	685	979	980	773	766	932	996	5.06693	4.68504	5.22805	5.23776	4.86722	4.85624	5.14355	5.24379	-0.356924	5.04107	8.78004	0.0238742	0.0401332	-0.331938	5.04107	7.59376	0.0315552	0.05049	-0.0392389	5.04107	0.106115	0.755201	0.789373	0	0	0
ENSMUSG00000005986	167	155	285	264	134	126	141	140	2.65162	2.5448	3.4495	3.34751	2.34342	2.25709	2.42324	2.41749	-0.800296	2.67933	145.359	1.42214e-05	0.000167954	-0.120109	2.67933	3.27407	0.118205	0.15875	-0.978137	2.67933	217.139	4.19344e-06	4.25985e-05	0	0	0
ENSMUSG00000006005	10070	10853	7221	7502	9020	8708	7606	6587	8.56145	8.6699	8.11023	8.17355	8.41095	8.36231	8.1716	7.96858	0.473786	8.30357	33.0058	0.00103473	0.00305203	0.31654	8.30357	14.7327	0.00787069	0.0156016	-0.0717972	8.30357	0.757949	0.416029	0.470721	0	0	0
ENSMUSG00000006010	738	852	823	832	954	996	1127	1062	4.79206	4.99958	4.97777	5.0017	5.17056	5.23483	5.4175	5.33631	-0.0939155	5.11629	1.37749	0.283143	0.341687	-0.17421	5.11629	4.73979	0.0703704	0.100823	0.38717	5.11629	23.4108	0.00254993	0.0053961	0	0	0
ENSMUSG00000006014	2302	1915	64	44	39663	37451	4540	3768	6.43259	6.16753	1.30338	0.776123	10.5475	10.4668	7.42722	7.16284	5.26031	6.2855	770.626	8.33592e-08	1.8965e-05	3.21213	6.2855	287.348	1.77447e-06	3.36885e-05	6.25528	6.2855	1089.72	2.82921e-08	2.37654e-06	1	1	1
ENSMUSG00000006019	297	274	341	384	314	268	268	317	3.48035	3.36469	3.70789	3.88723	3.56888	3.34288	3.34736	3.59368	-0.375042	3.53662	9.63138	0.0198324	0.0341921	-0.0146427	3.53662	0.0146815	0.907346	0.921717	-0.327039	3.53662	7.32369	0.0337511	0.0505869	0	0	0
ENSMUSG00000006021	191	200	312	300	121	109	195	203	2.8448	2.91148	3.57986	3.53161	2.19677	2.04889	2.88961	2.95195	-0.677592	2.86937	98.4454	4.57666e-05	0.000329268	-0.79795	2.86937	136.524	1.7186e-05	0.000142328	-0.634956	2.86937	86.4462	6.72557e-05	0.000293723	0	0	0
ENSMUSG00000006024	3643	3198	3367	3353	3217	3165	2796	3015	7.09471	6.90721	7.00961	7.01184	6.92369	6.90232	6.72799	6.84125	-0.00976743	6.92733	0.016083	0.90305	0.922717	0.128383	6.92733	2.77855	0.144407	0.188778	-0.226107	6.92733	8.61855	0.0247616	0.0384911	0	0	0
ENSMUSG00000006050	1310	1317	1457	1413	1813	1829	1798	1871	5.6195	5.62761	5.80143	5.76545	6.09652	6.11133	6.09116	6.15304	-0.159879	5.90826	10.2131	0.0175801	0.0308336	-0.0181759	5.90826	0.131999	0.728295	0.767035	0.338667	5.90826	45.8271	0.000419358	0.00120856	0	0	0
ENSMUSG00000006057	1981	1577	1301	1359	1338	1335	1831	2193	6.21598	5.88745	5.63811	5.70925	5.65836	5.65726	6.1174	6.38208	0.378036	5.90824	8.57963	0.024982	0.041751	-0.591926	5.90824	21.0347	0.00334133	0.00769623	0.57606	5.90824	19.9222	0.00382465	0.00759262	0	0	0
ENSMUSG00000006058	1255	1310	960	917	1302	1318	1048	1022	5.55765	5.61993	5.19979	5.14195	5.61903	5.63878	5.3127	5.28095	0.417916	5.42135	63.3087	0.000167059	0.000792242	0.332082	5.42135	39.9739	0.00061345	0.00193527	0.125951	5.42135	5.75027	0.0516386	0.0736961	0	0	0
ENSMUSG00000006095	1600	1449	1178	1220	1182	1101	908	978	5.90791	5.76537	5.49488	5.55365	5.47959	5.37935	5.10593	5.21749	0.312372	5.48802	16.946	0.00566703	0.0119317	0.267759	5.48802	12.4512	0.0115038	0.0213624	-0.362555	5.48802	22.8281	0.00271885	0.0056966	0	0	0
ENSMUSG00000006127	431	357	545	551	512	518	629	680	4.01682	3.74583	4.38358	4.40761	4.27337	4.2923	4.57665	4.69352	-0.514273	4.29871	29.1085	0.00144738	0.00394228	-0.352247	4.29871	13.6561	0.00936003	0.0180063	0.239487	4.29871	6.3124	0.0440474	0.0640293	0	0	0
ENSMUSG00000006134	1788	1653	1974	2025	1554	1585	1652	1819	6.06814	5.95533	6.23942	6.28445	5.8742	5.90482	5.96902	6.11239	-0.250201	6.05097	12.6217	0.0111635	0.0210065	-0.151196	6.05097	4.60916	0.0734287	0.104608	-0.221231	6.05097	9.86802	0.0188725	0.0303217	0	0	0
ENSMUSG00000006169	4550	4580	3561	3496	4839	4883	5204	5072	7.41541	7.42532	7.09042	7.07209	7.5126	7.5278	7.62413	7.59155	0.339112	7.40741	52.0489	0.000292771	0.00117557	-0.0876359	7.40741	3.47608	0.109389	0.147805	0.526586	7.40741	125.506	2.21424e-05	0.000131538	0	0	0
ENSMUSG00000006191	312	307	338	342	330	311	319	360	3.55132	3.52847	3.69516	3.72035	3.64047	3.55719	3.59826	3.77692	-0.167864	3.63352	5.3572	0.0580201	0.0855683	-0.0887608	3.63352	1.49785	0.264958	0.320127	-0.0201664	3.63352	0.0773183	0.789901	0.821797	0	0	0
ENSMUSG00000006205	76	84	17	24	16	13	0	2	1.52099	1.66491	-0.578569	-0.0849003	-0.683644	-0.971013	-5.72141	-3.39501	1.92468	-1.03108	8.03651	0.0283492	0.0462977	3.73088	-1.03108	30.1976	0.00131295	0.00357615	-4.22648	-1.03108	38.7531	0.000668214	0.00176155	1	1	-1
ENSMUSG00000006215	702	662	681	616	649	647	576	620	4.71996	4.6358	4.70472	4.56835	4.61515	4.61284	4.44976	4.56035	0.0413472	4.60837	0.335692	0.582515	0.638835	0.108935	4.60837	2.33013	0.175597	0.223656	-0.131475	4.60837	3.39421	0.11285	0.147235	0	0	0
ENSMUSG00000006219	1974	1974	1335	1387	817	833	447	478	6.21087	6.2113	5.67531	5.73866	4.94704	4.97714	4.08433	4.18544	0.504099	5.25376	77.5136	9.26895e-05	0.000519595	0.827203	5.25376	208.723	4.73238e-06	6.21714e-05	-1.5721	5.25376	753.891	8.92599e-08	4.21112e-06	0	0	-1
ENSMUSG00000006235	59	44	164	162	47	39	74	69	1.15842	0.739759	2.65409	2.64469	0.841817	0.57788	1.49775	1.40201	-1.7003	1.43955	129.494	2.01538e-05	0.00020302	-0.740031	1.43955	24.5301	0.00226236	0.0055981	-1.19951	1.43955	64.4475	0.000158669	0.00056454	-1	0	-1
ENSMUSG00000006241	72	67	128	110	76	75	107	114	1.44351	1.34084	2.29777	2.08829	1.52935	1.5125	2.02678	2.12227	-0.800856	1.79516	89.6115	6.0478e-05	0.000392803	-0.553596	1.79516	42.8195	0.000506946	0.00167656	-0.118509	1.79516	1.96228	0.208731	0.254308	0	0	0
ENSMUSG00000006262	2361	2743	2677	2506	2141	2194	3278	2656	6.46909	6.68583	6.67882	6.59185	6.33637	6.37378	6.95741	6.65838	-0.0578747	6.59394	0.24532	0.637255	0.690014	-0.452819	6.59394	15.0177	0.00752956	0.0150591	0.172557	6.59394	2.18082	0.18808	0.232102	0	0	0
ENSMUSG00000006273	4747	4747	3319	3401	4131	4121	2458	2723	7.47655	7.47698	6.9889	7.03235	7.28441	7.28305	6.54215	6.69431	0.466145	7.09734	53.4256	0.000271825	0.00111432	0.665503	7.09734	108.895	3.38842e-05	0.000225982	-0.392393	7.09734	37.8573	0.000712566	0.00185135	0	0	0
ENSMUSG00000006276	1239	1259	1316	1267	1341	1363	1206	1137	5.53915	5.56266	5.65464	5.60816	5.66159	5.6872	5.5152	5.43471	-0.0804968	5.58291	2.26853	0.180602	0.230468	0.199439	5.58291	13.9254	0.0089547	0.0174014	-0.156443	5.58291	8.56844	0.0250459	0.0388979	0	0	0
ENSMUSG00000006281	1370	1190	1897	1943	1044	1027	1130	1083	5.68409	5.48138	6.18203	6.22483	5.30056	5.27902	5.42133	5.36455	-0.620698	5.61722	66.5891	0.000144337	0.000710952	-0.103149	5.61722	1.83896	0.221837	0.274829	-0.810493	5.61722	113.538	2.99076e-05	0.000160278	0	0	0
ENSMUSG00000006288	504	467	641	643	532	540	627	715	4.24231	4.13285	4.61745	4.63019	4.3286	4.35225	4.57206	4.76587	-0.436239	4.4552	31.3153	0.00119161	0.003396	-0.32854	4.4552	17.7617	0.00506252	0.0108145	0.0451448	4.4552	0.335369	0.582692	0.631786	0	0	0
ENSMUSG00000006289	658	653	713	769	806	850	652	678	4.62664	4.61607	4.77092	4.88817	4.92749	5.00627	4.62842	4.68927	-0.208187	4.76916	10.9296	0.0152491	0.0273094	0.308035	4.76916	23.9276	0.00241148	0.00591009	-0.170698	4.76916	7.34778	0.0335471	0.0503124	0	0	0
ENSMUSG00000006299	4429	3808	3588	3554	4763	4573	4478	5011	7.37653	7.15903	7.10131	7.09582	7.48977	7.43318	7.40739	7.57409	0.169215	7.32964	3.44453	0.110706	0.150072	-0.0292631	7.32964	0.103014	0.758664	0.794095	0.392171	7.32964	18.5014	0.00458592	0.00887023	0	0	0
ENSMUSG00000006301	2808	2630	2488	2505	2530	2599	2182	2355	6.71919	6.62515	6.57321	6.59127	6.57717	6.61812	6.37035	6.48488	0.0899261	6.56992	2.03123	0.201881	0.254074	0.170026	6.56992	7.26141	0.0342862	0.0542479	-0.154624	6.56992	6.0054	0.0479923	0.0691469	0	0	0
ENSMUSG00000006304	7238	7622	5296	5495	5538	5429	4199	4170	8.08508	8.16007	7.66297	7.72442	7.70724	7.6807	7.31459	7.30907	0.428878	7.70552	63.88	0.000162779	0.000777343	0.382144	7.70552	50.7168	0.000315114	0.00115141	-0.38187	7.70552	50.6442	0.000316397	0.000967565	0	0	0
ENSMUSG00000006307	2334	2056	2406	2179	2427	2207	2906	2722	6.4525	6.27	6.52487	6.39017	6.51722	6.3823	6.78365	6.69378	-0.0962694	6.50181	1.12131	0.328684	0.389625	-0.28896	6.50181	10.1024	0.0179816	0.0310989	0.281197	6.50181	9.56688	0.0201053	0.0320293	0	0	0
ENSMUSG00000006315	954	877	934	935	948	936	1098	1260	5.1622	5.04128	5.1602	5.16998	5.16147	5.14523	5.3799	5.58284	-0.0633489	5.22539	0.612968	0.462188	0.523489	-0.328025	5.22539	16.4351	0.00609493	0.0126363	0.316283	5.22539	15.2796	0.00723319	0.0131313	0	0	0
ENSMUSG00000006333	11270	10133	14823	13881	18345	17809	21959	25755	8.72387	8.57087	9.14775	9.06127	9.4351	9.39446	9.70114	9.93566	-0.457138	9.24626	23.1004	0.00263813	0.00637613	-0.403621	9.24626	18.0083	0.00489666	0.0105042	0.713894	9.24626	56.3369	0.00023363	0.000757289	0	0	0
ENSMUSG00000006335	454	410	333	283	338	353	225	249	4.09174	3.94526	3.67369	3.44759	3.67497	3.73967	3.09557	3.24596	0.457859	3.61431	20.9846	0.0033613	0.00776448	0.536555	3.61431	28.8182	0.00148624	0.00394303	-0.389878	3.61431	15.2159	0.00730387	0.0132396	0	0	0
ENSMUSG00000006360	233	201	228	214	388	382	155	180	3.13088	2.91866	3.1282	3.04522	3.87373	3.85342	2.55936	2.77892	-0.0619396	3.16105	0.380502	0.559037	0.616674	1.19444	3.16105	141.497	1.5427e-05	0.000131184	-0.417573	3.16105	17.2936	0.00539834	0.0102177	0	1	0
ENSMUSG00000006369	622	545	1655	1632	681	679	850	924	4.54553	4.35546	5.9852	5.97326	4.68453	4.68243	5.01075	5.13559	-1.52873	5.04659	376.706	7.69462e-07	4.54692e-05	-0.389693	5.04659	24.4785	0.00227463	0.00562385	-0.906055	5.04659	132.327	1.88822e-05	0.000118522	-1	0	0
ENSMUSG00000006373	2715	2863	2926	2793	2239	2285	2145	2162	6.6706	6.74759	6.80711	6.74825	6.40092	6.43239	6.34568	6.36155	-0.0685812	6.56426	1.61127	0.249358	0.305969	0.0630418	6.56426	1.36149	0.285698	0.342066	-0.424062	6.56426	61.6051	0.000180738	0.00062356	0	0	0
ENSMUSG00000006378	499	433	736	697	329	338	278	293	4.22794	4.02391	4.81669	4.74644	3.6361	3.67711	3.40012	3.48028	-0.655636	4.00107	66.8741	0.00014256	0.000705372	0.216404	4.00107	7.28555	0.0340775	0.0539814	-1.34136	4.00107	279.915	1.92354e-06	2.52383e-05	0	0	-1
ENSMUSG00000006390	1957	1771	1602	1676	1492	1437	1449	1681	6.1984	6.05478	5.93826	6.01163	5.81548	5.76345	5.77993	5.9986	0.151649	5.94506	2.81491	0.142226	0.18708	-0.0998	5.94506	1.21913	0.310061	0.367153	-0.0856805	5.94506	0.898569	0.378226	0.432946	0	0	0
ENSMUSG00000006392	971	1014	634	651	883	883	779	842	5.18767	5.25058	4.60162	4.64801	5.05905	5.06119	4.88499	5.0016	0.594308	4.96184	96.9725	4.78629e-05	0.000337109	0.116823	4.96184	3.74698	0.0989197	0.135758	0.318476	4.96184	27.8471	0.00162674	0.00371712	0	0	0
ENSMUSG00000006395	103	104	160	149	142	151	175	184	1.95709	1.97138	2.61858	2.52439	2.42678	2.51727	2.73391	2.81054	-0.607247	2.44499	94.1827	5.21938e-05	0.000356979	-0.3002	2.44499	23.0177	0.0026623	0.00640376	0.200742	2.44499	10.2924	0.0172997	0.0281071	0	0	0
ENSMUSG00000006398	1442	1353	1129	1113	1851	1811	1313	1520	5.75796	5.6665	5.43362	5.42128	6.12644	6.09707	5.63779	5.85339	0.284785	5.74926	12.4333	0.0115404	0.0216044	0.366164	5.74926	20.5543	0.00353953	0.00807257	0.318144	5.74926	15.5167	0.00697808	0.012743	0	0	0
ENSMUSG00000006403	888	813	1413	1403	424	395	386	426	5.05883	4.93202	5.7572	5.7552	4.00158	3.90163	3.87291	4.01947	-0.760776	4.66236	98.7571	4.53386e-05	0.000328147	0.00541965	4.66236	0.00501184	0.945764	0.954404	-1.81002	4.66236	559.009	2.2634e-07	6.80602e-06	0	0	-1
ENSMUSG00000006412	1181	1164	918	898	983	1004	1129	1157	5.47001	5.44952	5.13528	5.11176	5.21374	5.24636	5.42005	5.45986	0.336239	5.31332	47.8982	0.00037036	0.00139339	-0.209905	5.31332	18.6668	0.00448756	0.00976204	0.316433	5.31332	42.4216	0.000520288	0.00143957	0	0	0
ENSMUSG00000006418	3008	2661	2402	2469	2560	2435	2084	2115	6.81843	6.64205	6.52247	6.57039	6.59417	6.5241	6.30407	6.32985	0.183809	6.53819	6.52521	0.0415638	0.0644682	0.242177	6.53819	11.3273	0.0141305	0.0253826	-0.229472	6.53819	10.1699	0.0177353	0.0287435	0	0	0
ENSMUSG00000006423	2003	2126	1378	1342	1926	2063	1494	1330	6.23191	6.31829	5.72103	5.6911	6.18373	6.28498	5.82403	5.66082	0.569036	5.98949	57.0364	0.000225523	0.000979596	0.491928	5.98949	42.6261	0.000513374	0.00169457	0.0363609	5.98949	0.232886	0.645766	0.69098	0	0	0
ENSMUSG00000006442	2419	2131	1553	1534	2092	1950	2757	3113	6.5041	6.32168	5.89345	5.88394	6.30297	6.20373	6.70773	6.88739	0.524189	6.33812	33.978	0.000956701	0.00287894	-0.544208	6.33812	36.6229	0.000780279	0.00234479	0.90886	6.33812	102.145	4.10097e-05	0.000201178	0	0	0
ENSMUSG00000006445	1676	1455	1075	1000	634	580	199	219	5.97484	5.77132	5.36294	5.2669	4.58144	4.45525	2.91883	3.06114	0.558164	4.67408	34.6578	0.000906706	0.00276393	1.52836	4.67408	259.853	2.41776e-06	4.04347e-05	-2.32493	4.67408	601.309	1.80427e-07	5.92804e-06	0	1	-1
ENSMUSG00000006456	1353	1235	1360	1266	1820	1773	1626	1859	5.66608	5.53491	5.70207	5.60702	6.10208	6.06648	5.94614	6.14376	-0.054052	5.84607	0.39613	0.551307	0.60943	0.0393299	5.84607	0.209729	0.662411	0.707471	0.390407	5.84607	20.6657	0.00349224	0.00702761	0	0	0
ENSMUSG00000006457	119	126	168	174	40	53	31	34	2.16447	2.24702	2.68875	2.74747	0.611812	1.01557	0.255866	0.391589	-0.512369	1.51532	15.1344	0.00739558	0.0148676	0.489962	1.51532	13.8396	0.00908124	0.0176048	-2.39439	1.51532	330.513	1.15269e-06	1.75051e-05	0	0	-1
ENSMUSG00000006462	17	24	6	7	108	111	34	33	-0.607114	-0.121264	-2.00741	-1.79272	2.03351	2.075	0.38711	0.349153	1.53588	0.0395332	95.1018	5.07119e-05	0.000350622	1.68612	0.0395332	114.619	2.90712e-05	0.000202624	2.2682	0.0395332	207.414	4.82429e-06	4.68745e-05	1	1	1
ENSMUSG00000006463	347	389	360	375	349	336	362	368	3.70447	3.86951	3.786	3.85306	3.72111	3.66856	3.78042	3.80858	-0.0325428	3.77397	0.216866	0.657165	0.707617	-0.0996677	3.77397	2.03418	0.201595	0.252765	-0.0250274	3.77397	0.128266	0.731978	0.768631	0	0	0
ENSMUSG00000006464	367	325	425	479	541	519	426	456	3.7852	3.61054	4.02516	4.20578	4.35278	4.29508	4.01499	4.11754	-0.417599	4.05088	21.2543	0.00325563	0.00757845	0.257668	4.05088	8.09186	0.0279794	0.0455114	-0.0492088	4.05088	0.29513	0.605698	0.653117	0	0	0
ENSMUSG00000006471	796	770	763	839	778	839	793	809	4.90113	4.85368	4.86863	5.01378	4.87651	4.98749	4.91067	4.94395	-0.0637995	4.91948	0.8142	0.400189	0.462906	0.00468864	4.91948	0.00439734	0.949192	0.956941	-0.0138927	4.91948	0.0386073	0.850438	0.874368	0	0	0
ENSMUSG00000006476	712	660	1346	1343	886	775	1372	1501	4.74035	4.63144	5.68715	5.69217	5.06394	4.87308	5.70118	5.83525	-1.00376	5.27807	137.015	1.70011e-05	0.000186024	-0.799704	5.27807	86.9687	6.60703e-05	0.000366794	0.0785559	5.27807	0.839194	0.393469	0.448097	-1	0	0
ENSMUSG00000006494	1027	1023	1326	1303	1894	1860	3036	2879	5.26853	5.26332	5.66556	5.64856	6.15956	6.13557	6.84678	6.77467	-0.391138	5.97032	59.8273	0.000196634	0.00089069	-0.663154	5.97032	171.977	8.54097e-06	8.87055e-05	1.15366	5.97032	520.472	2.82562e-07	7.53791e-06	0	0	1
ENSMUSG00000006498	10480	9637	9667	9518	9099	8600	9957	11098	8.61902	8.49847	8.53108	8.51691	8.42353	8.3443	8.56015	8.72114	0.0347539	8.52683	0.207855	0.663807	0.713827	-0.256729	8.52683	11.3424	0.0140902	0.0253204	0.116656	8.52683	2.34189	0.174665	0.217057	0	0	0
ENSMUSG00000006517	974	860	894	863	1013	940	574	749	5.19212	5.01306	5.09709	5.05444	5.25709	5.15138	4.44475	4.83285	0.026825	5.00535	0.0407395	0.846427	0.874643	0.565439	5.00535	18.1013	0.00483598	0.0103981	-0.436965	5.00535	10.8101	0.0156081	0.0256757	0	0	0
ENSMUSG00000006526	786	711	685	668	813	757	688	712	4.88291	4.73875	4.71316	4.68517	4.93996	4.8392	4.7059	4.75981	0.111658	4.78311	2.58097	0.157111	0.203747	0.156726	4.78311	5.08494	0.0630742	0.0917982	0.0336871	4.78311	0.234925	0.644351	0.689772	0	0	0
ENSMUSG00000006527	431	462	318	315	476	423	399	330	4.01682	4.11734	3.6073	3.60189	4.16829	4.00032	3.92064	3.65157	0.462485	3.88552	19.6309	0.00396633	0.00891278	0.298202	3.88552	8.16138	0.027524	0.0448492	0.181512	3.88552	3.02381	0.130536	0.167056	0	0	0
ENSMUSG00000006576	507	482	1016	986	295	330	571	694	4.25087	4.17841	5.28154	5.24657	3.47898	3.64261	4.4372	4.7229	-1.04942	4.40488	98.1131	4.62289e-05	0.000331211	-1.01925	4.40488	92.5544	5.49623e-05	0.000320627	-0.684009	4.40488	41.6827	0.000546318	0.00149616	-1	-1	0
ENSMUSG00000006585	1166	990	460	483	1368	1319	752	874	5.45157	5.21604	4.13921	4.21776	5.69034	5.63988	4.83413	5.05538	1.15532	5.03054	120.393	2.50888e-05	0.00022953	0.720352	5.03054	46.804	0.000395244	0.00137821	0.766272	5.03054	52.9615	0.00027866	0.000871389	1	0	0
ENSMUSG00000006586	236	274	480	515	101	118	121	97	3.1493	3.36469	4.20054	4.31022	1.9373	2.16284	2.2034	1.89039	-0.998386	2.90233	53.6304	0.000268881	0.00110843	0.00317378	2.90233	0.00054196	0.98215	0.984517	-2.20848	2.90233	262.423	2.34574e-06	2.89099e-05	0	0	-1
ENSMUSG00000006589	2075	1862	2052	1881	1800	1696	1970	2321	6.28285	6.12705	6.29531	6.17806	6.08614	6.00245	6.22293	6.46391	-0.031738	6.20734	0.0979275	0.764471	0.803521	-0.299124	6.20734	8.69861	0.0243163	0.0403062	0.106733	6.20734	1.10749	0.331453	0.385072	0	0	0
ENSMUSG00000006599	4075	4513	2496	2420	3036	3005	2485	2570	7.25636	7.40406	6.57784	6.54148	6.84016	6.82749	6.55791	6.6109	0.770551	6.82702	143.014	1.49378e-05	0.000172085	0.24942	6.82702	14.9844	0.00756843	0.0151193	0.0247425	6.82702	0.147456	0.713655	0.752339	0	0	0
ENSMUSG00000006638	182	178	151	177	195	197	200	210	2.77536	2.74381	2.53532	2.77207	2.88299	2.89981	2.92604	3.00074	0.105887	2.81702	1.58275	0.253151	0.309929	-0.071995	2.81702	0.731697	0.423785	0.482576	0.309699	2.81702	13.5396	0.00954294	0.0166573	0	0	0
ENSMUSG00000006641	222	143	222	235	135	144	1099	1351	3.06126	2.42893	3.08981	3.17997	2.35411	2.44903	5.38122	5.68341	-0.389793	3.45347	3.56899	0.105635	0.143927	-3.13075	3.45347	230.236	3.50496e-06	5.13679e-05	2.39742	3.45347	135.01	1.77738e-05	0.000113606	0	-1	1
ENSMUSG00000006649	36	40	44	62	46	60	105	80	0.453427	0.603876	0.767882	1.26617	0.811121	1.19296	1.99969	1.61398	-0.488376	1.08864	5.06078	0.0635507	0.0925588	-0.804791	1.08864	13.7428	0.00922696	0.0178156	0.789805	1.08864	13.2357	0.0100427	0.0174137	0	0	0
ENSMUSG00000006651	162	157	431	410	227	163	249	307	2.6079	2.56323	4.04537	3.98163	3.10168	2.62725	3.24148	3.54751	-1.42793	3.21451	72.9486	0.000110696	0.000590806	-0.530029	3.21451	10.0508	0.0181727	0.0313711	-0.619002	3.21451	13.7084	0.00927942	0.0162656	-1	0	0
ENSMUSG00000006673	3402	3211	3117	3201	3387	3408	3418	3515	6.99598	6.91306	6.89832	6.94492	6.99797	7.00902	7.01773	7.06258	0.0328975	6.97995	0.36529	0.56678	0.624106	-0.0366621	6.97995	0.453675	0.524615	0.579817	0.118534	6.97995	4.74236	0.0703121	0.0970382	0	0	0
ENSMUSG00000006676	5853	5211	5158	5166	5646	5552	5364	5644	7.77869	7.61151	7.62488	7.63536	7.7351	7.71302	7.66781	7.74569	0.0649748	7.68901	0.874146	0.384378	0.446815	0.017308	7.68901	0.0620284	0.811271	0.839274	0.0766312	7.68901	1.21592	0.310646	0.363419	0	0	0
ENSMUSG00000006678	1112	1227	700	770	1043	1154	746	696	5.38319	5.52553	4.74439	4.89004	5.29918	5.44715	4.82258	4.72704	0.637147	5.10489	51.7247	0.000298012	0.00118948	0.59835	5.10489	45.6172	0.000424789	0.00146073	-0.0424013	5.10489	0.229074	0.648433	0.69348	0	0	0
ENSMUSG00000006699	9478	10693	7676	8025	8431	8565	7426	7222	8.47405	8.64847	8.19838	8.27077	8.31354	8.33842	8.13705	8.10135	0.326686	8.31025	21.0734	0.00332601	0.00771014	0.206779	8.31025	8.44281	0.0257779	0.0423936	-0.115374	8.31025	2.62839	0.153924	0.193114	0	0	0
ENSMUSG00000006705	807	782	975	1010	892	918	1018	1100	4.92092	4.87597	5.22215	5.28124	5.07367	5.11724	5.27082	5.38701	-0.353248	5.14363	33.3829	0.0010035	0.00297961	-0.233459	5.14363	14.581	0.00806059	0.015897	0.0772169	5.14363	1.59511	0.251497	0.30055	0	0	0
ENSMUSG00000006715	210	260	120	154	389	394	277	264	2.98128	3.28917	2.20504	2.57185	3.87744	3.89798	3.39493	3.33019	0.746777	3.19348	26.9237	0.00177704	0.00465716	0.525152	3.19348	13.3145	0.00990994	0.0189013	0.974114	3.19348	45.8113	0.000419763	0.00120944	0	0	0
ENSMUSG00000006717	173	175	261	233	133	129	158	162	2.70239	2.71935	3.32282	3.16767	2.33266	2.29091	2.58692	2.62736	-0.534368	2.71876	66.6898	0.000143706	0.000709584	-0.29536	2.71876	20.3742	0.00361783	0.00821231	-0.6381	2.71876	95.0944	5.07237e-05	0.000236149	0	0	0
ENSMUSG00000006720	87	103	185	191	133	106	108	154	1.71481	1.95751	2.82742	2.88159	2.33266	2.00881	2.04014	2.55453	-1.01834	2.28968	28.4603	0.00153609	0.0041381	-0.126599	2.28968	0.439855	0.530788	0.585888	-0.557175	2.28968	8.51989	0.0253254	0.0392764	-1	0	0
ENSMUSG00000006728	10174	9472	11705	11822	9312	8995	9229	9767	8.57627	8.47356	8.80705	8.82964	8.45691	8.40909	8.45062	8.53684	-0.293428	8.5675	23.0977	0.00263891	0.00637675	-0.0607293	8.5675	0.989377	0.356689	0.414262	-0.324612	8.5675	28.268	0.00156379	0.0035985	0	0	0
ENSMUSG00000006731	116	78	203	187	57	36	73	82	2.12779	1.55865	2.96103	2.85114	1.11745	0.463924	1.47826	1.64939	-1.06287	1.77595	17.3247	0.00537515	0.0114169	-0.773134	1.77595	9.16679	0.0219142	0.0368076	-1.34226	1.77595	27.6301	0.0016605	0.00377496	-1	0	-1
ENSMUSG00000006732	484	490	416	424	452	463	440	487	4.18396	4.20214	3.99432	4.03001	4.09374	4.13053	4.06158	4.21232	0.180879	4.11357	7.94514	0.0289741	0.0471611	-0.0248229	4.11357	0.149634	0.711665	0.751884	0.124788	4.11357	3.78151	0.0976848	0.129623	0	0	0
ENSMUSG00000006736	2701	2620	2531	2643	3120	3233	3128	3420	6.66315	6.61965	6.59793	6.66862	6.87952	6.93298	6.88984	7.02306	0.00812559	6.78434	0.01549	0.904844	0.924158	-0.0501967	6.78434	0.591139	0.469918	0.527832	0.323174	6.78434	24.5027	0.00226887	0.00487939	0	0	0
ENSMUSG00000006740	8239	9390	7614	7659	6250	6415	6451	5800	8.27194	8.46101	8.18668	8.20342	7.88172	7.92145	7.934	7.78503	0.171425	8.08066	4.29844	0.0814606	0.114642	0.0420663	8.08066	0.258841	0.628307	0.676742	-0.335538	8.08066	16.4682	0.0060659	0.0112927	0	0	0
ENSMUSG00000006763	341	355	432	430	313	338	434	413	3.67934	3.73773	4.0487	4.05026	3.56428	3.67711	4.0418	3.97481	-0.340944	3.84676	31.2858	0.00119462	0.00340216	-0.387606	3.84676	40.4354	0.000594294	0.00188678	-0.041179	3.84676	0.456388	0.523419	0.575017	0	0	0
ENSMUSG00000006782	112	119	220	232	86	67	114	126	2.07738	2.16489	3.07678	3.16148	1.70659	1.35092	2.11779	2.26606	-0.997992	2.24024	66.0267	0.000147929	0.000724392	-0.663171	2.24024	29.1553	0.00144124	0.0038499	-0.927206	2.24024	56.9926	0.00022602	0.000739177	0	0	0
ENSMUSG00000006800	2385	2117	6252	6140	3989	4031	14128	14874	6.48368	6.31217	7.90237	7.88453	7.23395	7.2512	9.06491	9.14362	-1.49552	7.65955	451.092	4.40423e-07	3.76121e-05	-1.86168	7.65955	699.023	1.12941e-07	7.52397e-06	1.21081	7.65955	295.688	1.62481e-06	2.22636e-05	-1	-1	1
ENSMUSG00000006818	1084	1081	1322	1329	1876	1706	4494	4581	5.34642	5.34284	5.6612	5.67706	6.14579	6.01092	7.41253	7.44467	-0.324499	6.13018	29.0529	0.00145471	0.00395868	-1.35024	6.13018	503.022	3.14114e-07	1.3473e-05	1.75947	6.13018	854.137	6.04919e-08	3.34557e-06	0	-1	1
ENSMUSG00000006850	106	100	123	136	113	114	101	96	1.99831	1.91508	2.24052	2.39315	2.09851	2.1133	1.94392	1.87552	-0.360136	2.07229	26.6308	0.00182853	0.00477343	0.196185	2.07229	7.90284	0.0292696	0.04731	-0.40711	2.07229	34.0309	0.000952685	0.00236319	0	0	0
ENSMUSG00000006906	1040	1116	892	948	966	1038	747	720	5.28666	5.38879	5.09386	5.18989	5.18859	5.29438	4.82452	4.77592	0.195853	5.13033	8.13066	0.027724	0.0454577	0.441269	5.13033	41.2735	0.000561474	0.00180974	-0.341658	5.13033	24.7427	0.00221264	0.0047848	0	0	0
ENSMUSG00000006920	961	921	938	997	768	851	996	934	5.17275	5.11187	5.16636	5.26256	4.85786	5.00796	5.23931	5.15112	-0.0721562	5.12122	0.94331	0.367362	0.429438	-0.262301	5.12122	12.4654	0.011475	0.0213198	-0.0192487	5.12122	0.0671287	0.803855	0.834564	0	0	0
ENSMUSG00000006931	1385	1296	1976	1860	2028	1899	2547	2707	5.69979	5.60443	6.24088	6.16186	6.25816	6.1655	6.59345	6.68581	-0.54926	6.17624	64.7739	0.000156367	0.000753888	-0.4278	6.17624	39.2939	0.00064319	0.00200256	0.438258	6.17624	41.2387	0.000562787	0.00153116	0	0	0
ENSMUSG00000006932	22451	21669	19240	19672	23233	23739	17428	17496	9.71813	9.6674	9.52401	9.56428	9.77588	9.8091	9.36775	9.37784	0.148621	9.60055	8.82778	0.02362	0.0397668	0.419696	9.60055	70.3985	0.000122794	0.000569037	-0.17135	9.60055	11.7344	0.0130952	0.0220441	0	0	0
ENSMUSG00000006941	552	613	701	708	612	586	643	670	4.37343	4.52495	4.74645	4.76901	4.53053	4.47009	4.60838	4.67216	-0.308541	4.58687	20.8923	0.00339852	0.00783245	-0.139963	4.58687	4.29916	0.0814406	0.114627	-0.117461	4.58687	3.02793	0.130319	0.166857	0	0	0
ENSMUSG00000006958	99	80	185	200	69	83	99	113	1.90023	1.59494	2.82742	2.94785	1.3909	1.6578	1.91521	2.10961	-1.14005	2.043	67.2028	0.000140546	0.000698561	-0.488058	2.043	12.3164	0.0117828	0.021811	-0.875224	2.043	39.6075	0.000629242	0.00167603	-1	0	0
ENSMUSG00000006998	10320	9677	8734	8732	10168	10234	10743	11693	8.59683	8.50444	8.38466	8.39257	8.58378	8.59525	8.66976	8.79648	0.162023	8.56547	6.48698	0.0419959	0.0649797	-0.143606	8.56547	5.09607	0.0628561	0.091525	0.34451	8.56547	29.3287	0.00141879	0.00331824	0	0	0
ENSMUSG00000007029	5204	4379	3311	3264	3500	3384	3260	3760	7.60915	7.36058	6.98542	6.97304	7.04531	6.99883	6.94946	7.15977	0.505635	7.13519	23.8866	0.0024221	0.00596887	-0.0325514	7.13519	0.0989965	0.763237	0.798258	0.0753913	7.13519	0.531035	0.492461	0.545631	0	0	0
ENSMUSG00000007036	1269	1189	1412	1420	1482	1306	1304	1571	5.57365	5.48017	5.75618	5.77257	5.80578	5.62559	5.62787	5.90099	-0.237472	5.69285	4.98167	0.0651458	0.0945394	-0.0487444	5.69285	0.209894	0.662289	0.707403	5.06646e-05	5.69285	2.26757e-07	0.999635	0.999635	0	0	0
ENSMUSG00000007038	1753	1664	1843	1819	1143	1090	883	950	6.03962	5.9649	6.14038	6.12972	5.4312	5.36487	5.06567	5.17561	-0.132786	5.664	4.59259	0.0738292	0.10544	0.277398	5.664	20.0428	0.00376799	0.00848924	-1.01441	5.664	268.025	2.19826e-06	2.75824e-05	0	0	-1
ENSMUSG00000007039	1760	1470	2670	2535	1015	937	676	775	6.04537	5.78612	6.67504	6.60844	5.25994	5.14677	4.68053	4.88205	-0.725999	5.63553	43.7898	0.00047625	0.00168901	0.422066	5.63553	14.8	0.0077883	0.0154765	-1.86045	5.63553	287.567	1.77031e-06	2.37182e-05	0	0	-1
ENSMUSG00000007041	9815	9215	8925	8444	5096	5021	3972	4308	8.52445	8.43387	8.41587	8.34419	7.58725	7.568	7.23442	7.35603	0.0991347	7.93301	2.26295	0.181065	0.230962	0.282402	7.93301	18.3636	0.00467008	0.0100863	-1.0848	7.93301	270.971	2.12562e-06	2.68948e-05	0	0	-1
ENSMUSG00000007050	1021	1039	600	595	949	997	608	690	5.26008	5.2857	4.52217	4.51835	5.16299	5.23627	4.5277	4.71456	0.75263	4.90348	106.169	3.65483e-05	0.000288816	0.578499	4.90348	62.7249	0.000171588	0.000725564	0.100872	4.90348	1.90713	0.214451	0.260671	0	0	0
ENSMUSG00000007080	1145	1084	1044	1117	1448	1411	1358	1313	5.42536	5.34684	5.32075	5.42645	5.77231	5.73711	5.68638	5.64226	0.0125052	5.54468	0.0421833	0.843772	0.872424	0.0903846	5.54468	2.20368	0.186089	0.235304	0.290728	5.54468	22.7999	0.00272742	0.00571157	0	0	0
ENSMUSG00000007097	1	1	0	2	0	0	59	71	-4.15143	-4.15101	-5.70785	-3.37768	-5.72804	-5.7259	1.1734	1.44294	0.391544	-3.2782	0.348041	0.575837	0.632603	-7.03514	-3.2782	112.361	3.08546e-05	0.000211991	5.85094	-3.2782	77.7179	9.1977e-05	0.00037509	0	-1	1
ENSMUSG00000007207	168	161	222	196	107	142	154	151	2.66021	2.59942	3.08981	2.91878	2.02015	2.42892	2.55005	2.52624	-0.374481	2.5992	7.76703	0.0302458	0.0489202	-0.313607	2.5992	5.44714	0.0564703	0.0834153	-0.466149	2.5992	12.035	0.0123944	0.0209846	0	0	0
ENSMUSG00000007216	105	118	170	132	116	125	35	131	1.9847	2.15277	2.70578	2.35024	2.13615	2.24564	0.428333	2.32198	-0.459272	2.0407	0.700615	0.433291	0.495507	0.815737	2.0407	2.21025	0.185523	0.234742	-1.15285	2.0407	4.41453	0.0783269	0.106635	0	0	0
ENSMUSG00000007338	947	901	1181	1098	1295	1241	2091	2120	5.15158	5.08021	5.49855	5.40171	5.61126	5.55197	6.30891	6.33325	-0.334234	5.61718	31.4481	0.0011782	0.00336654	-0.739469	5.61718	153.934	1.19564e-05	0.000110815	0.87095	5.61718	213.54	4.41343e-06	4.40211e-05	0	0	0
ENSMUSG00000007379	187	178	255	276	153	155	172	131	2.81435	2.74381	3.28933	3.41153	2.53406	2.55487	2.70904	2.32198	-0.571349	2.79737	20.8865	0.00340088	0.00783638	0.0289526	2.79737	0.053634	0.824224	0.850025	-0.834916	2.79737	44.6014	0.000452433	0.00128484	0	0	0
ENSMUSG00000007411	3097	3087	2198	2334	2746	2728	2481	2569	6.86049	6.85625	6.39445	6.48929	6.69534	6.68799	6.55558	6.61034	0.4165	6.64372	57.1946	0.000223742	0.000974575	0.108707	6.64372	3.89616	0.0937313	0.129626	0.141089	6.64372	6.56316	0.0411406	0.0602397	0	0	0
ENSMUSG00000007415	3027	3387	2552	2528	2134	2143	2449	2310	6.82751	6.99003	6.60984	6.60446	6.33164	6.33985	6.53686	6.45705	0.301623	6.58716	19.3923	0.00408752	0.00913404	-0.161207	6.58716	5.53951	0.054936	0.0814083	-0.110194	6.58716	2.58833	0.15661	0.1963	0	0	0
ENSMUSG00000007440	18	26	60	62	8	11	7	21	-0.526944	-0.00805382	1.21101	1.26617	-1.64058	-1.20234	-1.81452	-0.290671	-1.50609	-0.37574	10.1223	0.0179084	0.0313183	-0.36886	-0.37574	0.607156	0.464224	0.522214	-2.29119	-0.37574	23.4261	0.00254567	0.00538803	-1	0	-1
ENSMUSG00000007458	8146	8434	4698	4860	6540	6606	4951	4863	8.25557	8.30611	7.49013	7.54728	7.94715	7.96377	7.55224	7.53084	0.762134	7.82414	223.915	3.81697e-06	8.24407e-05	0.413919	7.82414	66.0467	0.0001478	0.000649006	0.0228337	7.82414	0.200989	0.668989	0.712352	0	0	0
ENSMUSG00000007476	1507	1267	1793	1836	1767	1839	1526	1623	5.82154	5.5718	6.10071	6.14313	6.05946	6.1192	5.8546	5.94796	-0.425251	5.9523	22.1511	0.00293423	0.00697282	0.18805	5.9523	4.33163	0.0805478	0.113556	-0.220645	5.9523	5.96337	0.0485687	0.0698856	0	0	0
ENSMUSG00000007564	6638	6052	6485	6899	6275	6126	7163	7891	7.96024	7.82734	7.95515	8.05267	7.88748	7.85495	8.08503	8.22915	-0.110115	7.9815	2.02904	0.202094	0.254315	-0.28588	7.9815	13.676	0.00932922	0.0179671	0.153183	7.9815	3.92659	0.0927187	0.123865	0	0	0
ENSMUSG00000007570	566	512	672	611	686	668	773	880	4.40953	4.26543	4.68554	4.5566	4.69508	4.65888	4.87384	5.06524	-0.283584	4.65127	9.96004	0.0185159	0.0322465	-0.292563	4.65127	10.6007	0.0162648	0.0285267	0.348475	4.65127	15.0397	0.00750408	0.0135302	0	0	0
ENSMUSG00000007589	590	573	373	372	829	771	448	424	4.4694	4.42768	3.83711	3.84149	4.96806	4.86562	4.08755	4.01268	0.609236	4.3137	106.209	3.65073e-05	0.000288816	0.866723	4.3137	214.957	4.32507e-06	5.89285e-05	0.210818	4.3137	12.7176	0.0109779	0.0188161	0	0	0
ENSMUSG00000007594	454	379	499	510	499	468	399	487	4.09174	3.83198	4.25649	4.29616	4.2363	4.146	3.92064	4.21232	-0.314463	4.12395	6.5916	0.0408274	0.0635222	0.124674	4.12395	1.0361	0.346357	0.403749	-0.209843	4.12395	2.93523	0.135324	0.172324	0	0	0
ENSMUSG00000007603	742	688	786	780	651	654	773	825	4.79985	4.69134	4.91145	4.90864	4.61958	4.62835	4.87384	4.97219	-0.164454	4.80066	7.14086	0.0353545	0.056019	-0.29905	4.80066	23.613	0.00249454	0.00608029	0.012968	4.80066	0.0444024	0.839784	0.865775	0	0	0
ENSMUSG00000007610	849	765	772	763	955	882	973	1167	4.99407	4.84428	4.88554	4.87687	5.17207	5.05955	5.20562	5.47227	0.0379717	5.06379	0.136805	0.723641	0.768239	-0.223134	5.06379	4.72405	0.0707297	0.101302	0.45774	5.06379	19.8802	0.00384467	0.00762736	0	0	0
ENSMUSG00000007613	1634	1750	2103	2145	3141	3266	3903	3357	5.93824	6.03758	6.33072	6.36749	6.8892	6.94763	7.20914	6.99624	-0.3612	6.58953	19.0477	0.00427141	0.00946429	-0.184273	6.58953	4.95757	0.0656425	0.0949858	0.753581	6.58953	82.9101	7.60647e-05	0.000322386	0	0	0
ENSMUSG00000007617	584	607	336	342	840	880	629	550	4.45466	4.51077	3.68661	3.72035	4.98707	5.05628	4.57665	4.38766	0.779234	4.42251	107.647	3.50713e-05	0.000282491	0.539517	4.42251	51.603	0.000300011	0.00110797	0.778675	4.42251	107.492	3.52217e-05	0.000180964	0	0	0
ENSMUSG00000007646	162	172	196	185	200	188	214	226	2.6079	2.69448	2.91053	2.83567	2.91942	2.83252	3.02342	3.10643	-0.221911	2.8663	11.5423	0.0135707	0.024717	-0.188955	2.8663	8.36861	0.0262236	0.0430444	0.191826	2.8663	8.62481	0.0247264	0.0384612	0	0	0
ENSMUSG00000007655	20273	22359	9747	9830	16980	18036	13240	13135	9.57091	9.71263	8.54296	8.56344	9.32355	9.41273	8.97126	8.96425	1.08857	9.13272	272.849	2.08093e-06	6.45036e-05	0.40039	9.13272	36.9131	0.000763622	0.00230136	0.41455	9.13272	39.57	0.000630889	0.00167968	1	0	0
ENSMUSG00000007656	2603	3284	2346	2420	3054	3072	3450	3249	6.60984	6.94548	6.48844	6.54148	6.84868	6.8593	7.03118	6.94907	0.2627	6.78418	5.83937	0.0503243	0.0758418	-0.136131	6.78418	1.56805	0.255138	0.309939	0.47516	6.78418	19.104	0.00424063	0.00829305	0	0	0
ENSMUSG00000007659	2018	1955	1804	1742	2692	2676	1461	1573	6.24267	6.19735	6.10953	6.06733	6.66669	6.66023	5.79182	5.90283	0.131577	6.20481	5.14868	0.0618394	0.090372	0.816139	6.20481	198.092	5.55192e-06	6.77738e-05	-0.241109	6.20481	17.2889	0.0054019	0.0102206	0	0	0
ENSMUSG00000007670	4351	3903	4078	4068	3995	3716	4029	4455	7.3509	7.19458	7.28597	7.29067	7.23612	7.13383	7.25497	7.40444	-0.0155822	7.26893	0.0365983	0.854326	0.880846	-0.144728	7.26893	3.15726	0.123752	0.16494	0.0413822	7.26893	0.258125	0.628773	0.674713	0	0	0
ENSMUSG00000007682	75	85	192	188	785	761	300	293	1.50201	1.68188	2.88086	2.85881	4.88943	4.8468	3.50981	3.48028	-1.27789	3.20623	333.087	1.12541e-06	5.06611e-05	1.37307	3.20623	384.551	7.21942e-07	2.02918e-05	0.625207	3.20623	79.729	8.53358e-05	0.00035348	-1	1	0
ENSMUSG00000007721	714	611	608	503	879	818	782	899	4.74439	4.52023	4.54126	4.27624	5.0525	4.95094	4.89053	5.09604	0.223564	4.75902	3.15163	0.124028	0.166087	0.00843159	4.75902	0.00448281	0.948701	0.956783	0.584538	4.75902	21.5456	0.00314636	0.00643358	0	0	0
ENSMUSG00000007739	7639	8239	5819	6216	8038	8464	7846	7987	8.16287	8.27237	7.79883	7.90228	8.24467	8.32131	8.21642	8.24659	0.367064	8.14567	30.4807	0.00128074	0.00358393	0.0514845	8.14567	0.599646	0.466878	0.525004	0.380954	8.14567	32.8311	0.00104962	0.00256669	0	0	0
ENSMUSG00000007777	437	444	335	305	634	623	387	400	4.03674	4.06007	3.68232	3.55542	4.58144	4.55835	3.87664	3.92872	0.429536	4.03496	50.4534	0.000319797	0.00125203	0.667211	4.03496	121.736	2.42671e-05	0.000179223	0.283813	4.03496	22.027	0.00297614	0.00614597	0	0	0
ENSMUSG00000007783	738	725	984	962	891	841	817	864	4.79206	4.76686	5.2354	5.21103	5.07205	4.99092	4.95366	5.03879	-0.443757	5.0076	60.1915	0.000193232	0.000879575	0.0352623	5.0076	0.380072	0.559253	0.612486	-0.226991	5.0076	15.7493	0.0067392	0.0123629	0	0	0
ENSMUSG00000007805	1192	1074	919	942	1745	1718	853	1014	5.48338	5.33348	5.13685	5.18074	6.04139	6.02103	5.01583	5.26962	0.249629	5.43529	6.78785	0.0387499	0.0606814	0.888485	5.43529	85.9885	6.83174e-05	0.000376056	-0.0160711	5.43529	0.0281341	0.87207	0.892574	0	0	0
ENSMUSG00000007812	2597	2732	2194	2398	2375	2609	2398	2272	6.60651	6.68003	6.39182	6.52831	6.48598	6.62366	6.5065	6.43313	0.183205	6.53199	5.66392	0.0529567	0.0791854	0.0850015	6.53199	1.21925	0.310038	0.367153	0.00974992	6.53199	0.0160414	0.903175	0.918563	0	0	0
ENSMUSG00000007815	10111	10582	8926	8906	7269	7425	6864	6944	8.56731	8.63342	8.41603	8.42103	8.0996	8.13237	8.02352	8.04472	0.181835	8.29225	13.0002	0.0104543	0.0198547	0.081865	8.29225	2.63505	0.153484	0.199207	-0.384408	8.29225	58.1001	0.000213892	0.000710107	0	0	0
ENSMUSG00000007817	5687	4916	6524	6390	12493	11426	12001	11400	7.73718	7.52744	7.9638	7.9421	8.88085	8.7542	8.82951	8.75987	-0.32064	8.29937	14.1242	0.00867021	0.0170159	0.0228303	8.29937	0.0716068	0.79759	0.828153	0.841742	8.29937	97.3393	4.73293e-05	0.000224242	0	0	0
ENSMUSG00000007827	709	805	752	740	563	550	619	617	4.73426	4.91777	4.8477	4.83275	4.41023	4.3787	4.55355	4.55336	-0.0142069	4.65354	0.0415993	0.84484	0.873228	-0.158987	4.65354	5.20966	0.0606883	0.0887759	-0.286768	4.65354	16.9491	0.00566451	0.0106523	0	0	0
ENSMUSG00000007833	1073	901	771	736	970	901	518	644	5.33171	5.08021	4.88367	4.82493	5.19455	5.09028	4.29679	4.6151	0.351658	4.91465	7.57469	0.0317039	0.0508968	0.686471	4.91465	28.8648	0.00147991	0.00392971	-0.398358	4.91465	9.72009	0.0194652	0.0311577	0	0	0
ENSMUSG00000007836	4953	5336	5424	4715	5952	5866	6890	7225	7.53784	7.6457	7.69742	7.50358	7.81124	7.79238	8.02898	8.10195	-0.00873431	7.76489	0.0118365	0.916761	0.933798	-0.26365	7.76489	10.785	0.0156852	0.0276791	0.464958	7.76489	33.5423	0.000990673	0.00244235	0	0	0
ENSMUSG00000007837	327	264	263	259	236	215	151	182	3.61895	3.31115	3.33381	3.31998	3.15766	3.02564	2.52176	2.79482	0.138158	3.13547	1.12509	0.327932	0.388852	0.433363	3.13547	11.0698	0.0148418	0.0264307	-0.668606	3.13547	26.3499	0.00187978	0.00418178	0	0	0
ENSMUSG00000007850	7017	7918	6573	6379	7818	8136	9358	8082	8.04034	8.21504	7.97459	7.93962	8.20464	8.26429	8.47065	8.26365	0.170585	8.1716	3.5066	0.108137	0.14687	-0.132684	8.1716	2.12149	0.193388	0.243615	0.410043	8.1716	20.2611	0.00366815	0.00733562	0	0	0
ENSMUSG00000007867	102	106	267	286	92	88	205	209	1.94308	1.99874	3.35554	3.46278	1.80334	1.74171	2.96158	2.99387	-1.43825	2.53258	571.323	2.11523e-07	2.74252e-05	-1.2052	2.53258	401.172	6.33345e-07	1.92365e-05	-0.431437	2.53258	51.4098	0.000303222	0.000934385	-1	-1	0
ENSMUSG00000007872	909	798	1702	1708	2525	2485	2656	2870	5.09253	4.90517	6.02559	6.0389	6.57432	6.55342	6.6539	6.77015	-1.03339	6.07675	178.147	7.67244e-06	0.000121698	-0.148156	6.07675	3.66174	0.102061	0.139387	0.679778	6.07675	77.0872	9.41998e-05	0.000382248	-1	0	0
ENSMUSG00000007880	3101	2826	3883	3738	2941	2581	3459	3101	6.86235	6.72883	7.21529	7.16863	6.7943	6.60809	7.03493	6.88181	-0.396372	6.91178	18.937	0.00433278	0.00956511	-0.257178	6.91178	7.97213	0.0287877	0.0466498	-0.233588	6.91178	6.57666	0.0409916	0.0600506	0	0	0
ENSMUSG00000007888	1124	905	3214	3203	3910	3481	3646	4236	5.39867	5.0866	6.94253	6.94582	7.2051	7.03959	7.11088	7.33172	-1.70154	6.63261	182.081	7.17881e-06	0.000117475	-0.098956	6.63261	0.615834	0.46119	0.519382	0.277127	6.63261	4.82989	0.0683607	0.0946267	-1	0	0
ENSMUSG00000007891	25267	22134	24605	24611	24706	24518	29026	31244	9.8886	9.69803	9.87884	9.88743	9.86456	9.85568	10.1037	10.2144	-0.0898218	9.9239	1.35505	0.286737	0.345575	-0.2989	9.9239	15.0053	0.00754403	0.0150805	0.275886	9.9239	12.7835	0.0108527	0.0186333	0	0	0
ENSMUSG00000007892	26332	23292	27674	26956	41097	39323	42776	50255	9.94816	9.7716	10.0484	10.0187	10.5987	10.5372	10.6631	10.9001	-0.173695	10.3108	3.20942	0.121232	0.162659	-0.213623	10.3108	4.85454	0.0678243	0.0976974	0.748011	10.3108	59.5205	0.000199562	0.000673284	0	0	0
ENSMUSG00000007950	883	830	1245	1149	1135	1056	924	1165	5.05069	4.96186	5.57466	5.46718	5.42107	5.31918	5.13112	5.4698	-0.514644	5.29944	19.4927	0.00403595	0.00904228	0.0696687	5.29944	0.357218	0.57098	0.623744	-0.220463	5.29944	3.57708	0.105317	0.138591	0	0	0
ENSMUSG00000007987	613	551	569	587	471	511	491	502	4.52452	4.37124	4.4457	4.49883	4.15308	4.27269	4.21963	4.25604	-0.0243851	4.34272	0.109825	0.751132	0.79254	-0.0249559	4.34272	0.115027	0.745556	0.782207	-0.234429	4.34272	10.1502	0.0178068	0.0288439	0	0	0
ENSMUSG00000007989	48	49	75	96	97	107	140	133	0.863515	0.893382	1.53055	1.89285	1.87929	2.02229	2.41301	2.34376	-0.833251	1.72983	47.5145	0.000378845	0.00141779	-0.427594	1.72983	12.5123	0.0113803	0.0211666	0.666686	1.72983	30.4171	0.00128788	0.00305154	0	0	0
ENSMUSG00000008035	909	818	867	803	574	540	377	405	5.09253	4.94086	5.05287	4.95054	4.43812	4.35225	3.83892	3.94662	0.0149922	4.57659	0.0359586	0.855587	0.881992	0.502417	4.57659	40.383	0.000596428	0.001893	-1.10894	4.57659	196.735	5.66957e-06	5.19876e-05	0	0	-1
ENSMUSG00000008036	2207	2022	1841	1876	2503	2388	2077	2382	6.3718	6.24595	6.13881	6.17422	6.56169	6.49599	6.29922	6.50132	0.152359	6.34863	3.301	0.116975	0.157631	0.128569	6.34863	2.35062	0.173977	0.221944	0.243755	6.34863	8.44926	0.0257396	0.0398572	0	0	0
ENSMUSG00000008090	1551	1326	3926	3958	2047	1987	6773	7569	5.86305	5.63743	7.23118	7.25113	6.27161	6.23084	8.00427	8.16905	-1.49091	6.83232	262.898	2.33275e-06	6.60475e-05	-1.83543	6.83232	398.439	6.46887e-07	1.93045e-05	0.845507	6.83232	84.5509	7.17991e-05	0.000309308	-1	-1	0
ENSMUSG00000008129	84	109	70	63	89	121	31	38	1.66448	2.03881	1.4317	1.28907	1.75578	2.19891	0.255866	0.549851	0.49126	1.39806	6.45465	0.042366	0.0654516	1.57449	1.39806	66.302	0.000146156	0.000644338	-0.957529	1.39806	24.5218	0.00226432	0.00487295	0	1	0
ENSMUSG00000008136	3250	3068	1719	1749	1382	1340	490	588	6.93005	6.84734	6.03992	6.07312	5.70503	5.66265	4.2167	4.48396	0.832177	5.74485	81.0991	8.11695e-05	0.000476274	1.33351	5.74485	208.247	4.76556e-06	6.23921e-05	-1.70619	5.74485	340.91	1.04757e-06	1.63623e-05	0	1	-1
ENSMUSG00000008140	811	668	1415	1345	1095	978	1619	1989	4.92805	4.64881	5.75924	5.69432	5.36934	5.20853	5.93992	6.24125	-0.938351	5.47368	49.1464	0.000344437	0.00132268	-0.801655	5.47368	35.8704	0.000825761	0.00245792	0.363806	5.47368	7.38756	0.0332138	0.0499056	0	0	0
ENSMUSG00000008153	79	54	39	28	57	48	62	79	1.57649	1.03221	0.595929	0.13328	1.11745	0.874012	1.24437	1.59595	0.939743	1.02121	15.4122	0.00708905	0.0143422	-0.424427	1.02121	3.14377	0.124415	0.16564	1.05555	1.02121	19.4449	0.00406038	0.00797915	0	0	1
ENSMUSG00000008167	1486	1278	1331	1204	1108	1091	655	674	5.80131	5.58426	5.67098	5.53461	5.38635	5.3662	4.63504	4.68074	0.0899875	5.33244	1.07885	0.337311	0.398794	0.718387	5.33244	68.7562	0.000131522	0.000597094	-0.944908	5.33244	118.953	2.6011e-05	0.000145856	0	0	0
ENSMUSG00000008200	1565	1548	1727	1714	1600	1651	2249	2062	5.87601	5.86068	6.04662	6.04396	5.91627	5.96366	6.41397	6.29324	-0.176944	6.0518	9.12422	0.0221193	0.0375707	-0.413644	6.0518	49.8627	0.000330635	0.00119508	0.308318	6.0518	27.7026	0.00164911	0.00375499	0	0	0
ENSMUSG00000008206	657	642	1251	1315	1059	967	3396	3521	4.62445	4.59158	5.58159	5.66179	5.32113	5.19222	7.00842	7.06504	-1.01367	5.63078	241.781	3.01668e-06	7.37833e-05	-1.78006	5.63078	745.577	9.23971e-08	6.96328e-06	1.41504	5.63078	471.154	3.84834e-07	8.99921e-06	-1	-1	1
ENSMUSG00000008226	1386	1475	1079	1074	2050	2125	1623	1523	5.70083	5.79101	5.3683	5.36984	6.27372	6.32769	5.94348	5.85624	0.376857	5.82889	39.9114	0.000616106	0.00205847	0.400846	5.82889	45.1544	0.000437099	0.0014931	0.53079	5.82889	79.1754	8.70989e-05	0.000359465	0	0	0
ENSMUSG00000008301	1165	1250	1147	1031	1119	1165	1137	1177	5.45034	5.55232	5.45643	5.31092	5.4006	5.46083	5.43024	5.48458	0.117653	5.44328	2.70793	0.148778	0.194363	-0.0266894	5.44328	0.139351	0.721215	0.760508	0.0737337	5.44328	1.06356	0.340503	0.394446	0	0	0
ENSMUSG00000008305	2185	1937	3006	2916	3059	2955	5089	5175	6.35735	6.18401	6.84602	6.81041	6.85104	6.80329	7.59189	7.62055	-0.557537	6.88307	64.57	0.000157799	0.000759091	-0.779056	6.88307	126.073	2.18443e-05	0.000166602	0.778005	6.88307	125.733	2.20223e-05	0.000131263	0	0	0
ENSMUSG00000008318	97	85	50	50	176	152	89	100	1.87093	1.68188	0.95036	0.958601	2.73549	2.52676	1.7624	1.93412	0.821925	1.80257	62.8693	0.000170453	0.000801436	0.782867	1.80257	57.0361	0.000225526	0.000888982	0.893778	1.80257	74.3419	0.000104744	0.000412867	0	0	0
ENSMUSG00000008333	1280	1479	1145	1180	1224	1302	1437	1393	5.58609	5.79492	5.45391	5.50557	5.52994	5.62117	5.76793	5.72756	0.210766	5.62339	6.77992	0.0388311	0.0607848	-0.172194	5.62339	4.52542	0.0754838	0.107196	0.268006	5.62339	10.9626	0.0151521	0.0250212	0	0	0
ENSMUSG00000008348	35316	28021	40049	40543	21706	21182	25033	23949	10.3717	10.0383	10.5816	10.6076	9.6778	9.64468	9.89016	9.83077	-0.389644	10.0803	13.377	0.00980619	0.0188375	-0.199222	10.0803	3.49701	0.108528	0.146839	-0.734144	10.0803	47.488	0.000379441	0.00111783	0	0	0
ENSMUSG00000008373	1820	1713	1112	1048	1817	1820	1743	1810	6.09372	6.00676	5.41174	5.3345	6.0997	6.10422	6.04636	6.10524	0.677119	5.90028	133.765	1.82773e-05	0.000194564	0.0261634	5.90028	0.19971	0.669967	0.714546	0.702677	5.90028	144.053	1.46145e-05	9.95601e-05	0	0	0
ENSMUSG00000008384	745	643	892	933	661	609	565	630	4.80567	4.59382	5.09386	5.1669	4.64156	4.52558	4.42197	4.58342	-0.430632	4.7291	20.1106	0.0037366	0.00848192	0.0808776	4.7291	0.709365	0.430579	0.48948	-0.627683	4.7291	42.7262	0.000510032	0.00141541	0	0	0
ENSMUSG00000008393	2661	2578	2348	2266	4357	4530	3610	3779	6.64163	6.59634	6.48967	6.44664	7.36125	7.41955	7.09657	7.16704	0.150828	6.90234	7.46026	0.0326161	0.0521944	0.258594	6.90234	21.9294	0.00300963	0.00706799	0.66365	6.90234	144.434	1.44984e-05	9.89934e-05	0	0	0
ENSMUSG00000008398	1972	2047	1372	1300	1319	1273	702	675	6.20941	6.26367	5.71474	5.64524	5.63774	5.58868	4.73494	4.68288	0.556553	5.55966	99.9534	4.37441e-05	0.00032226	0.904302	5.55966	263.883	2.30609e-06	3.93201e-05	-0.971081	5.55966	304.295	1.48733e-06	2.1061e-05	0	0	0
ENSMUSG00000008429	1196	1148	1094	987	1201	1267	884	900	5.48821	5.42956	5.3882	5.24803	5.50258	5.58187	5.0673	5.09765	0.140768	5.35043	4.4175	0.078249	0.11074	0.459751	5.35043	47.1206	0.000387824	0.00135981	-0.23564	5.35043	12.3784	0.0116533	0.0198665	0	0	0
ENSMUSG00000008435	1216	1177	668	659	858	850	709	797	5.51212	5.46554	4.67693	4.66562	5.01764	5.00627	4.74924	4.9224	0.817555	5.00197	143.608	1.47519e-05	0.000171201	0.176127	5.00197	6.66492	0.0400342	0.062008	0.164549	5.00197	5.81751	0.0506426	0.0724633	0	0	0
ENSMUSG00000008450	253	256	202	236	390	372	458	445	3.24944	3.26684	2.95393	3.18609	3.88114	3.8152	4.11936	4.08235	0.188136	3.56929	5.17017	0.0614305	0.0898507	-0.252686	3.56929	9.32659	0.0211668	0.0357063	1.03085	3.56929	155.22	1.16587e-05	8.4636e-05	0	0	1
ENSMUSG00000008475	6004	6826	3927	4202	4201	4116	3963	3846	7.81543	8.00096	7.23154	7.33742	7.30865	7.2813	7.23115	7.19239	0.623711	7.42486	66.0837	0.00014756	0.000723285	0.0832063	7.42486	1.17609	0.31805	0.375066	-0.072713	7.42486	0.898156	0.378329	0.432981	0	0	0
ENSMUSG00000008489	970	1059	1944	1912	1534	1567	1796	1373	5.18619	5.31319	6.21733	6.20163	5.85551	5.88835	6.08956	5.70671	-0.959793	5.80731	60.8397	0.000187366	0.000860522	-0.0262003	5.80731	0.0453361	0.838137	0.861573	-0.311351	5.80731	6.40224	0.0429753	0.0626522	0	0	0
ENSMUSG00000008540	1414	1434	2047	2188	1744	1694	5340	5060	5.72968	5.75036	6.2918	6.39612	6.04056	6.00074	7.66134	7.58813	-0.603938	6.43234	103.43	3.951e-05	0.000301526	-1.60409	6.43234	729.657	9.88213e-08	7.17824e-06	1.28078	6.43234	465.172	4.00391e-07	9.24888e-06	0	-1	1
ENSMUSG00000008575	3451	3585	3268	3278	2820	2813	2573	2162	7.01661	7.07198	6.96656	6.97921	6.7337	6.73225	6.6081	6.36155	0.0714117	6.80875	0.710997	0.430076	0.49239	0.248148	6.80875	8.58521	0.0249503	0.0411785	-0.48806	6.80875	33.2106	0.00101761	0.00249804	0	0	0
ENSMUSG00000008604	1643	1615	1213	1173	1180	1146	1279	1463	5.94616	5.92179	5.53711	5.49699	5.47714	5.43712	5.59995	5.79827	0.416925	5.65182	31.5545	0.0011676	0.00334478	-0.241979	5.65182	10.6292	0.0161735	0.0283786	0.182061	5.65182	6.017	0.0478348	0.068953	0	0	0
ENSMUSG00000008668	5087	4897	5905	6194	7859	7865	9197	9673	7.57634	7.52186	7.81999	7.89716	8.21218	8.21542	8.44561	8.52289	-0.309477	8.02643	29.3838	0.00141174	0.00386598	-0.270446	8.02643	22.4395	0.00283984	0.00674469	0.625672	8.02643	120.1	2.52725e-05	0.000143136	0	0	0
ENSMUSG00000008682	2075	1900	1873	2574	2896	2649	2285	2667	6.28285	6.15619	6.16367	6.63047	6.77206	6.6456	6.43688	6.66434	-0.17755	6.46901	1.20745	0.312199	0.372243	0.158222	6.46901	0.958871	0.3637	0.421358	0.153541	6.46901	0.902972	0.377134	0.43188	0	0	0
ENSMUSG00000008683	11603	12179	13779	14010	18016	18676	21440	21259	8.76588	8.83619	9.04238	9.07461	9.40899	9.46304	9.66664	9.65888	-0.257463	9.23958	23.7927	0.00244664	0.00601826	-0.226746	9.23958	18.4541	0.00461459	0.00998614	0.604263	9.23958	131.058	1.94382e-05	0.000120817	0	0	0
ENSMUSG00000008690	3555	3238	2631	2652	4198	3999	2827	3133	7.05944	6.92514	6.65382	6.67353	7.30762	7.2397	6.7439	6.89662	0.328615	6.93747	18.7285	0.00445157	0.00977231	0.453401	6.93747	35.6528	0.000839563	0.00248811	0.156588	6.93747	4.2525	0.0827476	0.111985	0	0	0
ENSMUSG00000008730	4192	4241	3022	2992	5412	5371	3123	2976	7.2972	7.31438	6.85367	6.84753	7.67404	7.66521	6.88753	6.82247	0.455191	7.17025	84.8506	7.10542e-05	0.00043892	0.814625	7.17025	271.759	2.10672e-06	3.70844e-05	0.00439932	7.17025	0.00792574	0.931834	0.943731	0	0	0
ENSMUSG00000008734	863	929	1051	969	7674	7705	8370	8730	5.01766	5.12434	5.33038	5.22149	8.17782	8.18577	8.30968	8.37491	-0.204938	6.71776	9.84179	0.0189758	0.0329176	-0.160503	6.71776	6.03661	0.0475702	0.0718799	3.06636	6.71776	2203.31	3.13159e-09	8.58197e-07	0	0	1
ENSMUSG00000008763	2477	2643	3540	3756	2551	2862	3671	3375	6.53827	6.63226	7.08189	7.17556	6.58909	6.75716	7.12074	7.00395	-0.543459	6.86237	43.3552	0.000489688	0.0017255	-0.389219	6.86237	22.238	0.00290535	0.00686316	-0.0663798	6.86237	0.646814	0.45064	0.504955	0	0	0
ENSMUSG00000008822	205	207	199	195	276	276	179	190	2.9466	2.96099	2.93239	2.91141	3.3831	3.38524	2.76643	2.85671	0.0318913	3.01786	0.366738	0.566033	0.623365	0.572598	3.01786	118.225	2.64938e-05	0.00019061	-0.110335	3.01786	4.38976	0.0789817	0.107454	0	0	0
ENSMUSG00000008855	1365	1145	2233	2163	1059	962	741	884	5.67882	5.42579	6.41724	6.37954	5.32113	5.18474	4.81289	5.07178	-0.846088	5.53649	50.7388	0.000314728	0.00123817	0.3106	5.53649	6.83774	0.0382444	0.0596341	-1.45605	5.53649	150.267	1.28619e-05	9.05367e-05	0	0	-1
ENSMUSG00000008859	1808	2166	1376	1299	1478	1560	1207	1129	6.08418	6.34518	5.71894	5.64413	5.80188	5.88189	5.51639	5.42453	0.533144	5.80214	31.1409	0.00120955	0.00343589	0.371423	5.80214	15.114	0.00741876	0.014882	-0.211071	5.80214	4.88089	0.0672571	0.0932919	0	0	0
ENSMUSG00000008892	2413	2423	2831	2888	2050	2133	2859	2736	6.50051	6.5069	6.7595	6.79649	6.27372	6.33311	6.76013	6.70118	-0.274289	6.57894	27.4377	0.00169123	0.00447603	-0.427243	6.57894	66.5703	0.000144455	0.000638739	-0.0473402	6.57894	0.817318	0.39934	0.453883	0	0	0
ENSMUSG00000008958	1135	1004	1071	994	1329	1286	984	1088	5.41271	5.23629	5.35756	5.25822	5.64863	5.60334	5.22183	5.37119	0.0166102	5.38872	0.0379025	0.85179	0.878591	0.329471	5.38872	14.9126	0.00765302	0.0152479	-0.0113794	5.38872	0.0177893	0.898071	0.914476	0	0	0
ENSMUSG00000008976	2355	2561	2329	2427	2278	2276	2604	2374	6.46542	6.5868	6.47795	6.54565	6.42583	6.4267	6.62538	6.49647	0.0143104	6.50627	0.0414987	0.845025	0.873344	-0.134659	6.50627	3.67451	0.101582	0.138843	0.0491252	6.50627	0.489035	0.509437	0.562115	0	0	0
ENSMUSG00000009013	4495	4619	4858	5056	3584	3531	4773	5154	7.39787	7.43755	7.53844	7.60431	7.07952	7.06016	7.49942	7.61468	-0.153671	7.40399	6.50298	0.0418143	0.0647402	-0.487208	7.40399	65.367	0.000152296	0.000663193	-0.0143292	7.40399	0.0565421	0.819622	0.848326	0	0	0
ENSMUSG00000009030	1434	1593	1422	1313	1673	1749	1301	1220	5.74993	5.90201	5.76636	5.65959	5.98061	6.04683	5.62455	5.53632	0.112996	5.78328	2.20434	0.186032	0.236572	0.433287	5.78328	32.4118	0.00108656	0.00305974	-0.132543	5.78328	3.03293	0.130056	0.166566	0	0	0
ENSMUSG00000009035	2552	2306	3066	3023	2237	2057	1672	1860	6.5813	6.43552	6.87453	6.86239	6.39963	6.28078	5.98638	6.14454	-0.360053	6.44563	18.8	0.00441037	0.00970264	0.274747	6.44563	10.9469	0.0151981	0.0269539	-0.803002	6.44563	93.51	5.33148e-05	0.000245277	0	0	0
ENSMUSG00000009073	1483	1354	2554	2510	1529	1478	2453	2567	5.79839	5.66757	6.61097	6.59415	5.85081	5.80402	6.53921	6.60921	-0.86958	6.18429	187.969	6.51535e-06	0.00011112	-0.7468	6.18429	138.636	1.64083e-05	0.000137779	-0.0283492	6.18429	0.199778	0.669915	0.713085	0	0	0
ENSMUSG00000009076	235	227	235	239	216	199	189	173	3.14319	3.09375	3.17173	3.20427	3.03018	2.91434	2.84464	2.72186	-0.0695345	3.0155	1.04625	0.344176	0.405795	0.189017	3.0155	7.73099	0.0305121	0.0490292	-0.404754	3.0155	35.45	0.000852704	0.00215373	0	0	0
ENSMUSG00000009079	5359	5030	6000	5731	7381	7086	9762	9796	7.65149	7.56051	7.84302	7.78509	8.12166	8.06496	8.53162	8.54111	-0.208053	8.01243	13.2698	0.00998492	0.019123	-0.443059	8.01243	60.1787	0.00019335	0.000790041	0.722317	8.01243	159.947	1.06452e-05	7.95293e-05	0	0	0
ENSMUSG00000009090	3503	3230	2653	2744	3503	3465	2567	2719	7.03818	6.92157	6.66583	6.72272	7.04654	7.03295	6.60473	6.69219	0.285602	6.84059	20.2034	0.0036942	0.00840625	0.391283	6.84059	37.9213	0.000709272	0.00217121	-0.0458112	6.84059	0.51981	0.496893	0.549683	0	0	0
ENSMUSG00000009108	60	59	56	39	54	45	39	33	1.18247	1.15884	1.11233	0.604171	1.04015	0.781894	0.582367	0.349153	0.312406	0.851421	3.01801	0.130842	0.174061	0.44526	0.851421	6.1307	0.0463273	0.0701997	-0.392489	0.851421	4.76363	0.0698311	0.0964407	0	0	0
ENSMUSG00000009112	3380	3300	2477	2527	3386	3384	4782	5013	6.98662	6.95249	6.56682	6.60389	6.99754	6.99883	7.50214	7.57467	0.384208	7.02287	54.8064	0.000252758	0.0010625	-0.540217	7.02287	108.352	3.43943e-05	0.000228669	0.953049	7.02287	337.233	1.08324e-06	1.6703e-05	0	0	0
ENSMUSG00000009185	165	155	35	21	106	93	4	5	2.63429	2.5448	0.441895	-0.273345	2.00667	1.82099	-2.55149	-2.2575	2.50527	0.545789	118.191	2.6517e-05	0.000237046	4.31833	0.545789	351.162	9.55969e-07	2.31779e-05	-2.48877	0.545789	116.64	2.75883e-05	0.000151416	1	1	-1
ENSMUSG00000009207	713	924	988	1007	578	600	888	831	4.74237	5.11656	5.24125	5.27695	4.44813	4.50412	5.07381	4.98264	-0.329636	4.92323	7.62988	0.0312762	0.0503307	-0.552098	4.92323	21.4033	0.00319912	0.00743974	-0.230875	4.92323	3.74283	0.0990696	0.131316	0	0	0
ENSMUSG00000009246	10	10	113	114	6	14	6	11	-1.34408	-1.34366	2.1187	2.13959	-2.0276	-0.86792	-2.02097	-1.19337	-3.47301	-0.567414	73.6223	0.000107764	0.00057932	0.159415	-0.567414	0.155116	0.70673	0.747325	-3.73632	-0.567414	85.2088	7.01773e-05	0.00030406	-1	0	-1
ENSMUSG00000009281	31	25	74	52	15	31	117	117	0.240883	-0.0635489	1.51132	1.01464	-0.773842	0.251379	2.1551	2.15958	-1.17431	0.811938	12.2186	0.0119906	0.0223191	-2.41857	0.811938	51.8294	0.000296307	0.00109833	0.894366	0.811938	7.08742	0.0358424	0.0534092	-1	-1	0
ENSMUSG00000009291	4807	4592	5085	5174	5223	5296	5582	6113	7.49467	7.42909	7.60432	7.63759	7.62276	7.64492	7.72528	7.86085	-0.159076	7.62744	6.31656	0.0439969	0.0676245	-0.159221	7.62744	6.3281	0.0438575	0.0670185	0.172106	7.62744	7.39374	0.0331625	0.0498346	0	0	0
ENSMUSG00000009293	2726	2655	1235	1216	3561	3500	2187	2489	6.67644	6.63879	5.56303	5.54891	7.07023	7.04744	6.37365	6.5647	1.10165	6.4354	235.644	3.26416e-06	7.70241e-05	0.589659	6.4354	67.511	0.000138693	0.000619391	0.91321	6.4354	161.925	1.02555e-05	7.74579e-05	1	0	0
ENSMUSG00000009376	2692	2800	2199	2270	963	1113	1292	1227	6.65833	6.71549	6.39511	6.44918	5.1841	5.39499	5.61453	5.54457	0.264768	5.99454	10.7874	0.0156778	0.027936	-0.290009	5.99454	12.9422	0.0105589	0.0199217	-0.842593	5.99454	109.25	3.35565e-05	0.000174708	0	0	0
ENSMUSG00000009394	13	12	10	6	41	56	223	202	-0.98151	-1.09212	-1.31553	-1.99917	0.647001	1.09428	3.08272	2.94484	0.620538	0.297563	6.66911	0.0399895	0.0623795	-2.14314	0.297563	79.5484	8.59057e-05	0.000442861	4.67113	0.297563	377.898	7.61981e-07	1.36159e-05	0	-1	1
ENSMUSG00000009406	832	756	904	926	730	735	792	863	4.96491	4.82722	5.11312	5.15604	4.7847	4.79668	4.90885	5.03712	-0.238515	4.94858	11.2624	0.0143054	0.0258768	-0.182293	4.94858	6.57868	0.0409693	0.0632613	-0.161596	4.94858	5.16965	0.0614403	0.0860091	0	0	0
ENSMUSG00000009418	4762	4118	3700	3586	4225	3950	3239	2971	7.48111	7.27193	7.14565	7.10875	7.31687	7.22192	6.94014	6.82004	0.249316	7.1633	8.25015	0.0269567	0.0444428	0.389303	7.1633	20.1158	0.0037342	0.00842413	-0.247111	7.1633	8.1049	0.0278933	0.0427529	0	0	0
ENSMUSG00000009470	15303	16800	8540	8772	17284	18093	8251	7608	9.16518	9.30024	8.35225	8.39916	9.34915	9.41728	8.28903	8.17646	0.857002	8.80609	144.574	1.4456e-05	0.000169679	1.15047	8.80609	260.544	2.39812e-06	4.01619e-05	-0.142964	8.80609	4.02329	0.0895978	0.120255	0	1	0
ENSMUSG00000009535	1247	1398	913	944	1530	1575	1246	1220	5.54843	5.71369	5.12741	5.1838	5.85175	5.89569	5.56225	5.53632	0.475455	5.55242	48.008	0.000367979	0.00138624	0.324434	5.55242	22.3536	0.00286751	0.00679836	0.393684	5.55242	32.9147	0.00104246	0.00255021	0	0	0
ENSMUSG00000009549	3117	3216	2864	2728	3863	3923	3088	3069	6.86978	6.9153	6.77622	6.71428	7.18765	7.21202	6.87128	6.86685	0.14729	6.92667	8.37149	0.0262061	0.0434235	0.330775	6.92667	42.2204	0.000527209	0.00172395	0.123815	6.92667	5.91567	0.0492342	0.070683	0	0	0
ENSMUSG00000009555	2427	2162	2584	2521	2399	2319	3128	3474	6.50886	6.34251	6.62782	6.60046	6.50048	6.4537	6.88984	7.04565	-0.188453	6.62116	5.51038	0.0554138	0.0822375	-0.490659	6.62116	37.3538	0.00073921	0.00224519	0.35361	6.62116	19.4011	0.00408298	0.00801703	0	0	0
ENSMUSG00000009563	731	658	656	680	730	707	833	973	4.77832	4.62707	4.6508	4.71084	4.7847	4.74069	4.98162	5.2101	0.0218707	4.81052	0.0563035	0.819995	0.851563	-0.333169	4.81052	13.0659	0.0103372	0.0195829	0.415042	4.81052	20.2767	0.00366119	0.0073236	0	0	0
ENSMUSG00000009566	1066	961	889	809	786	754	765	821	5.32227	5.17317	5.089	4.96128	4.89126	4.83348	4.85884	4.96518	0.222582	5.01181	7.85151	0.0296335	0.0480852	-0.049642	5.01181	0.390547	0.554043	0.607277	-0.113125	5.01181	2.02813	0.202183	0.247303	0	0	0
ENSMUSG00000009569	1681	1692	1466	1530	1639	1598	1229	1253	5.97914	5.98897	5.81031	5.88018	5.951	5.9166	5.54244	5.57481	0.138807	5.83043	7.28113	0.0341156	0.0542914	0.375176	5.83043	53.1917	0.000275241	0.00104073	-0.286617	5.83043	31.0441	0.00121966	0.00291278	0	0	0
ENSMUSG00000009575	7966	8517	8396	8808	7027	7104	8346	7724	8.22333	8.32024	8.32772	8.40507	8.05076	8.06862	8.30554	8.19829	-0.0946091	8.23745	2.1117	0.194285	0.245611	-0.192229	8.23745	8.71771	0.0242116	0.0401782	-0.11448	8.23745	3.0919	0.127012	0.163135	0	0	0
ENSMUSG00000009585	698	702	610	634	348	326	339	373	4.71172	4.72038	4.546	4.60987	3.71698	3.62504	3.68585	3.82803	0.138119	4.18048	4.07024	0.0881336	0.122843	-0.0859335	4.18048	1.57558	0.254117	0.308917	-0.82099	4.18048	143.811	1.46891e-05	9.95741e-05	0	0	0
ENSMUSG00000009614	1414	1257	2030	1992	865	901	976	1041	5.72968	5.56037	6.27977	6.26075	5.02935	5.09028	5.21006	5.30751	-0.625237	5.55847	71.8987	0.000115477	0.000608578	-0.198969	5.55847	7.28121	0.0341149	0.0540265	-1.01147	5.55847	188.166	6.49457e-06	5.65879e-05	0	0	-1
ENSMUSG00000009621	1297	1263	862	807	3013	2775	1550	1560	5.60512	5.56724	5.04453	4.95771	6.82919	6.71263	5.8771	5.89086	0.58506	5.81055	88.1237	6.35457e-05	0.000408005	0.886929	5.81055	202.521	5.18938e-06	6.54041e-05	0.882862	5.81055	200.668	5.33714e-06	5.01209e-05	0	0	0
ENSMUSG00000009630	1636	1720	1346	1399	1361	1431	1302	1267	5.94	6.01264	5.68715	5.75109	5.68294	5.75741	5.62565	5.59083	0.257203	5.75596	19.7096	0.00392735	0.00883961	0.111933	5.75596	3.7329	0.0994296	0.13635	-0.110872	5.75596	3.66247	0.102034	0.134889	0	0	0
ENSMUSG00000009633	1	1	9	5	1	2	724	857	-4.15143	-4.15101	-1.45992	-2.24018	-4.14308	-3.40397	4.77943	5.02706	-2.30117	-1.21789	53.4939	0.000270838	0.00111294	-8.67677	-1.21789	760.54	8.68515e-08	6.80036e-06	6.75329	-1.21789	460.721	4.12508e-07	9.39558e-06	-1	-1	1
ENSMUSG00000009640	668	556	561	536	589	557	519	550	4.64839	4.38426	4.42529	4.36782	4.47531	4.39693	4.29957	4.38766	0.119768	4.42315	1.5936	0.251698	0.308432	0.0925043	4.42315	0.950656	0.365626	0.423386	-0.052943	4.42315	0.311399	0.596156	0.644242	0	0	0
ENSMUSG00000009647	465	504	740	733	335	322	464	460	4.12624	4.24274	4.8245	4.81904	3.66213	3.60725	4.13812	4.13012	-0.637286	4.19377	119.431	2.56996e-05	0.000232822	-0.499428	4.19377	73.3494	0.000108939	0.000525637	-0.687653	4.19377	139.056	1.62593e-05	0.000106667	0	0	0
ENSMUSG00000009681	2840	2468	2078	2030	2096	1974	1161	1263	6.73553	6.53344	6.31348	6.28801	6.30573	6.22137	5.46036	5.58627	0.333746	6.18052	15.4538	0.00704454	0.0142761	0.740233	6.18052	76.0223	9.81162e-05	0.000486466	-0.777426	6.18052	83.8535	7.35724e-05	0.000315146	0	0	0
ENSMUSG00000009687	651	596	660	602	167	191	155	171	4.61122	4.4844	4.65956	4.53521	2.65998	2.8553	2.55936	2.70513	-0.0495711	3.63377	0.263708	0.62516	0.678838	0.125397	3.63377	1.68748	0.23962	0.293734	-1.96514	3.63377	414.432	5.7269e-07	1.13764e-05	0	0	-1
ENSMUSG00000009731	436	355	378	379	293	320	143	144	4.03344	3.73773	3.8563	3.86835	3.46918	3.59828	2.44349	2.45799	0.0232641	3.43309	0.0520633	0.826765	0.857413	1.08299	3.43309	112.825	3.04765e-05	0.000210232	-1.41158	3.43309	191.677	6.13858e-06	5.46266e-05	0	1	-1
ENSMUSG00000009733	626	588	955	1029	722	724	822	893	4.55477	4.46492	5.19226	5.30812	4.76882	4.77494	4.96246	5.08639	-0.74034	4.88908	109.374	3.34429e-05	0.000274681	-0.252544	4.88908	12.727	0.0109598	0.0205272	-0.225766	4.88908	10.1711	0.0177309	0.0287403	0	0	0
ENSMUSG00000009739	236	217	690	654	148	171	245	331	3.1493	3.0289	4.72365	4.65464	2.48628	2.69616	3.21817	3.65593	-1.60004	3.45163	114.367	2.9263e-05	0.000251409	-0.845825	3.45163	31.9593	0.00112837	0.00315462	-1.2521	3.45163	70.0345	0.000124661	0.000471666	-1	0	-1
ENSMUSG00000009741	1175	1281	1720	1739	1211	1253	2048	2017	5.46266	5.58764	6.04076	6.06485	5.51454	5.56585	6.27894	6.26142	-0.527651	5.84708	77.4059	9.3068e-05	0.000521225	-0.729984	5.84708	148.152	1.34257e-05	0.000119385	0.217374	5.84708	13.137	0.0102126	0.0176626	0	0	0
ENSMUSG00000009772	894	866	302	282	617	641	98	86	5.06854	5.02308	3.53294	3.4425	4.54226	4.5994	1.90064	1.71769	1.55809	3.72838	417.47	5.5988e-07	4.14959e-05	2.76167	3.72838	1311.54	1.58617e-08	3.67807e-06	-1.67855	3.72838	484.517	3.52856e-07	8.66546e-06	1	1	-1
ENSMUSG00000009828	515	487	877	880	452	443	579	527	4.27343	4.19328	5.0694	5.08257	4.09374	4.06689	4.45725	4.32609	-0.842629	4.44533	176.38	7.90878e-06	0.00012305	-0.311358	4.44533	24.0823	0.00237198	0.00582988	-0.684315	4.44533	116.329	2.78093e-05	0.000152213	0	0	0
ENSMUSG00000009863	1558	1590	1504	1542	1520	1500	1694	1756	5.86955	5.89929	5.84722	5.89144	5.84229	5.82533	6.00523	6.06155	0.0150871	5.90524	0.0884353	0.775776	0.813347	-0.199581	5.90524	15.4759	0.00702108	0.0142238	0.16406	5.90524	10.4574	0.0167355	0.0272901	0	0	0
ENSMUSG00000009894	2075	1867	1828	1819	2390	2292	1764	1941	6.28285	6.13092	6.12859	6.12972	6.49506	6.43681	6.06363	6.20602	0.0777274	6.2342	1.04221	0.345042	0.406657	0.331107	6.2342	18.9123	0.00434664	0.00951385	0.00567014	6.2342	0.00554618	0.942952	0.953069	0	0	0
ENSMUSG00000009905	758	845	973	1072	1095	1084	963	930	4.83061	4.98769	5.21919	5.36715	5.36934	5.35691	5.19073	5.14493	-0.384021	5.18332	24.7369	0.00221398	0.00555246	0.195298	5.18332	6.3978	0.0430275	0.0659664	-0.125342	5.18332	2.63529	0.153468	0.192562	0	0	0
ENSMUSG00000009907	2744	2850	2743	2784	2872	3014	3085	2863	6.68593	6.74103	6.71395	6.74359	6.76005	6.8318	6.86987	6.76663	-0.0152937	6.76411	0.0642006	0.808074	0.841793	-0.0223235	6.76411	0.136786	0.723659	0.762885	0.0894799	6.76411	2.1977	0.186607	0.230497	0	0	0
ENSMUSG00000009927	7804	8733	8728	8559	12733	13186	14427	13908	8.19369	8.35637	8.38367	8.3637	8.9083	8.96087	9.09512	9.04674	-0.098652	8.66356	2.10709	0.194709	0.245972	-0.136343	8.66356	4.02473	0.0895521	0.124547	0.697248	8.66356	105.256	3.75026e-05	0.000188892	0	0	0
ENSMUSG00000009995	463	480	517	576	620	667	697	648	4.12003	4.17242	4.30756	4.47157	4.54925	4.65672	4.72464	4.62403	-0.243342	4.45328	9.6122	0.0199131	0.0343115	-0.0713448	4.45328	0.826254	0.396924	0.455473	0.284766	4.45328	13.1633	0.0101669	0.0175936	0	0	0
ENSMUSG00000010025	1532	1553	1539	1617	1291	1316	1007	981	5.84527	5.86533	5.88039	5.95994	5.60679	5.63659	5.25515	5.22191	-0.064864	5.65892	1.52064	0.261709	0.318789	0.383163	5.65892	53.0624	0.000277154	0.00104631	-0.681638	5.65892	167.929	9.18208e-06	7.17802e-05	0	0	0
ENSMUSG00000010045	646	605	817	782	835	725	910	1121	4.60011	4.50601	4.96722	4.91234	4.97846	4.77693	5.1091	5.41428	-0.386721	4.90806	10.9371	0.015227	0.0272819	-0.383995	4.90806	10.7835	0.0156897	0.0276791	0.32191	4.90806	7.57837	0.0316752	0.0477962	0	0	0
ENSMUSG00000010047	824	696	820	741	660	604	793	927	4.95098	4.70801	4.97251	4.83469	4.63938	4.5137	4.91067	5.14027	-0.0741085	4.83377	0.399494	0.549672	0.608068	-0.448933	4.83377	14.6601	0.00796078	0.0157466	0.12187	4.83377	1.08035	0.336999	0.390837	0	0	0
ENSMUSG00000010048	711	723	319	308	601	558	583	687	4.73832	4.76287	3.61182	3.56952	4.50438	4.39951	4.46717	4.70828	1.15993	4.34524	173.147	8.36657e-06	0.000127218	-0.13578	4.34524	2.37258	0.172262	0.220082	0.997059	4.34524	127.936	2.09014e-05	0.000126839	1	0	0
ENSMUSG00000010054	632	632	457	432	815	804	464	487	4.56852	4.56895	4.12978	4.05695	4.9435	4.92605	4.13812	4.21232	0.475375	4.44302	76.4114	9.66608e-05	0.000533818	0.759554	4.44302	195.076	5.81808e-06	6.94598e-05	0.0818604	4.44302	2.26586	0.180823	0.223994	0	0	0
ENSMUSG00000010057	258	251	310	351	349	331	315	285	3.27762	3.23844	3.5706	3.75777	3.72111	3.64696	3.58008	3.44041	-0.406153	3.52912	23.6403	0.00248718	0.00609437	0.173791	3.52912	4.32841	0.0806356	0.113667	-0.153938	3.52912	3.39597	0.112774	0.147151	0	0	0
ENSMUSG00000010067	1644	1550	1313	1291	936	992	872	870	5.94704	5.86254	5.65135	5.63522	5.1431	5.22902	5.0476	5.04876	0.261504	5.44558	21.0431	0.00333801	0.00772993	0.137879	5.44558	5.84989	0.0501722	0.0752083	-0.595104	5.44558	108.978	3.38075e-05	0.000175712	0	0	0
ENSMUSG00000010095	6523	5918	6221	6193	5433	5591	4646	4975	7.93503	7.79504	7.8952	7.89693	7.67963	7.72312	7.46051	7.56369	-0.0310247	7.74364	0.207781	0.663862	0.713827	0.189271	7.74364	7.73322	0.0304955	0.049009	-0.38396	7.74364	31.8246	0.00114123	0.00275384	0	0	0
ENSMUSG00000010097	2671	2604	2969	3040	3433	3600	4393	4576	6.64704	6.61082	6.82815	6.87048	7.01743	7.08808	7.37974	7.44309	-0.220391	6.9856	15.9953	0.0064982	0.0133507	-0.358663	6.9856	42.3621	0.00052232	0.00171238	0.562099	6.9856	104.047	3.88164e-05	0.000193728	0	0	0
ENSMUSG00000010110	2698	2534	2553	2609	3329	3340	2438	2434	6.66154	6.57151	6.61041	6.64995	6.97305	6.97995	6.53036	6.53247	-0.0136502	6.68866	0.0654612	0.806245	0.840106	0.445081	6.68866	69.5959	0.000126961	0.000582534	-0.0987591	6.68866	3.42657	0.111464	0.1456	0	0	0
ENSMUSG00000010154	351	305	196	188	185	166	30	50	3.72098	3.51905	2.91053	2.85881	2.80724	2.65348	0.209323	0.941276	0.735347	2.45259	10.792	0.0156635	0.0279229	2.15506	2.45259	92.6908	5.47231e-05	0.00031985	-2.30937	2.45259	106.441	3.62709e-05	0.000184538	0	1	-1
ENSMUSG00000010205	2993	2681	2575	2415	3582	3395	3370	3722	6.81122	6.65285	6.62279	6.5385	7.07871	7.00351	6.99733	7.14512	0.151395	6.85625	3.35723	0.114462	0.154626	-0.0301163	6.85625	0.13285	0.727464	0.766427	0.490586	6.85625	35.2525	0.000865761	0.00218214	0	0	0
ENSMUSG00000010277	5603	5166	7627	7774	5671	5548	10209	10143	7.71572	7.599	8.18914	8.22492	7.74148	7.71198	8.59621	8.59133	-0.549677	8.04622	90.721	5.83164e-05	0.000384251	-0.867042	8.04622	225.722	3.72417e-06	5.34596e-05	0.386738	8.04622	44.9082	0.000443841	0.00126551	0	0	0
ENSMUSG00000010290	1020	1009	846	876	1332	1292	1035	988	5.25866	5.24345	5.01751	5.076	5.65188	5.61005	5.2947	5.23216	0.2043	5.29805	14.8333	0.00774802	0.0154627	0.367535	5.29805	48.0064	0.000368014	0.00130332	0.216672	5.29805	16.6843	0.00588109	0.011003	0	0	0
ENSMUSG00000010307	350	274	296	284	288	273	72	88	3.71687	3.36469	3.50404	3.45267	3.44439	3.3695	1.45849	1.75067	0.062425	3.00767	0.200732	0.669185	0.718717	1.80236	3.00767	167.333	9.28183e-06	9.31892e-05	-1.87377	3.00767	180.856	7.32791e-06	6.19207e-05	0	1	-1
ENSMUSG00000010358	1335	1330	914	940	522	494	430	487	5.64677	5.64178	5.12899	5.17767	4.30125	4.22393	4.02846	4.21232	0.490942	4.79515	44.3654	0.000459195	0.0016401	0.142199	4.79515	3.72199	0.0998269	0.136801	-1.03294	4.79515	196.398	5.6994e-06	5.21068e-05	0	0	-1
ENSMUSG00000010362	33	34	69	63	52	57	61	62	0.329692	0.37255	1.41109	1.28907	0.986207	1.11959	1.2211	1.24885	-0.998961	0.997269	204.356	5.04828e-06	9.70848e-05	-0.182076	0.997269	6.78886	0.0387396	0.0602972	-0.115108	0.997269	2.71331	0.148439	0.186932	0	0	0
ENSMUSG00000010376	2501	2473	1779	1659	2683	2786	2125	2243	6.55218	6.53636	6.0894	5.99692	6.66186	6.71834	6.33217	6.4146	0.501108	6.41273	70.3645	0.000122967	0.000633377	0.316714	6.41273	28.1076	0.00158738	0.00416282	0.330222	6.41273	30.5565	0.00127229	0.00302181	0	0	0
ENSMUSG00000010392	1663	1594	1735	1838	1762	1753	1749	1810	5.96361	5.90291	6.05328	6.1447	6.05537	6.05012	6.05131	6.10524	-0.165732	6.04082	8.4123	0.0259599	0.0430688	-0.0255295	6.04082	0.199611	0.670042	0.714546	-0.0207189	6.04082	0.131473	0.72881	0.765705	0	0	0
ENSMUSG00000010406	802	808	754	678	780	754	792	852	4.91196	4.92313	4.85153	4.70659	4.88022	4.83348	4.90885	5.01862	0.138485	4.8793	3.92233	0.0928595	0.128539	-0.10689	4.8793	2.33676	0.175071	0.223127	0.184676	4.8793	6.9753	0.0368953	0.0548223	0	0	0
ENSMUSG00000010453	2592	2341	2060	2077	2627	2573	2053	2199	6.60373	6.45724	6.30093	6.32102	6.63144	6.60362	6.28246	6.38602	0.219512	6.44831	10.187	0.0176736	0.0309841	0.283287	6.44831	16.9661	0.005651	0.0118442	0.0232647	6.44831	0.114426	0.746192	0.781212	0	0	0
ENSMUSG00000010461	348	359	673	708	239	232	262	287	3.70862	3.75387	4.68768	4.76901	3.17584	3.13519	3.31476	3.45048	-0.997103	3.74943	227.954	3.61359e-06	8.09431e-05	-0.227106	3.74943	11.8256	0.0128771	0.0235297	-1.34573	3.74943	415.223	5.69319e-07	1.13754e-05	0	0	-1
ENSMUSG00000010476	658	715	1025	1018	772	770	966	878	4.62664	4.74683	5.29426	5.29262	4.86535	4.86375	5.19521	5.06196	-0.606702	4.99333	79.3643	8.64919e-05	0.000496392	-0.264035	4.99333	15.0314	0.00751371	0.0150374	-0.164853	4.99333	5.85959	0.0500323	0.0716836	0	0	0
ENSMUSG00000010517	2643	2610	1902	1886	1917	2005	1854	1810	6.63184	6.61414	6.18583	6.18189	6.17697	6.24385	6.1354	6.10524	0.439129	6.28439	76.3146	9.70203e-05	0.000535232	0.0900907	6.28439	3.21206	0.121106	0.162075	-0.0635391	6.28439	1.59774	0.251146	0.300212	0	0	0
ENSMUSG00000010554	1699	1765	1324	1317	1314	1422	1568	1555	5.9945	6.04989	5.66338	5.66398	5.63226	5.74831	5.89376	5.88623	0.358513	5.81654	37.8712	0.000711847	0.00230181	-0.199705	5.81654	11.7511	0.013055	0.0237863	0.226312	5.81654	15.0909	0.00744512	0.0134564	0	0	0
ENSMUSG00000010607	124	112	161	175	175	156	203	216	2.2236	2.07781	2.62754	2.75572	2.72729	2.56412	2.94747	3.04129	-0.540922	2.6206	37.0505	0.0007559	0.00240175	-0.348675	2.6206	15.3945	0.00710798	0.0143733	0.302751	2.6206	11.6064	0.0134097	0.0225137	0	0	0
ENSMUSG00000010608	4022	4635	3407	3359	3990	4006	4782	4187	7.23748	7.44253	7.02665	7.01442	7.23432	7.24223	7.50214	7.31494	0.319474	7.25184	12.3998	0.0116092	0.0217097	-0.170265	7.25184	3.52205	0.107509	0.145624	0.388003	7.25184	18.29	0.00471588	0.00908662	0	0	0
ENSMUSG00000010609	204	221	367	344	228	203	509	580	2.93956	3.05519	3.81375	3.72875	3.10801	2.94298	4.27152	4.46422	-0.773875	3.5405	67.7382	0.000137346	0.000685765	-1.34237	3.5405	203.816	5.08931e-06	6.51435e-05	0.596621	3.5405	40.2614	0.000601421	0.00161555	0	-1	0
ENSMUSG00000010660	837	735	1853	1738	824	726	1318	1468	4.97355	4.78661	6.14818	6.06402	4.95934	4.77892	5.64327	5.80319	-1.22602	5.39463	149.534	1.30537e-05	0.000159314	-0.854102	5.39463	72.5709	0.000112385	0.000536495	-0.382871	5.39463	14.5831	0.00805793	0.0143753	-1	0	0
ENSMUSG00000010663	4299	4084	6521	6554	2834	2693	2831	2906	7.33356	7.25997	7.96314	7.97866	6.74084	6.66937	6.74594	6.78813	-0.674135	7.18495	147.967	1.34767e-05	0.000162502	-0.0619309	7.18495	1.24878	0.304735	0.361556	-1.20386	7.18495	471.872	3.83022e-07	8.99921e-06	0	0	-1
ENSMUSG00000010721	331	353	509	521	585	630	705	666	3.63647	3.72959	4.28509	4.32691	4.46549	4.57445	4.74109	4.66353	-0.62297	4.30283	89.6791	6.03433e-05	0.000392688	-0.182337	4.30283	7.68258	0.0308748	0.0495393	0.396307	4.30283	36.2927	0.000799816	0.00204412	0	0	0
ENSMUSG00000010751	437	400	349	325	325	324	491	497	4.03674	3.90968	3.7413	3.6469	3.61848	3.61617	4.21963	4.24162	0.279113	3.87882	18.9688	0.00431504	0.00953473	-0.6133	3.87882	91.5854	5.67024e-05	0.000327608	0.536525	3.87882	70.0906	0.000124371	0.000471002	0	0	0
ENSMUSG00000010755	3969	4096	2674	2718	2039	2122	1181	1208	7.21834	7.2642	6.6772	6.70899	6.26596	6.32565	5.48499	5.52207	0.54818	6.43342	110.754	3.22133e-05	0.00026696	0.792277	6.43342	231.348	3.45356e-06	5.09707e-05	-1.18957	6.43342	521.541	2.80766e-07	7.53264e-06	0	0	-1
ENSMUSG00000010830	2004	1890	1638	1582	2156	2065	986	1064	6.23263	6.14858	5.97031	5.92838	6.34644	6.28637	5.22476	5.33902	0.24126	5.93456	14.188	0.00858152	0.016872	1.03451	5.93456	260.87	2.38892e-06	4.01326e-05	-0.667451	5.93456	108.59	3.41691e-05	0.000177133	0	1	0
ENSMUSG00000010911	883	925	606	650	682	699	564	605	5.05069	5.11811	4.53651	4.6458	4.68665	4.72428	4.41942	4.52505	0.493248	4.71331	55.4516	0.000244452	0.00103716	0.233232	4.71331	12.3982	0.0116124	0.0215287	-0.118922	4.71331	3.22336	0.12057	0.155958	0	0	0
ENSMUSG00000010914	1506	1480	850	853	1525	1548	1470	1488	5.82059	5.79589	5.02432	5.03764	5.84703	5.87076	5.80068	5.82271	0.777265	5.62745	272.372	2.09216e-06	6.4511e-05	0.0471994	5.62745	1.00438	0.353319	0.410831	0.780716	5.62745	274.797	2.03591e-06	2.61946e-05	0	0	0
ENSMUSG00000010936	1478	1367	1064	1065	889	849	768	848	5.79352	5.68135	5.34811	5.3577	5.06881	5.00457	4.86449	5.01184	0.384529	5.2663	28.7648	0.00149354	0.00404865	0.0985299	5.2663	1.88859	0.216424	0.268952	-0.414746	5.2663	33.4631	0.000997021	0.00245549	0	0	0
ENSMUSG00000011096	3454	3121	2898	2638	2945	2821	2121	2502	7.01786	6.87205	6.79324	6.66589	6.79626	6.73635	6.32945	6.57222	0.215391	6.72292	4.62096	0.0731452	0.104625	0.315466	6.72292	9.91245	0.0186992	0.0321556	-0.278729	6.72292	7.73821	0.0304585	0.0461392	0	0	0
ENSMUSG00000011114	4795	4756	3730	3935	3382	3564	2866	3220	7.49107	7.47971	7.1573	7.24272	6.99584	7.07358	6.76366	6.93613	0.285378	7.1425	14.7665	0.00782916	0.0156143	0.184813	7.1425	6.193	0.0455281	0.0691409	-0.350115	7.1425	22.2258	0.0029094	0.00602465	0	0	0
ENSMUSG00000011158	581	563	803	868	672	597	842	843	4.44724	4.4023	4.9423	5.06277	4.66535	4.49689	4.99712	5.00331	-0.577769	4.75216	59.0491	0.000204173	0.000914872	-0.41909	4.75216	31.0684	0.0012171	0.00336239	-0.00232365	4.75216	0.000955095	0.976305	0.981063	0	0	0
ENSMUSG00000011179	3851	3926	2418	2394	3651	4032	3989	4027	7.17481	7.20305	6.53205	6.5259	7.10624	7.25156	7.24058	7.25873	0.659959	7.03661	113.207	3.01701e-05	0.000256371	-0.0707588	7.03661	1.30137	0.295622	0.352026	0.720684	7.03661	134.998	1.77786e-05	0.000113606	0	0	0
ENSMUSG00000011254	330	367	282	279	290	271	373	335	3.63211	3.78563	3.43426	3.42709	3.45436	3.35891	3.82355	3.67323	0.278193	3.57364	11.9433	0.0126029	0.0232577	-0.34176	3.57364	18.0249	0.00488575	0.0104845	0.317717	3.57364	15.578	0.00691403	0.0126394	0	0	0
ENSMUSG00000011256	2353	2194	1518	1511	964	995	972	1035	6.46419	6.3637	5.86058	5.86216	5.1856	5.23338	5.20414	5.29918	0.552581	5.68412	80.8186	8.20002e-05	0.000478586	-0.0421701	5.68412	0.470682	0.517207	0.572838	-0.609709	5.68412	98.3931	4.5839e-05	0.000219329	0	0	0
ENSMUSG00000011257	5565	5313	5046	4673	5814	5776	5899	6346	7.7059	7.63947	7.59322	7.49068	7.7774	7.77008	7.80496	7.91481	0.130739	7.71206	4.04387	0.0889519	0.123783	-0.086146	7.71206	1.75573	0.231361	0.285193	0.31794	7.71206	23.9154	0.00241464	0.00515778	0	0	0
ENSMUSG00000011306	938	960	1058	1035	1009	1058	974	996	5.13782	5.17167	5.33995	5.3165	5.25139	5.32191	5.2071	5.24379	-0.173486	5.24877	11.1044	0.0147435	0.0265457	0.0611988	5.24877	1.38182	0.282455	0.338587	-0.102781	5.24877	3.89753	0.0936856	0.124963	0	0	0
ENSMUSG00000011427	337	327	346	373	326	288	333	312	3.66235	3.61938	3.72886	3.84535	3.6229	3.44653	3.66013	3.57078	-0.146245	3.64453	3.33405	0.115489	0.155855	-0.0807387	3.64453	1.01618	0.350703	0.408146	-0.171654	3.64453	4.59322	0.0738139	0.101245	0	0	0
ENSMUSG00000011589	325	322	253	265	228	221	70	89	3.61012	3.59718	3.27799	3.35296	3.10801	3.06526	1.41814	1.76688	0.288175	2.89957	6.71392	0.0395156	0.0617121	1.49413	2.89957	180.485	7.37392e-06	8.0704e-05	-1.72297	2.89957	240.004	3.08574e-06	3.46442e-05	0	1	-1
ENSMUSG00000011658	230	226	284	279	278	286	369	347	3.11223	3.08739	3.44443	3.42709	3.3935	3.43649	3.80802	3.72393	-0.335954	3.42914	39.5255	0.000632853	0.00210219	-0.350982	3.42914	43.1405	0.000496509	0.00164928	0.330211	3.42914	38.1856	0.000695875	0.00181778	0	0	0
ENSMUSG00000011752	23578	24328	11950	11966	25686	26256	22739	22843	9.78879	9.83439	8.83693	8.8471	9.92068	9.95449	9.7515	9.76256	0.969569	9.58705	400.621	6.36043e-07	4.28146e-05	0.180556	9.58705	13.8931	0.00900202	0.0174765	0.915012	9.58705	356.805	9.10027e-07	1.50111e-05	0	0	0
ENSMUSG00000011831	2871	2993	2831	2818	2453	2534	2641	2478	6.75119	6.81164	6.7595	6.7611	6.53259	6.58158	6.64573	6.55832	0.021117	6.67521	0.14097	0.719684	0.765117	-0.0449355	6.67521	0.638324	0.453488	0.511904	-0.158279	6.67521	7.91968	0.0291514	0.0444268	0	0	0
ENSMUSG00000011832	943	840	895	896	1100	1043	903	973	5.14548	4.97913	5.0987	5.10855	5.37591	5.30131	5.09797	5.2101	-0.0413182	5.16464	0.297959	0.604014	0.659412	0.184576	5.16464	5.94597	0.0488101	0.0734588	0.0504102	5.16464	0.443517	0.529138	0.580243	0	0	0
ENSMUSG00000011837	385	328	525	515	431	391	490	530	3.85419	3.62378	4.3297	4.31022	4.02518	3.88697	4.2167	4.33427	-0.580974	4.07262	37.6891	0.000721326	0.00232498	-0.319411	4.07262	11.392	0.0139588	0.0251202	-0.0444727	4.07262	0.220846	0.654285	0.698792	0	0	0
ENSMUSG00000011877	2374	2040	2074	2040	1785	1658	1898	2110	6.47701	6.25873	6.3107	6.2951	6.07407	5.96976	6.16923	6.32643	0.0649752	6.23513	0.483956	0.511565	0.571629	-0.225913	6.23513	5.85052	0.050163	0.0752039	-0.0550649	6.23513	0.347585	0.576081	0.625801	0	0	0
ENSMUSG00000011884	931	882	1369	1281	633	596	910	990	5.12701	5.04948	5.71158	5.62401	4.57916	4.49448	5.1091	5.23508	-0.579548	5.11624	67.2052	0.000140532	0.000698561	-0.635269	5.11624	80.7493	8.22073e-05	0.000429673	-0.495706	5.11624	49.1667	0.000344036	0.00103301	0	0	0
ENSMUSG00000011958	4684	4821	3641	3661	4508	4660	3639	3533	7.45728	7.49929	7.12247	7.13861	7.41039	7.46037	7.10811	7.06995	0.34775	7.28331	47.4562	0.000380156	0.00142093	0.346353	7.28331	47.0756	0.000388866	0.00136227	-0.0415088	7.28331	0.676146	0.441035	0.495528	0	0	0
ENSMUSG00000011960	2584	2848	2416	2440	3331	3214	3337	3258	6.59927	6.74001	6.53085	6.55335	6.97392	6.92448	6.98314	6.95306	0.127541	6.78226	4.11062	0.0869001	0.121306	-0.0188992	6.78226	0.0902598	0.773553	0.807576	0.425996	6.78226	45.8584	0.000418556	0.00120711	0	0	0
ENSMUSG00000012017	2447	1949	4044	3999	1558	1480	2283	2680	6.5207	6.19291	7.27389	7.26599	5.8779	5.80597	6.43562	6.67135	-0.913139	6.50554	53.8736	0.000265437	0.00109795	-0.711548	6.50554	32.7122	0.00105992	0.00299591	-0.71646	6.50554	33.1655	0.00102135	0.00250465	0	0	0
ENSMUSG00000012076	1432	1467	1111	1088	1245	1269	1123	1118	5.74792	5.78317	5.41044	5.38852	5.55447	5.58414	5.41237	5.41041	0.366068	5.53643	58.7856	0.000206813	0.00092361	0.157916	5.53643	10.9395	0.0152201	0.0269785	0.0119139	5.53643	0.0622667	0.810917	0.840399	0	0	0
ENSMUSG00000012114	2184	1932	1659	1647	2030	1809	1606	1770	6.35669	6.18028	5.98868	5.98645	6.25958	6.09547	5.92829	6.07301	0.280917	6.10856	9.43249	0.02069	0.0354034	0.17688	6.10856	3.73961	0.0991863	0.136047	0.0130813	6.10856	0.0204536	0.89076	0.908926	0	0	0
ENSMUSG00000012117	711	699	852	801	979	887	1030	1129	4.73832	4.71421	5.0277	4.94695	5.20786	5.0677	5.28771	5.42453	-0.261062	5.05187	11.9682	0.0125457	0.0231769	-0.218341	5.05187	8.37166	0.0262051	0.0430198	0.368797	5.05187	23.8846	0.00242262	0.00517209	0	0	0
ENSMUSG00000012126	52	67	76	92	61	48	75	95	0.977848	1.34084	1.54954	1.83177	1.21448	0.874012	1.51699	1.86049	-0.531309	1.39575	7.51679	0.0321612	0.0515691	-0.644498	1.39575	11.0606	0.014868	0.0264696	-0.00191196	1.39575	9.73411e-05	0.992434	0.99367	0	0	0
ENSMUSG00000012296	1798	1661	1291	1216	1572	1472	944	1016	6.07618	5.9623	5.62698	5.54891	5.89081	5.79815	5.16199	5.27246	0.431293	5.66722	35.4506	0.000852663	0.00263694	0.627253	5.66722	74.9831	0.000102147	0.0005013	-0.37072	5.66722	26.192	0.00190942	0.00423542	0	0	0
ENSMUSG00000012405	7228	6772	8696	8189	9622	9603	11601	12346	8.08308	7.9895	8.37837	8.29995	8.50416	8.50344	8.78061	8.87488	-0.302868	8.42675	23.1188	0.00263277	0.00636958	-0.323943	8.42675	26.4483	0.00186162	0.00477135	0.488586	8.42675	60.1647	0.00019348	0.000657765	0	0	0
ENSMUSG00000012422	2242	2420	3296	3438	5003	5141	10002	9480	6.39449	6.50512	6.97887	7.04795	7.56068	7.60207	8.56666	8.49381	-0.563606	7.39371	79.6833	8.54794e-05	0.000492221	-0.948857	7.39371	225.849	3.71774e-06	5.34308e-05	1.51682	7.39371	577.149	2.04958e-07	6.35318e-06	0	0	1
ENSMUSG00000012429	300	358	304	302	330	335	339	331	3.49482	3.74986	3.54245	3.54118	3.64047	3.66427	3.68585	3.65593	0.0805255	3.62185	0.879746	0.382953	0.445375	-0.0185231	3.62185	0.0465498	0.836022	0.859619	0.129077	3.62185	2.26043	0.181274	0.224507	0	0	0
ENSMUSG00000012443	1134	1268	1232	1273	1809	1902	1649	1631	5.41144	5.57293	5.55952	5.61497	6.09334	6.16778	5.9664	5.95505	-0.0950581	5.79268	1.86443	0.219035	0.273153	0.169836	5.79268	5.95147	0.0487337	0.0733529	0.373476	5.79268	28.7802	0.00149144	0.00346099	0	0	0
ENSMUSG00000012483	761	936	536	556	1099	1146	799	753	4.8363	5.13516	4.35958	4.42063	5.37459	5.43712	4.92154	4.84053	0.595627	4.91568	34.3783	0.000926835	0.00281222	0.524823	4.91568	26.6908	0.00181783	0.00467364	0.490929	4.91568	23.3546	0.00256558	0.00542291	0	0	0
ENSMUSG00000012519	882	893	419	467	237	251	216	221	5.04906	5.06735	4.00468	4.16921	3.16375	3.24851	3.03681	3.07423	0.971259	3.8517	190.974	6.20775e-06	0.000108198	0.150612	3.8517	4.59221	0.0738384	0.105117	-1.03143	3.8517	215.368	4.29988e-06	4.32788e-05	0	0	-1
ENSMUSG00000012535	6487	6661	4770	5092	5688	5786	5453	5541	7.92705	7.96566	7.51207	7.61455	7.74579	7.77257	7.69155	7.71912	0.383043	7.74355	46.6524	0.000398866	0.0014708	0.0538457	7.74355	0.921896	0.372498	0.430146	0.142028	7.74355	6.41398	0.0428378	0.062497	0	0	0
ENSMUSG00000012609	629	633	520	507	449	454	459	417	4.56167	4.57123	4.3159	4.28765	4.08414	4.10224	4.12251	3.9887	0.264668	4.25425	19.4829	0.00404095	0.00905011	0.0375858	4.25425	0.392915	0.552879	0.606111	-0.246177	4.25425	16.8556	0.00573977	0.0107804	0	0	0
ENSMUSG00000012640	595	639	651	671	720	727	779	753	4.48156	4.58483	4.63977	4.69163	4.76482	4.7809	4.88499	4.84053	-0.132508	4.70863	5.29835	0.059065	0.0868756	-0.0898998	4.70863	2.43878	0.167235	0.214592	0.197058	4.70863	11.7177	0.0131356	0.0221029	0	0	0
ENSMUSG00000012705	1	1	1	0	53	39	524	619	-4.15143	-4.15101	-4.12289	-5.69961	1.01343	0.57788	4.31338	4.55802	0.760026	-0.957778	2.6252	0.154136	0.200299	-3.64005	-0.957778	60.217	0.000192997	0.0007894	9.34695	-0.957778	397.05	6.53918e-07	1.2301e-05	0	-1	1
ENSMUSG00000012848	9366	8485	17451	17657	14495	13940	26718	29755	8.4569	8.31481	9.38321	9.40838	9.09528	9.04109	9.98414	10.1439	-1.00994	9.22847	170.016	8.84388e-06	0.000130686	-0.995848	9.22847	165.303	9.63235e-06	9.52805e-05	0.668238	9.22847	74.4316	0.000104376	0.0004117	-1	0	0
ENSMUSG00000012889	248	254	427	399	68	79	59	69	3.2207	3.25555	4.03193	3.94244	1.36999	1.58698	1.1734	1.40201	-0.749059	2.49788	52.3309	0.000288313	0.00116192	0.190784	2.49788	3.39475	0.112827	0.151973	-2.69948	2.49788	679.652	1.23265e-07	4.9054e-06	0	0	-1
ENSMUSG00000013033	667	585	4110	4246	568	422	2152	2245	4.64623	4.45755	7.29725	7.35245	4.42298	3.99691	6.35038	6.41589	-2.77296	5.61745	385.289	7.1767e-07	4.42714e-05	-2.17319	5.61745	236.644	3.22205e-06	4.85037e-05	-0.941713	5.61745	44.4363	0.000457151	0.0012961	-1	-1	0
ENSMUSG00000013076	9476	8736	7656	7884	4088	4082	3611	3544	8.47374	8.35687	8.19462	8.24519	7.26932	7.26934	7.09697	7.07443	0.195398	7.74756	11.2147	0.0144358	0.0260814	0.183628	7.74756	9.90433	0.0187307	0.0321914	-1.13421	7.74756	377.862	7.62209e-07	1.36159e-05	0	0	-1
ENSMUSG00000013089	1481	1414	635	655	801	805	423	462	5.79645	5.7301	4.6039	4.65684	4.91852	4.92784	4.0048	4.13637	1.1329	4.84685	318.318	1.29444e-06	5.34534e-05	0.852591	4.84685	180.284	7.39897e-06	8.07391e-05	-0.55978	4.84685	77.7159	9.19839e-05	0.00037509	1	0	0
ENSMUSG00000013150	355	376	368	402	414	398	441	562	3.73731	3.82053	3.81767	3.95323	3.96719	3.91254	4.06486	4.41877	-0.106532	3.96151	0.793295	0.405956	0.468818	-0.301952	3.96151	6.3731	0.0433192	0.0663376	0.356362	3.96151	8.87686	0.0233623	0.0365611	0	0	0
ENSMUSG00000013155	243	228	210	183	237	214	177	213	3.19138	3.10008	3.00982	2.82003	3.16375	3.01893	2.75026	3.02116	0.230803	3.00943	4.0589	0.0884841	0.123232	0.205631	3.00943	3.22182	0.120643	0.161545	-0.0292167	3.00943	0.0650412	0.806852	0.837049	0	0	0
ENSMUSG00000013160	4475	4342	4213	4354	4163	4225	3308	3751	7.39144	7.34834	7.33295	7.38868	7.29554	7.31901	6.97055	7.15632	0.00906936	7.27535	0.0156351	0.904402	0.923784	0.243843	7.27535	11.3023	0.0141975	0.0254677	-0.297385	7.27535	16.8107	0.0057764	0.0108441	0	0	0
ENSMUSG00000013236	6166	5592	10801	10700	6375	6086	9884	9956	7.85384	7.7133	8.69109	8.68578	7.91028	7.8455	8.54954	8.56449	-0.904865	8.22673	204.698	5.02261e-06	9.70556e-05	-0.679122	8.22673	115.303	2.85575e-05	0.000200318	-0.131424	8.22673	4.3181	0.0809181	0.109816	0	0	0
ENSMUSG00000013275	638	594	1028	991	465	464	707	783	4.58215	4.47956	5.29847	5.25386	4.1346	4.13363	4.74517	4.89685	-0.745315	4.69054	113.316	3.00832e-05	0.000255994	-0.686896	4.69054	96.2484	4.894e-05	0.000293737	-0.455154	4.69054	42.2598	0.000525844	0.00145194	0	0	0
ENSMUSG00000013367	1491	1317	1680	1536	1652	1560	1061	1131	5.80615	5.62761	6.00682	5.88582	5.9624	5.88189	5.33047	5.42709	-0.229441	5.74103	7.47958	0.0324597	0.0519786	0.543364	5.74103	41.9488	0.000536749	0.0017478	-0.567543	5.74103	45.7651	0.000420954	0.00121229	0	0	0
ENSMUSG00000013415	3475	3584	1589	1563	2295	2258	1393	1204	7.02661	7.07158	5.92651	5.91095	6.43655	6.41525	5.72308	5.51728	1.13037	6.25348	225.625	3.72906e-06	8.17545e-05	0.805719	6.25348	114.635	2.90589e-05	0.000202624	-0.298547	6.25348	15.7389	0.00674965	0.0123783	1	0	0
ENSMUSG00000013419	721	545	1293	1301	352	340	539	589	4.75846	4.35546	5.62921	5.64635	3.73344	3.68561	4.35406	4.48641	-1.08082	4.58113	70.316	0.000123214	0.00063411	-0.710713	4.58113	30.4042	0.00128933	0.00352295	-1.21754	4.58113	89.2307	6.12443e-05	0.000274155	-1	0	-1
ENSMUSG00000013465	1924	1982	1471	2105	1954	1929	1922	1592	6.17387	6.21713	5.81522	6.34034	6.20455	6.18811	6.18735	5.92014	0.117722	6.13084	0.463458	0.520329	0.580346	0.14258	6.13084	0.679851	0.439847	0.498794	-0.0240308	6.13084	0.0193122	0.893828	0.91144	0	0	0
ENSMUSG00000013495	511	475	972	965	705	703	1005	1033	4.26219	4.15733	5.2177	5.21552	4.73446	4.73251	5.25228	5.29639	-1.00685	4.85855	326.629	1.19551e-06	5.13641e-05	-0.54085	4.85855	94.249	5.20851e-05	0.000308317	0.0577225	4.85855	1.07353	0.338417	0.392217	-1	0	0
ENSMUSG00000013539	476	400	404	403	747	733	361	383	4.15994	3.90968	3.95214	3.95681	4.81789	4.79275	3.77644	3.86615	0.0803301	4.15398	0.832104	0.395356	0.457901	0.98403	4.15398	124.864	2.24863e-05	0.0001701	-0.133187	4.15398	2.28742	0.179046	0.221976	0	0	0
ENSMUSG00000013593	4319	4082	3873	3891	3933	3921	4416	4576	7.34025	7.25926	7.21157	7.2265	7.21356	7.21129	7.38727	7.44309	0.0807217	7.2866	2.27763	0.17985	0.229654	-0.202759	7.2866	14.3702	0.0083346	0.0163625	0.196148	7.2866	13.4484	0.00968937	0.0168934	0	0	0
ENSMUSG00000013622	389	352	922	922	810	758	1438	1524	3.86908	3.72551	5.14155	5.14979	4.93463	4.8411	5.76894	5.85718	-1.34838	4.91097	360.942	8.78174e-07	4.73901e-05	-0.925192	4.91097	169.933	8.8571e-06	9.05843e-05	0.667386	4.91097	88.4233	6.29119e-05	0.000279099	-1	0	0
ENSMUSG00000013629	3245	2876	3166	2882	2610	2461	3758	3966	6.92783	6.75412	6.92082	6.79349	6.62207	6.53942	7.15453	7.23671	-0.0161821	6.86863	0.0382272	0.851166	0.878186	-0.614874	6.86863	55.1917	0.000247754	0.000957505	0.338463	6.86863	16.7233	0.00584847	0.010947	0	0	0
ENSMUSG00000013646	1038	911	998	981	1485	1344	1065	1217	5.28389	5.09612	5.25577	5.23923	5.80869	5.66695	5.3359	5.53277	-0.0574943	5.40242	0.344638	0.577661	0.634491	0.303489	5.40242	9.60282	0.0199527	0.0339671	0.186835	5.40242	3.6394	0.102907	0.135864	0	0	0
ENSMUSG00000013662	2799	3197	3097	3165	3289	3475	3786	3409	6.71456	6.90675	6.88904	6.92861	6.95561	7.0371	7.16524	7.01841	-0.098167	6.95191	1.30462	0.295072	0.354204	-0.0954625	6.95191	1.23372	0.307421	0.364278	0.183	6.95191	4.5337	0.0752774	0.102972	0	0	0
ENSMUSG00000013663	4002	4478	8171	8216	5700	5879	10576	9351	7.23029	7.39283	8.28853	8.3047	7.74883	7.79558	8.64716	8.47405	-0.985059	7.98525	143.553	1.4769e-05	0.000171236	-0.788398	7.98525	91.9554	5.60295e-05	0.000324809	0.263988	7.98525	10.3099	0.0172389	0.0280219	0	0	0
ENSMUSG00000013698	3092	3390	2086	2044	1790	1805	1318	1238	6.85816	6.99131	6.31902	6.29792	6.07811	6.09228	5.64327	5.55744	0.616264	6.22969	92.1192	5.5735e-05	0.000373363	0.48484	6.22969	57.0182	0.000225729	0.000889202	-0.708115	6.22969	121.625	2.43334e-05	0.000139058	0	0	0
ENSMUSG00000013701	2775	2680	1852	1866	2553	2494	2844	3079	6.70213	6.65231	6.14741	6.16651	6.59022	6.55863	6.75255	6.87154	0.520265	6.55516	77.1933	9.3821e-05	0.00052399	-0.237617	6.55516	16.1021	0.00639705	0.0131698	0.655087	6.55516	122.385	2.38827e-05	0.000137789	0	0	0
ENSMUSG00000013736	2564	2941	2073	2029	2304	2552	2595	2437	6.58806	6.78636	6.31	6.2873	6.4422	6.59179	6.62038	6.53425	0.388564	6.52004	19.8136	0.00387669	0.00874558	-0.0603194	6.52004	0.477477	0.514304	0.570094	0.278667	6.52004	10.1908	0.0176599	0.0286486	0	0	0
ENSMUSG00000013787	8355	7283	9726	9265	7857	7356	7559	8698	8.29211	8.09444	8.53985	8.47804	8.21182	8.1189	8.16266	8.36962	-0.315671	8.28343	10.3909	0.01696	0.0298938	-0.100778	8.28343	1.05905	0.341454	0.398804	-0.24281	8.28343	6.14777	0.0461065	0.0667409	0	0	0
ENSMUSG00000013822	697	701	568	655	708	679	696	725	4.70965	4.71833	4.44316	4.65684	4.74059	4.68243	4.72257	4.7859	0.163985	4.68243	4.26522	0.0823886	0.115799	-0.0427232	4.68243	0.289507	0.609077	0.65915	0.204227	4.68243	6.61545	0.040567	0.0595299	0	0	0
ENSMUSG00000013833	955	780	1139	1077	836	731	1064	1182	5.16371	4.87228	5.44633	5.37386	4.98018	4.78881	5.33455	5.49069	-0.3921	5.1813	10.8897	0.0153678	0.0274811	-0.528119	5.1813	19.7554	0.00390493	0.00873089	0.00251958	5.1813	0.000449653	0.98374	0.98685	0	0	0
ENSMUSG00000013846	2276	2086	3030	3109	9318	9090	7333	7586	6.4162	6.29089	6.85749	6.90286	8.45784	8.42424	8.11887	8.17228	-0.526623	7.45509	72.9016	0.000110904	0.00059115	0.295466	7.45509	22.9484	0.00268279	0.00644405	1.2654	7.45509	420.917	5.45804e-07	1.11171e-05	0	0	1
ENSMUSG00000013858	1973	1756	1957	1927	2330	2305	2618	2855	6.21014	6.04251	6.22694	6.21291	6.45839	6.44496	6.63311	6.76259	-0.0935964	6.37394	1.54323	0.258549	0.315449	-0.246177	6.37394	10.6759	0.0160248	0.028159	0.477926	6.37394	40.2377	0.000602401	0.00161632	0	0	0
ENSMUSG00000013878	323	387	635	677	338	352	526	481	3.60122	3.86208	4.6039	4.70447	3.67497	3.73558	4.31888	4.19446	-0.92253	4.08694	86.6187	6.68613e-05	0.000420954	-0.55139	4.08694	30.9433	0.00123029	0.00338954	-0.397516	4.08694	16.0827	0.00641527	0.0118607	0	0	0
ENSMUSG00000013921	2000	1652	4280	4215	1691	1576	2024	2189	6.22975	5.95446	7.35571	7.34188	5.99605	5.89661	6.26194	6.37945	-1.25669	6.42698	157.715	1.11086e-05	0.000146443	-0.374364	6.42698	13.996	0.00885228	0.0172301	-1.0281	6.42698	105.558	3.71836e-05	0.000187755	-1	0	-1
ENSMUSG00000013973	986	899	835	818	697	642	539	613	5.20978	5.07701	4.99864	4.97723	4.71801	4.60165	4.35406	4.54398	0.155455	4.81005	3.23701	0.119927	0.161088	0.210807	4.81005	5.95258	0.0487183	0.073339	-0.538912	4.81005	38.9018	0.000661208	0.0017469	0	0	0
ENSMUSG00000013997	223	249	398	452	355	430	635	603	3.06773	3.22692	3.93058	4.12216	3.74567	4.02397	4.59033	4.52027	-0.879046	3.90346	56.9119	0.000226938	0.000984053	-0.670486	3.90346	33.11	0.00102597	0.00292531	0.52893	3.90346	20.6052	0.00351782	0.00707318	0	0	0
ENSMUSG00000014039	469	411	430	427	292	340	325	336	4.13858	3.94877	4.04202	4.04017	3.46425	3.68561	3.6251	3.67753	0.00258507	3.82775	0.000737124	0.979183	0.982933	-0.0763807	3.82775	0.643523	0.45174	0.510361	-0.389781	3.82775	16.7586	0.00581922	0.0109041	0	0	0
ENSMUSG00000014074	744	727	850	906	728	807	887	939	4.80373	4.77083	5.02432	5.12455	4.78075	4.93142	5.07219	5.15881	-0.287154	4.95832	15.3686	0.00713596	0.0144178	-0.259419	4.95832	12.5432	0.0113186	0.0210779	0.0410669	4.95832	0.314332	0.594472	0.642825	0	0	0
ENSMUSG00000014075	193	202	280	252	229	222	237	189	2.85979	2.9258	3.42401	3.28053	3.11431	3.07176	3.17037	2.84912	-0.459469	3.08696	16.9891	0.00563278	0.01187	0.0832927	3.08696	0.558304	0.481994	0.539436	-0.342523	3.08696	9.44142	0.0206505	0.0328024	0	0	0
ENSMUSG00000014077	3868	4098	3573	3671	5919	5909	8860	9179	7.18116	7.26491	7.09527	7.14254	7.80322	7.80292	8.39176	8.44726	0.104127	7.64113	3.55003	0.106387	0.144771	-0.616441	7.64113	124.42	2.27281e-05	0.000171178	1.3006	7.64113	553.859	2.32944e-07	6.88016e-06	0	0	1
ENSMUSG00000014158	69	50	180	185	116	106	119	108	1.38254	0.922237	2.788	2.83567	2.13615	2.00881	2.17945	2.04462	-1.65944	2.03718	125.882	2.19438e-05	0.000213558	-0.0395555	2.03718	0.0715245	0.797704	0.8282	-0.6998	2.03718	22.3866	0.00285684	0.00593108	-1	0	0
ENSMUSG00000014177	1262	1282	982	996	1454	1396	883	785	5.56567	5.58877	5.23246	5.26112	5.77827	5.7217	5.06567	4.90053	0.330431	5.38927	23.6964	0.00247215	0.00606371	0.766882	5.38927	127.638	2.10487e-05	0.0001628	-0.263687	5.38927	15.0903	0.00744579	0.0134564	0	0	0
ENSMUSG00000014195	3130	3190	2819	2752	2985	3131	3344	3039	6.87578	6.90359	6.75337	6.72692	6.81572	6.88674	6.98616	6.85268	0.149542	6.85012	5.57586	0.0543476	0.0808941	-0.0681935	6.85012	1.1595	0.321214	0.378242	0.179277	6.85012	8.01375	0.0285032	0.043565	0	0	0
ENSMUSG00000014226	3400	3953	2203	2298	3141	3200	2882	2931	6.99513	7.21294	6.39773	6.46687	6.8892	6.91818	6.77169	6.80049	0.671739	6.80653	70.8869	0.000120347	0.000623446	0.117601	6.80653	2.17264	0.188799	0.238406	0.353791	6.80653	19.6634	0.00395017	0.00779432	0	0	0
ENSMUSG00000014232	132	147	233	240	133	145	236	227	2.31345	2.4686	3.15943	3.21028	2.33266	2.45897	3.16428	3.11279	-0.793831	2.77756	110.977	3.20196e-05	0.000266271	-0.742718	2.77756	97.1462	4.76092e-05	0.000288333	-0.0463205	2.77756	0.377853	0.560369	0.610603	0	0	0
ENSMUSG00000014243	136	136	120	116	204	196	150	138	2.35636	2.35678	2.20504	2.16458	2.94792	2.89248	2.51221	2.39681	0.171765	2.47902	8.4098	0.0259749	0.0430852	0.465696	2.47902	61.8193	0.00017894	0.000745561	0.269699	2.47902	20.7338	0.00346373	0.00698306	0	0	0
ENSMUSG00000014245	230	217	160	173	253	258	278	296	3.11223	3.0289	2.61858	2.73918	3.2578	3.28812	3.40012	3.49495	0.391682	3.11748	33.5421	0.000990687	0.00295174	-0.174574	3.11748	6.66321	0.0400524	0.0620283	0.768656	3.11748	129.178	2.03026e-05	0.000124297	0	0	0
ENSMUSG00000014294	1803	1623	1513	1547	2205	2171	1967	2129	6.08019	5.92892	5.85582	5.89611	6.37885	6.35858	6.22073	6.33936	0.128584	6.13232	3.19286	0.122024	0.163576	0.0886653	6.13232	1.51813	0.262064	0.317266	0.404081	6.13232	31.5312	0.00116991	0.00280844	0	0	0
ENSMUSG00000014301	154	112	118	157	130	119	97	184	2.53507	2.07781	2.18089	2.5996	2.29987	2.17497	1.88592	2.81054	-0.0838084	2.32058	0.0688199	0.801463	0.835701	-0.110812	2.32058	0.120312	0.740033	0.777626	-0.0420161	2.32058	0.0172969	0.899482	0.915502	0	0	0
ENSMUSG00000014303	2288	2137	2157	2101	822	863	656	721	6.42379	6.32573	6.36729	6.33759	4.95583	5.02815	4.63724	4.77792	0.0223185	5.60669	0.101618	0.760241	0.799982	0.284414	5.60669	16.5023	0.00603623	0.0125297	-1.64486	5.60669	551.954	2.3545e-07	6.92454e-06	0	0	-1
ENSMUSG00000014313	1796	1961	1654	1587	2247	2322	2147	2342	6.07458	6.20177	5.98433	5.93293	6.40607	6.45556	6.34703	6.4769	0.179542	6.23489	6.30791	0.0441018	0.0677599	0.0188519	6.23489	0.0695442	0.800449	0.830406	0.453334	6.23489	40.215	0.000603343	0.00161849	0	0	0
ENSMUSG00000014329	1926	1820	2484	2513	3037	2913	2848	2834	6.17537	6.09414	6.57089	6.59587	6.84063	6.78264	6.75457	6.75194	-0.448623	6.57076	69.0264	0.000130032	0.000659489	0.0583761	6.57076	1.16875	0.319444	0.376401	0.169878	6.57076	9.89747	0.0187574	0.0301689	0	0	0
ENSMUSG00000014349	6283	5970	4786	4833	5401	5569	4273	4332	7.88096	7.80766	7.5169	7.53924	7.67111	7.71743	7.33979	7.36405	0.316235	7.60464	36.2667	0.000801383	0.00250989	0.342351	7.60464	42.504	0.000517488	0.00170315	-0.176155	7.60464	11.2532	0.0143305	0.0238571	0	0	0
ENSMUSG00000014353	856	910	1367	1432	1164	1176	1864	1815	5.00591	5.09454	5.70947	5.78471	5.45746	5.47439	6.14316	6.10922	-0.696865	5.59736	148.811	1.32466e-05	0.000160691	-0.660266	5.59736	133.591	1.83491e-05	0.000148697	0.379096	5.59736	44.0389	0.000468768	0.00132281	0	0	0
ENSMUSG00000014355	11042	10390	10213	10724	9071	8880	7791	7748	8.69438	8.607	8.61034	8.68901	8.41909	8.39052	8.20627	8.20277	0.0010172	8.47742	0.000319415	0.986296	0.989002	0.200288	8.47742	12.3838	0.0116421	0.0215804	-0.445157	8.47742	61.1749	0.000184425	0.00063356	0	0	0
ENSMUSG00000014361	326	289	823	847	286	319	706	719	3.61454	3.44145	4.97777	5.02746	3.43435	3.59377	4.74313	4.77392	-1.47462	4.2008	321.85	1.25112e-06	5.27484e-05	-1.24446	4.2008	229.221	3.55272e-06	5.18001e-05	-0.244093	4.2008	8.81866	0.0236683	0.0369966	-1	-1	0
ENSMUSG00000014402	1679	1781	1565	1568	1494	1493	1389	1335	5.97742	6.0629	5.90456	5.91556	5.81741	5.81858	5.71894	5.66623	0.110103	5.8602	4.20171	0.0842027	0.118046	0.125413	5.8602	5.45146	0.0563972	0.0833305	-0.217476	5.8602	16.3927	0.00613232	0.0114005	0	0	0
ENSMUSG00000014418	1360	1371	1340	1388	1693	1750	1404	1381	5.67352	5.68556	5.6807	5.7397	5.99775	6.04765	5.73443	5.71508	-0.0306583	5.7843	0.363064	0.567931	0.62517	0.297947	5.7843	34.2898	0.000933329	0.00271641	0.0145528	5.7843	0.0818051	0.784074	0.816439	0	0	0
ENSMUSG00000014426	2239	2026	1455	1458	1175	1205	803	769	6.39256	6.2488	5.79945	5.81066	5.47102	5.50952	4.92874	4.87084	0.515628	5.62895	64.6301	0.000157376	0.00075754	0.590477	5.62895	84.7553	7.12899e-05	0.000388087	-0.905263	5.62895	199.21	5.45734e-06	5.07774e-05	0	0	0
ENSMUSG00000014444	4761	4098	7251	6934	3905	3704	7021	7334	7.4808	7.26491	8.11621	8.05997	7.20325	7.12916	8.05615	8.12355	-0.715234	7.67925	74.8215	0.000102794	0.000557324	-0.92364	7.67925	124.777	2.25333e-05	0.000170242	0.00175919	7.67925	0.000452643	0.983686	0.98685	0	0	0
ENSMUSG00000014470	702	588	858	843	743	721	856	957	4.71996	4.46492	5.03782	5.02063	4.81015	4.76896	5.0209	5.18619	-0.436788	4.87869	19.8941	0.00383805	0.00866651	-0.313991	4.87869	10.2806	0.0173412	0.0301558	0.0743157	4.87869	0.575896	0.475455	0.528781	0	0	0
ENSMUSG00000014496	2511	2739	2410	2552	2161	2275	2813	2577	6.55794	6.68372	6.52726	6.61809	6.34978	6.42607	6.73674	6.61482	0.0481543	6.5643	0.411312	0.544004	0.602794	-0.287855	6.5643	14.6977	0.00791396	0.0156642	0.103103	6.5643	1.88558	0.216747	0.263063	0	0	0
ENSMUSG00000014498	6240	5402	2319	2213	4406	4275	1782	1848	7.87105	7.66344	6.47175	6.4125	7.37738	7.33598	6.07827	6.1352	1.32512	6.9182	284.106	1.83754e-06	6.0944e-05	1.24994	6.9182	252.784	2.63152e-06	4.23643e-05	-0.335387	6.9182	18.1997	0.00477284	0.00918463	1	1	0
ENSMUSG00000014503	87	125	84	91	57	62	57	47	1.71481	2.23557	1.69303	1.81609	1.11745	1.23988	1.12408	0.85292	0.220633	1.47423	1.52414	0.261216	0.318309	0.19017	1.47423	1.13232	0.326503	0.38331	-0.766061	1.47423	18.3744	0.00466344	0.00899996	0	0	0
ENSMUSG00000014504	1219	1438	865	976	1339	1375	1087	1029	5.51568	5.75438	5.04954	5.23187	5.65944	5.69984	5.36539	5.29079	0.494324	5.44586	24.8488	0.00218837	0.00550197	0.351551	5.44586	12.5678	0.0112696	0.0210094	0.187387	5.44586	3.57075	0.105566	0.138864	0	0	0
ENSMUSG00000014547	337	302	367	387	477	511	517	580	3.66235	3.50482	3.81375	3.89844	4.17132	4.27269	4.294	4.46422	-0.272514	4.0102	9.58507	0.0200279	0.0344897	-0.157104	4.0102	3.18563	0.122372	0.16348	0.523013	4.0102	35.3056	0.000862226	0.00217505	0	0	0
ENSMUSG00000014550	2048	1909	2294	2416	1755	1946	2322	2315	6.26395	6.163	6.45611	6.53909	6.04963	6.20077	6.46005	6.46017	-0.284123	6.3241	15.3691	0.0071355	0.0144178	-0.334913	6.3241	21.355	0.00321729	0.00747741	-0.0374923	6.3241	0.267621	0.622657	0.669102	0	0	0
ENSMUSG00000014551	1513	1413	1526	1586	1897	2000	2031	2243	5.82728	5.72908	5.86816	5.93202	6.16185	6.24024	6.26692	6.4146	-0.121912	6.05502	2.75613	0.145775	0.190977	-0.139712	6.05502	3.61973	0.103659	0.141273	0.440667	6.05502	36.0103	0.000817047	0.00207911	0	0	0
ENSMUSG00000014554	552	516	786	765	633	619	659	682	4.37343	4.27665	4.91145	4.88065	4.57916	4.54906	4.64381	4.69775	-0.571008	4.614	101.963	4.12277e-05	0.000308965	-0.106671	4.614	3.55836	0.106056	0.143963	-0.225268	4.614	15.8693	0.00662018	0.0121779	0	0	0
ENSMUSG00000014592	84	97	116	94	98	95	130	104	1.66448	1.87136	2.15633	1.86263	1.89401	1.85153	2.30649	1.99042	-0.241564	1.94966	2.8523	0.14003	0.184452	-0.275687	1.94966	3.71503	0.100082	0.137072	0.138974	1.94966	0.944058	0.367185	0.421829	0	0	0
ENSMUSG00000014599	11388	10879	5220	5310	4100	4021	1354	1505	8.73889	8.67335	7.64212	7.67502	7.27355	7.24762	5.68213	5.83909	1.04755	7.34647	242.946	2.97251e-06	7.29989e-05	1.49997	7.34647	498.111	3.23826e-07	1.3473e-05	-1.89796	7.34647	797.508	7.49129e-08	3.82793e-06	1	1	-1
ENSMUSG00000014601	2081	1883	2047	2118	2366	2165	2274	2394	6.28701	6.14323	6.2918	6.34922	6.4805	6.35458	6.42992	6.50857	-0.105388	6.3556	1.93565	0.211465	0.264699	-0.0517038	6.3556	0.465893	0.519272	0.574703	0.14874	6.3556	3.85562	0.095104	0.126644	0	0	0
ENSMUSG00000014606	2154	2014	2072	2002	2636	2678	2246	2317	6.33674	6.24023	6.3093	6.26798	6.63637	6.66131	6.41205	6.46142	-0.000154617	6.41567	7.48539e-06	0.997902	0.998316	0.212106	6.41567	14.0865	0.00872323	0.0170174	0.148093	6.41567	6.867	0.037952	0.0562401	0	0	0
ENSMUSG00000014633	199	188	250	230	356	359	400	416	2.90385	2.82245	3.26082	3.14901	3.74972	3.76395	3.92424	3.98524	-0.341767	3.44491	29.8867	0.00134959	0.00373748	-0.197907	3.44491	10.0217	0.0182821	0.0315282	0.749827	3.44491	143.86	1.46739e-05	9.95714e-05	0	0	0
ENSMUSG00000014668	1524	1644	1603	1637	1844	1827	1580	1501	5.83772	5.94746	5.93916	5.97767	6.12098	6.10976	5.90475	5.83525	-0.0658219	5.95909	1.22238	0.30947	0.369318	0.245363	5.95909	16.9857	0.00563541	0.0118157	-0.088411	5.95909	2.20535	0.185945	0.229773	0	0	0
ENSMUSG00000014704	294	264	610	638	285	302	608	513	3.46573	3.31115	4.546	4.61893	3.42931	3.51489	4.5277	4.28728	-1.19403	3.96262	148.691	1.32791e-05	0.000160924	-0.935392	3.96262	91.2522	5.73175e-05	0.000330048	-0.174972	3.96262	3.19297	0.122019	0.157434	-1	0	0
ENSMUSG00000014748	3266	2801	3140	3257	3119	3124	3348	3685	6.93713	6.71601	6.90893	6.96994	6.87906	6.88351	6.98789	7.13071	-0.112862	6.92665	1.61419	0.248973	0.305528	-0.178012	6.92665	4.01567	0.0898383	0.12483	0.119864	6.92665	1.82069	0.223879	0.270603	0	0	0
ENSMUSG00000014763	1213	1172	1502	1472	1106	1173	1140	1225	5.50856	5.4594	5.8453	5.82444	5.38375	5.4707	5.43404	5.54222	-0.35089	5.55855	32.114	0.00111384	0.00322466	-0.0609022	5.55855	0.967427	0.361712	0.419498	-0.346742	5.55855	31.3592	0.00118716	0.00284476	0	0	0
ENSMUSG00000014767	907	1025	707	717	1001	1090	870	778	5.08936	5.26614	4.75873	4.78722	5.23991	5.36487	5.04429	4.88762	0.404767	5.05477	20.9336	0.00338181	0.00780587	0.336439	5.05477	14.4626	0.00821298	0.0161553	0.192972	5.05477	4.75798	0.0699584	0.0965943	0	0	0
ENSMUSG00000014769	5681	6218	5128	5082	6962	7043	6990	7212	7.73566	7.86638	7.61647	7.61171	8.03735	8.05618	8.04977	8.09935	0.186927	7.88411	9.549	0.0201818	0.034715	-0.027793	7.88411	0.211098	0.661396	0.7067	0.460466	7.88411	57.9442	0.000215546	0.000714419	0	0	0
ENSMUSG00000014771	825	946	770	753	778	737	742	752	4.95273	5.15048	4.8818	4.85785	4.87651	4.8006	4.81483	4.83861	0.181779	4.89668	5.75897	0.0515082	0.077382	0.0118343	4.89668	0.0244087	0.880755	0.89887	-0.043104	4.89668	0.323811	0.5891	0.63753	0	0	0
ENSMUSG00000014776	105	107	155	143	57	73	69	81	1.9847	2.01222	2.57292	2.4653	1.11745	1.47377	1.39753	1.63179	-0.520648	1.83196	15.4512	0.00704731	0.014277	-0.219048	1.83196	2.73497	0.147083	0.191795	-1.00445	1.83196	57.5082	0.000220263	0.000725864	0	0	-1
ENSMUSG00000014778	625	592	1122	1058	742	640	957	1006	4.55247	4.4747	5.42465	5.3482	4.80821	4.59715	5.18171	5.2582	-0.872839	4.95566	108.299	3.44442e-05	0.000279199	-0.517273	4.95566	38.0362	0.000703405	0.00215599	-0.166467	4.95566	3.93923	0.0923025	0.123363	0	0	0
ENSMUSG00000014782	182	161	245	248	708	650	251	271	2.77536	2.59942	3.23173	3.25749	4.74059	4.6195	3.253	3.36787	-0.557224	3.48062	45.5906	0.000425486	0.0015472	1.36961	3.48062	275.428	2.02158e-06	3.6406e-05	0.0658268	3.48062	0.636239	0.454193	0.508274	0	1	0
ENSMUSG00000014786	375	390	362	374	445	414	436	398	3.81627	3.8732	3.79399	3.84921	4.07124	3.96933	4.04842	3.9215	0.0231395	3.9179	0.114306	0.74632	0.788665	0.0353237	3.9179	0.266374	0.623451	0.672413	0.163363	3.9179	5.6973	0.0524419	0.0747275	0	0	0
ENSMUSG00000014813	65	67	247	267	83	86	105	101	1.29703	1.34084	3.24343	3.36378	1.65567	1.70873	1.99969	1.9484	-1.98468	2.0697	1033.09	3.34202e-08	1.7318e-05	-0.291846	2.0697	22.3391	0.00287223	0.00680286	-1.32957	2.0697	463.638	4.04512e-07	9.29947e-06	-1	0	-1
ENSMUSG00000014837	588	551	485	468	459	462	332	339	4.4645	4.37124	4.21548	4.1723	4.11588	4.12741	3.6558	3.69033	0.223987	4.10162	16.6183	0.00593673	0.0123978	0.448582	4.10162	66.6539	0.00014393	0.000636727	-0.520821	4.10162	89.8504	6.00038e-05	0.000269972	0	0	0
ENSMUSG00000014850	250	223	378	348	334	310	542	508	3.23227	3.06816	3.8563	3.7454	3.65782	3.55255	4.36207	4.27317	-0.650638	3.71847	63.0867	0.000168763	0.00079757	-0.71243	3.71847	75.6386	9.95799e-05	0.000492104	0.516765	3.71847	39.7966	0.000621028	0.00165855	0	0	0
ENSMUSG00000014856	659	675	674	681	764	744	879	928	4.62883	4.66384	4.68982	4.71296	4.85033	4.81423	5.05913	5.14182	-0.0550567	4.82012	1.05955	0.341348	0.403033	-0.268193	4.82012	25.1418	0.00212316	0.00531363	0.399083	4.82012	55.6707	0.000241713	0.000777427	0	0	0
ENSMUSG00000014859	2176	1996	1311	1332	2058	1999	1458	1579	6.3514	6.22728	5.64915	5.68031	6.27934	6.23952	5.78886	5.90832	0.62461	6.01552	84.0827	7.29833e-05	0.000446717	0.410845	6.01552	36.3786	0.000794675	0.00238067	0.183856	6.01552	7.28524	0.0340801	0.0510229	0	0	0
ENSMUSG00000014867	8015	7165	8960	9027	8395	8227	7479	8153	8.23218	8.07088	8.42151	8.4405	8.30736	8.28034	8.14731	8.27627	-0.279478	8.27204	14.0562	0.00876615	0.0171594	0.0820601	8.27204	1.21182	0.311396	0.368444	-0.219216	8.27204	8.64809	0.0245961	0.0382683	0	0	0
ENSMUSG00000014873	546	469	552	626	545	520	692	689	4.35768	4.13901	4.40198	4.59156	4.3634	4.29785	4.71426	4.71247	-0.248426	4.44728	6.79083	0.0387194	0.0606573	-0.382738	4.44728	16.1188	0.00638148	0.0131437	0.216594	4.44728	5.16203	0.0615849	0.0861574	0	0	0
ENSMUSG00000014905	674	844	458	444	808	814	927	799	4.66128	4.98598	4.13293	4.09643	4.93107	4.94387	5.13579	4.92602	0.70895	4.72667	35.6522	0.000839602	0.00260523	-0.0934358	4.72667	0.619272	0.459998	0.518185	0.916226	4.72667	59.547	0.000199307	0.000672799	0	0	0
ENSMUSG00000014907	1462	1695	754	728	1090	1125	706	729	5.77782	5.99152	4.85153	4.80918	5.36274	5.41045	4.74313	4.79383	1.05432	5.21752	178.155	7.67142e-06	0.000121698	0.618113	5.21752	61.2332	0.00018392	0.000761312	-0.0618703	5.21752	0.613501	0.462002	0.515673	1	0	0
ENSMUSG00000014932	1106	1270	972	979	1005	1012	1038	884	5.37539	5.57521	5.2177	5.23629	5.24566	5.25781	5.29887	5.07178	0.248301	5.28484	6.55802	0.0411976	0.0640321	0.0664055	5.28484	0.469054	0.517908	0.573508	-0.0416702	5.28484	0.1847	0.681732	0.723684	0	0	0
ENSMUSG00000014956	4735	5314	5073	5267	4594	4589	4968	4399	7.4729	7.63974	7.60091	7.66329	7.43765	7.43822	7.55718	7.38619	-0.0757794	7.52451	0.82872	0.396262	0.458862	-0.0337469	7.52451	0.164352	0.698642	0.740201	-0.160419	7.52451	3.71379	0.100127	0.132601	0	0	0
ENSMUSG00000014959	5349	5065	4077	4283	5079	4973	3885	4193	7.64879	7.57051	7.28562	7.36496	7.58243	7.55415	7.20247	7.317	0.284362	7.44074	19.3885	0.00408949	0.00913675	0.308552	7.44074	22.8275	0.00271904	0.00652024	-0.065554	7.44074	1.03039	0.347595	0.401812	0	0	0
ENSMUSG00000014980	477	497	413	416	557	543	523	569	4.16296	4.22258	3.98389	4.00256	4.39479	4.36024	4.31063	4.43662	0.199542	4.23428	10.6389	0.0161423	0.0286368	0.00388884	4.23428	0.00404081	0.951291	0.958445	0.380397	4.23428	38.6636	0.000672477	0.00177047	0	0	0
ENSMUSG00000015002	4389	4594	3943	4084	3744	3604	4062	3979	7.36344	7.42972	7.23741	7.29633	7.14252	7.08968	7.26674	7.24144	0.129709	7.25841	5.66125	0.0529981	0.0792277	-0.137986	7.25841	6.40677	0.0429223	0.0658385	-0.0127847	7.25841	0.0549982	0.822049	0.850182	0	0	0
ENSMUSG00000015013	658	651	563	596	613	620	434	422	4.62664	4.61165	4.43042	4.52077	4.53288	4.55139	4.0418	4.00587	0.143551	4.41518	7.17944	0.0350079	0.0555209	0.518299	4.41518	93.5926	5.31754e-05	0.000312622	-0.451759	4.41518	71.1041	0.000119279	0.000456079	0	0	0
ENSMUSG00000015016	330	280	317	299	304	288	305	325	3.63211	3.39588	3.60276	3.5268	3.52226	3.44653	3.53361	3.62958	-0.0507857	3.53619	0.315748	0.593663	0.649346	-0.0972026	3.53619	1.15668	0.321756	0.378703	0.0168146	3.53619	0.0346122	0.85828	0.880927	0	0	0
ENSMUSG00000015023	2498	2497	1600	1710	3108	3155	2283	2318	6.55045	6.55029	5.93646	6.04059	6.87396	6.89775	6.43562	6.46204	0.561848	6.4684	103.956	3.89174e-05	0.000298895	0.43703	6.4684	62.8978	0.00017023	0.000720729	0.460305	6.4684	69.7757	0.000126012	0.000475869	0	0	0
ENSMUSG00000015027	418	336	495	511	426	413	348	398	3.97269	3.65849	4.24489	4.29898	4.00836	3.96584	3.7236	3.9215	-0.456347	3.97429	15.5005	0.00699511	0.0141927	0.164553	3.97429	2.01542	0.203423	0.254712	-0.449385	3.97429	15.0311	0.00751405	0.0135453	0	0	0
ENSMUSG00000015053	183	226	647	673	217	218	270	269	2.78324	3.08739	4.63088	4.69592	3.03683	3.04559	3.35807	3.35721	-1.72809	3.49939	305.161	1.47436e-06	5.62591e-05	-0.316427	3.49939	10.2316	0.0175142	0.0304127	-1.30577	3.49939	174.232	8.20916e-06	6.67042e-05	-1	0	-1
ENSMUSG00000015087	3187	2903	2695	2657	2957	3075	2857	2810	6.90181	6.7676	6.68849	6.67624	6.80212	6.8607	6.75912	6.73968	0.152343	6.77447	6.07156	0.0471034	0.0716956	0.082015	6.77447	1.75971	0.230893	0.284702	0.0670348	6.77447	1.17559	0.318145	0.370933	0	0	0
ENSMUSG00000015092	1157	1029	2819	2445	725	703	2323	2626	5.4404	5.27175	6.75337	6.5563	4.77479	4.73251	6.46067	6.64199	-1.29876	5.82897	165.463	9.60417e-06	0.000137901	-1.79768	5.82897	317.006	1.31104e-06	2.80236e-05	-0.103508	5.82897	1.05097	0.343168	0.397228	-1	-1	0
ENSMUSG00000015094	1468	1174	2701	2585	905	855	1244	1556	5.78373	5.46186	6.69169	6.63662	5.09453	5.01472	5.55994	5.88715	-1.04136	5.76628	55.3087	0.000246259	0.00104189	-0.668917	5.76628	22.821	0.002721	0.00652024	-0.94061	5.76628	45.1242	0.000437919	0.00125364	-1	0	0
ENSMUSG00000015095	804	720	824	807	965	938	1040	1139	4.91555	4.75688	4.97952	4.95771	5.18709	5.14831	5.30165	5.43725	-0.1324	5.0855	3.07505	0.127872	0.170656	-0.201745	5.0855	7.13969	0.0353651	0.0556914	0.400832	5.0855	28.1838	0.00157612	0.00362273	0	0	0
ENSMUSG00000015112	1457	1631	741	723	786	831	359	403	5.77288	5.93601	4.82645	4.79924	4.89126	4.97367	3.76843	3.93949	1.0416	4.86343	152.304	1.23482e-05	0.000154846	1.07851	4.86343	163.288	9.99789e-06	9.82515e-05	-0.958884	4.86343	129.074	2.03517e-05	0.000124379	1	1	0
ENSMUSG00000015120	5357	5532	5496	5458	5643	5552	5859	5901	7.65095	7.69774	7.71645	7.71468	7.73434	7.71302	7.79515	7.80993	-0.0412181	7.72903	0.738617	0.421717	0.483877	-0.0788602	7.72903	2.70371	0.149045	0.194101	0.0869766	7.72903	3.28889	0.117526	0.152461	0	0	0
ENSMUSG00000015126	724	668	661	666	758	797	728	801	4.76444	4.64881	4.66175	4.68085	4.83897	4.91344	4.78737	4.92962	0.0353287	4.77816	0.239079	0.641492	0.693235	0.0177067	4.77816	0.0600567	0.814225	0.841873	0.187199	4.77816	6.7126	0.0395294	0.0582696	0	0	0
ENSMUSG00000015127	564	567	783	749	421	440	601	638	4.40443	4.4125	4.90594	4.85017	3.99135	4.0571	4.51101	4.60161	-0.469589	4.46676	66.3557	0.000145814	0.000717056	-0.532083	4.46676	85.1924	7.02171e-05	0.000383633	-0.321749	4.46676	31.1514	0.00120846	0.00288889	0	0	0
ENSMUSG00000015133	3160	3025	2201	2192	1474	1396	674	734	6.88954	6.82698	6.39642	6.39875	5.79797	5.7217	4.67626	4.80368	0.460676	5.93891	51.2461	0.000305976	0.00121284	1.01986	5.93891	251.162	2.68406e-06	4.27536e-05	-1.65761	5.93891	663.492	1.32851e-07	5.08546e-06	0	1	-1
ENSMUSG00000015143	15593	15138	9635	9750	15388	15407	6959	7083	9.19226	9.14996	8.52629	8.55165	9.18153	9.18544	8.04335	8.07331	0.632139	8.73797	170.89	8.70712e-06	0.000129618	1.12515	8.73797	541.397	2.50008e-07	1.19484e-05	-0.480639	8.73797	98.7939	4.52885e-05	0.000217219	0	1	0
ENSMUSG00000015149	1331	1162	1767	1789	981	895	1131	1215	5.64244	5.44704	6.07964	6.10573	5.21081	5.08065	5.42261	5.5304	-0.547947	5.56491	40.3353	0.00059838	0.002016	-0.330775	5.56491	14.6985	0.00791291	0.0156642	-0.616184	5.56491	51.007	0.000310061	0.000952295	0	0	0
ENSMUSG00000015165	5970	5934	6271	6131	6813	6965	8230	8201	7.80724	7.79894	7.90674	7.88241	8.00614	8.04011	8.28535	8.28474	-0.0914911	8.00146	3.77661	0.0978586	0.134563	-0.261917	8.00146	30.9508	0.0012295	0.00338864	0.390465	8.00146	68.7873	0.00013135	0.000492786	0	0	0
ENSMUSG00000015176	3544	3485	2091	2168	3571	3558	5199	5452	7.05497	7.03118	6.32247	6.38287	7.07428	7.07115	7.62274	7.69577	0.690401	7.03193	168.235	9.13146e-06	0.000133275	-0.58654	7.03193	121.425	2.44538e-05	0.000179621	1.30658	7.03193	602.543	1.7928e-07	5.92798e-06	0	0	1
ENSMUSG00000015189	1209	1352	1758	1762	1831	1777	2443	2168	5.5038	5.66544	6.07228	6.0838	6.11077	6.06973	6.53332	6.36555	-0.49342	6.05059	37.2204	0.00074649	0.00238001	-0.35918	6.05059	19.723	0.0039208	0.00875661	0.371395	6.05059	21.0873	0.00332056	0.0067361	0	0	0
ENSMUSG00000015202	279	230	563	578	204	212	196	250	3.39031	3.11265	4.43042	4.47656	2.94792	3.00542	2.89697	3.25173	-1.20201	3.439	77.3663	9.32077e-05	0.000521225	-0.0976825	3.439	0.510936	0.50045	0.557041	-1.37914	3.439	101.847	4.13674e-05	0.000202356	-1	0	-1
ENSMUSG00000015214	396	385	525	514	509	515	682	665	3.89478	3.85461	4.3297	4.30742	4.2649	4.28393	4.69327	4.66136	-0.44386	4.28625	83.8383	7.36118e-05	0.00044881	-0.402901	4.28625	69.0792	0.000129743	0.000591694	0.358759	4.28625	54.7716	0.000253216	0.000806039	0	0	0
ENSMUSG00000015217	267	285	244	223	593	559	721	683	3.327	3.42137	3.22584	3.10452	4.48507	4.40209	4.77344	4.69986	0.209005	3.9299	8.85339	0.0234851	0.0395839	-0.293072	3.9299	17.4078	0.00531379	0.0112687	1.57147	3.9299	500.505	3.19043e-07	8.11609e-06	0	0	1
ENSMUSG00000015222	1529	1566	2240	2259	1775	1692	1309	1143	5.84245	5.87735	6.42175	6.44218	6.06597	5.99904	5.63339	5.4423	-0.572065	5.96555	59.8467	0.000196451	0.000890194	0.49466	5.96555	44.747	0.00044833	0.00152453	-0.89412	5.96555	146.198	1.39759e-05	9.64205e-05	0	0	0
ENSMUSG00000015224	40	52	91	79	20	31	19	22	0.603453	0.978271	1.80785	1.61327	-0.370486	0.251379	-0.436012	-0.225083	-0.919699	0.52783	16.7032	0.00586522	0.0122825	0.270994	0.52783	1.4502	0.271943	0.327614	-2.04111	0.52783	82.27	7.78193e-05	0.000329013	0	0	-1
ENSMUSG00000015243	163	108	631	666	2240	2025	4268	3696	2.61675	2.02558	4.59479	4.68085	6.40157	6.25816	7.3381	7.13501	-2.31666	5.13135	151.466	1.25561e-05	0.000156084	-0.90669	5.13135	23.2012	0.00260904	0.00630458	2.59873	5.13135	190.597	6.24523e-06	5.51685e-05	-1	0	1
ENSMUSG00000015247	762	768	589	585	712	678	466	456	4.8382	4.84993	4.4955	4.49392	4.74871	4.6803	4.14432	4.11754	0.349356	4.54605	48.5682	0.000356137	0.00135408	0.583579	4.54605	135.524	1.75715e-05	0.000144618	-0.363779	4.54605	52.6612	0.000283203	0.000883763	0	0	0
ENSMUSG00000015289	341	351	274	266	323	311	299	345	3.67934	3.72141	3.39281	3.35838	3.60958	3.55719	3.505	3.71561	0.324779	3.56741	17.4059	0.00531516	0.0112974	-0.0269163	3.56741	0.11955	0.740821	0.778052	0.234706	3.56741	9.09007	0.0222855	0.0350533	0	0	0
ENSMUSG00000015290	1337	1254	815	827	1113	1097	739	684	5.64893	5.55692	4.96369	4.99301	5.39285	5.3741	4.80899	4.70197	0.624577	5.18006	103.879	3.90042e-05	0.000299372	0.627995	5.18006	105.019	3.77555e-05	0.000245289	-0.222866	5.18006	13.2264	0.0100586	0.0174263	0	0	0
ENSMUSG00000015291	2122	2183	2423	2625	2983	2878	2799	2788	6.31515	6.35645	6.53502	6.65877	6.81475	6.7652	6.72954	6.72834	-0.261093	6.6129	18.8133	0.00440275	0.0096912	0.0610379	6.6129	1.02819	0.348074	0.405554	0.132043	6.6129	4.81175	0.0687589	0.0951451	0	0	0
ENSMUSG00000015305	1482	1305	1836	1873	5589	5722	3505	3453	5.79742	5.61441	6.13489	6.17191	7.72047	7.75653	7.05399	7.03691	-0.447485	6.66082	40.2386	0.000602364	0.00202603	0.693048	6.66082	96.519	4.85339e-05	0.000292172	0.892048	6.66082	159.905	1.06536e-05	7.95425e-05	0	0	0
ENSMUSG00000015312	448	422	470	506	808	750	293	300	4.07257	3.98683	4.1702	4.28481	4.93107	4.82581	3.4758	3.51429	-0.197804	4.15767	8.31625	0.0265443	0.0438798	1.38339	4.15767	406.771	6.06748e-07	1.89e-05	-0.73246	4.15767	114.032	2.95214e-05	0.000158631	0	1	0
ENSMUSG00000015335	480	437	262	237	410	445	154	154	4.172	4.03716	3.32832	3.19217	3.9532	4.07338	2.55005	2.55453	0.844332	3.4826	115.925	2.81008e-05	0.00024518	1.461	3.4826	347.099	9.90958e-07	2.35466e-05	-0.70796	3.4826	81.502	7.99956e-05	0.000335772	0	1	0
ENSMUSG00000015337	46	33	75	81	85	67	99	143	0.802761	0.330115	1.53055	1.64912	1.68981	1.35092	1.91521	2.44797	-1.0234	1.46456	19.852	0.0038582	0.0087055	-0.661226	1.46456	8.28733	0.0267237	0.0437461	0.591755	1.46456	6.63742	0.0403293	0.0592099	-1	0	0
ENSMUSG00000015341	2335	2651	1984	1986	2522	2604	2104	2065	6.45312	6.63662	6.24671	6.2564	6.5726	6.62089	6.31785	6.29534	0.293313	6.42494	17.2465	0.00543373	0.0115169	0.290152	6.42494	16.8768	0.00572263	0.0119628	0.055038	6.42494	0.607246	0.464192	0.517878	0	0	0
ENSMUSG00000015354	70	74	117	114	106	98	129	167	1.40315	1.48319	2.16867	2.13959	2.00667	1.89615	2.29539	2.67108	-0.710955	2.00799	33.9951	0.000955406	0.00287576	-0.531826	2.00799	19.0226	0.00428518	0.00941179	0.329108	2.00799	7.28465	0.0340852	0.0510242	0	0	0
ENSMUSG00000015357	1016	1133	1166	1145	1115	1074	1486	1499	5.253	5.41059	5.48012	5.46215	5.39544	5.34355	5.81629	5.83333	-0.139339	5.49931	4.50045	0.0761119	0.108137	-0.455317	5.49931	48.0546	0.000366975	0.00130208	0.353675	5.49931	28.9945	0.00146248	0.00340371	0	0	0
ENSMUSG00000015363	1050	932	949	925	994	994	937	1100	5.30046	5.12899	5.18317	5.15448	5.22979	5.23193	5.15126	5.38701	0.0458986	5.22089	0.236471	0.643284	0.694735	-0.038276	5.22089	0.164449	0.698559	0.740177	0.100308	5.22089	1.12941	0.327077	0.380428	0	0	0
ENSMUSG00000015377	91	102	104	109	83	82	103	97	1.7793	1.94351	1.99951	2.07518	1.65567	1.64042	1.97207	1.89039	-0.175938	1.86951	5.92263	0.0491364	0.0743302	-0.28319	1.86951	15.3444	0.00716224	0.0144564	-0.106109	1.86951	2.15425	0.190431	0.234712	0	0	0
ENSMUSG00000015461	2712	2268	2891	2794	3507	3290	3573	4251	6.66901	6.41155	6.78975	6.74876	7.04819	6.95819	7.08171	7.33682	-0.228978	6.8805	3.93681	0.0923819	0.12798	-0.206074	6.8805	3.18863	0.122228	0.16334	0.440007	6.8805	14.537	0.00811674	0.0144652	0	0	0
ENSMUSG00000015474	1502	1339	990	1080	2827	2623	1708	2060	5.81675	5.6515	5.24416	5.37787	6.73727	6.63138	6.0171	6.29184	0.423111	5.97099	14.2309	0.00852257	0.0167752	0.529853	5.97099	22.3169	0.00287946	0.00681864	0.843454	5.97099	56.5518	0.0002311	0.000751309	0	0	0
ENSMUSG00000015478	992	907	777	770	1476	1407	892	993	5.21853	5.08978	4.89485	4.89004	5.79993	5.73302	5.08029	5.23944	0.261709	5.24323	11.8722	0.0127677	0.0234899	0.606606	5.24323	63.7833	0.000163493	0.000701068	0.267423	5.24323	12.3963	0.0116164	0.0198119	0	0	0
ENSMUSG00000015488	1091	903	1254	1202	1574	1596	1239	1291	5.3557	5.08341	5.58505	5.53221	5.89264	5.9148	5.55413	5.6179	-0.339075	5.56698	13.4237	0.0097296	0.0187201	0.317706	5.56698	11.785	0.0129736	0.0236701	0.0273842	5.56698	0.0875546	0.776858	0.809904	0	0	0
ENSMUSG00000015501	590	555	880	961	1023	1103	922	735	4.4694	4.38167	5.07433	5.20953	5.27126	5.38197	5.12799	4.80565	-0.716398	4.96522	38.3085	0.000689757	0.0022509	0.359795	4.96522	9.66269	0.0197018	0.0336255	-0.175112	4.96522	2.28885	0.178929	0.221902	0	0	0
ENSMUSG00000015522	3244	3208	3617	3557	4174	4235	3977	3813	6.92738	6.91171	7.11293	7.09704	7.29935	7.32242	7.23623	7.17996	-0.185436	7.13588	14.291	0.0084408	0.0166333	0.102785	7.13588	4.39068	0.0789573	0.111601	0.103116	7.13588	4.41906	0.078208	0.106521	0	0	0
ENSMUSG00000015533	52	59	6	8	57	46	4	2	0.977848	1.15884	-2.00741	-1.61215	1.11745	0.813258	-2.55149	-3.39501	2.87813	-0.687332	102.021	4.11586e-05	0.00030883	3.9386	-0.687332	191.053	6.19996e-06	7.19529e-05	-1.16347	-0.687332	16.6716	0.00589169	0.011016	1	1	-1
ENSMUSG00000015536	1026	1094	819	827	1312	1344	1369	1264	5.26712	5.36008	4.97075	4.99301	5.63006	5.66695	5.69802	5.58742	0.331724	5.39668	28.3393	0.00155344	0.00416993	0.00579104	5.39668	0.0086367	0.928853	0.940316	0.660841	5.39668	112.468	3.07672e-05	0.000163938	0	0	0
ENSMUSG00000015542	279	258	256	234	337	288	222	264	3.39031	3.27805	3.29496	3.17383	3.67071	3.44653	3.07625	3.33019	0.099778	3.3326	0.743663	0.420219	0.482296	0.355398	3.3326	9.43491	0.0206793	0.0350163	-0.0311809	3.3326	0.0726248	0.796196	0.827347	0	0	0
ENSMUSG00000015568	924	1013	2201	2404	702	721	8647	9733	5.11613	5.24916	6.39642	6.53191	4.72832	4.76896	8.35665	8.53181	-1.28152	6.20992	218.377	4.1211e-06	8.59756e-05	-3.69559	6.20992	1816.04	5.73385e-09	2.46924e-06	1.98006	6.20992	521.333	2.81115e-07	7.53264e-06	-1	-1	1
ENSMUSG00000015575	1987	1867	2021	1920	3020	2917	2624	2729	6.22034	6.13092	6.27336	6.20766	6.83253	6.78462	6.63641	6.69749	-0.0648774	6.47292	1.19135	0.315182	0.375355	0.141626	6.47292	5.67724	0.0527503	0.0785678	0.426441	6.47292	51.4719	0.000302184	0.000932617	0	0	0
ENSMUSG00000015597	1185	1053	1405	1375	995	856	1021	1016	5.47488	5.305	5.74902	5.72613	5.23124	5.01641	5.27506	5.27246	-0.347632	5.38127	14.9364	0.00762488	0.0152422	-0.149935	5.38127	2.77851	0.144409	0.188778	-0.463814	5.38127	26.5885	0.00183613	0.00410381	0	0	0
ENSMUSG00000015605	2910	2548	2563	2614	1713	1676	1931	2126	6.77065	6.57946	6.61605	6.65271	6.01469	5.98534	6.19409	6.33733	0.0406778	6.39379	0.243516	0.638473	0.690802	-0.265696	6.39379	10.3892	0.0169656	0.0296008	-0.368668	6.39379	20.0024	0.00378683	0.00753493	0	0	0
ENSMUSG00000015619	171	158	137	147	39	52	24	33	2.68567	2.57236	2.39544	2.50496	0.575742	0.988345	-0.106704	0.349153	0.178818	1.49562	0.935723	0.369169	0.431257	0.660819	1.49562	12.7789	0.0108615	0.0203714	-2.32897	1.49562	158.729	1.08948e-05	8.07437e-05	0	0	-1
ENSMUSG00000015647	1258	1107	752	648	1726	1437	912	667	5.56109	5.37712	4.8477	4.64135	6.0256	5.76345	5.11227	4.66569	0.72458	5.24928	17.7809	0.00504933	0.010824	1.00554	5.24928	34.2439	0.000936728	0.00272499	0.144453	5.24928	0.706699	0.431402	0.485791	0	1	0
ENSMUSG00000015652	685	676	422	426	584	629	234	252	4.68462	4.66597	4.01496	4.03679	4.46302	4.57216	3.15203	3.2632	0.64942	4.10659	103.588	3.93312e-05	0.000300542	1.30997	4.10659	421.487	5.43521e-07	1.81545e-05	-0.818257	4.10659	164.451	9.78468e-06	7.52447e-05	0	1	0
ENSMUSG00000015653	2593	2872	2221	2323	3876	3978	1957	1732	6.60429	6.75212	6.40947	6.48247	7.1925	7.23211	6.21338	6.0417	0.232232	6.616	8.03618	0.0283515	0.0462977	1.08476	6.616	175.337	8.05273e-06	8.54e-05	-0.318427	6.616	15.1087	0.00742484	0.0134298	0	1	0
ENSMUSG00000015656	27123	24863	24106	24092	23973	23478	25232	27306	9.99086	9.86577	9.84928	9.85669	9.82111	9.79315	9.90158	10.02	0.0753283	9.88731	1.26014	0.30273	0.362207	-0.153668	9.88731	5.24406	0.0600517	0.0880048	0.107817	9.88731	2.5815	0.157074	0.19682	0	0	0
ENSMUSG00000015659	233	245	353	365	158	152	154	207	3.13088	3.2036	3.75771	3.81412	2.5803	2.52676	2.55005	2.98003	-0.618673	3.06793	21.6171	0.00312027	0.00732702	-0.211507	3.06793	2.52654	0.160882	0.207589	-1.02088	3.06793	58.8601	0.000206062	0.000690769	0	0	-1
ENSMUSG00000015668	794	826	608	580	924	934	651	731	4.89751	4.9549	4.54126	4.48154	5.12449	5.14215	4.62621	4.79778	0.414799	4.82073	34.4898	0.000918739	0.00279328	0.421328	4.82073	35.584	0.000843993	0.00249862	0.200591	4.82073	8.06558	0.0281542	0.0431036	0	0	0
ENSMUSG00000015671	2992	3141	2484	2490	2958	3121	3313	3311	6.81074	6.88126	6.57089	6.58261	6.80261	6.88212	6.97273	6.97633	0.269252	6.80991	24.2965	0.00231868	0.00576704	-0.132162	6.80991	5.85383	0.0501152	0.0751569	0.397781	6.80991	53.0291	0.00027765	0.000868908	0	0	0
ENSMUSG00000015672	766	913	577	590	692	750	912	829	4.84574	5.09929	4.46583	4.50618	4.70763	4.82581	5.11227	4.97916	0.486511	4.81774	24.0349	0.00238398	0.0058918	-0.278995	4.81774	7.90403	0.0292612	0.0473091	0.55971	4.81774	31.8115	0.00114249	0.00275634	0	0	0
ENSMUSG00000015697	1918	1863	1986	2056	3008	3097	2917	2987	6.16937	6.12782	6.24816	6.30637	6.82679	6.87099	6.7891	6.82779	-0.128668	6.5208	6.01118	0.0479138	0.0726723	0.0404442	6.5208	0.593925	0.468919	0.526905	0.531182	6.5208	102.448	4.06492e-05	0.000199816	0	0	0
ENSMUSG00000015702	51	48	52	11	54	56	38	41	0.950103	0.863939	1.00639	-1.17605	1.04015	1.09428	0.545372	0.658104	0.991848	0.622786	2.56578	0.158151	0.204985	0.465474	0.622786	0.565094	0.479451	0.537188	0.686565	0.622786	1.2294	0.3082	0.360944	0	0	0
ENSMUSG00000015709	178	163	98	108	8	36	5	23	2.74338	2.61717	1.9142	2.06194	-1.64058	0.463924	-2.26198	-0.162347	0.692207	0.716964	0.675603	0.44121	0.503703	0.623839	0.716964	0.548738	0.485619	0.542888	-3.20024	0.716964	14.4405	0.00824181	0.0146621	0	0	-1
ENSMUSG00000015711	1095	980	1081	1107	2565	2483	1331	1490	5.36098	5.2014	5.37097	5.41348	6.59699	6.55226	5.65742	5.82464	-0.111036	5.74727	1.85894	0.219635	0.273789	0.833589	5.74727	104.772	3.80215e-05	0.000246486	0.34881	5.74727	18.345	0.00468157	0.00902628	0	0	0
ENSMUSG00000015714	3190	3012	2936	3183	2726	2795	3145	3197	6.90317	6.82077	6.81203	6.93679	6.6848	6.72299	6.89766	6.92579	-0.0124387	6.838	0.0383714	0.850889	0.878126	-0.207833	6.838	10.7124	0.0159102	0.0279862	0.0373171	6.838	0.34536	0.577273	0.62687	0	0	0
ENSMUSG00000015733	8846	10350	6321	6525	7640	8125	6813	6076	8.37449	8.60144	7.9182	7.97226	8.17141	8.26234	8.01277	7.85209	0.542735	8.14563	32.2836	0.0010982	0.0031901	0.284449	8.14563	8.86778	0.0234097	0.0390044	-0.0128034	8.14563	0.0179663	0.897568	0.914116	0	0	0
ENSMUSG00000015745	816	789	410	404	617	650	180	166	4.93691	4.88882	3.97339	3.96039	4.54226	4.6195	2.77444	2.66244	0.94598	4.04477	238.988	3.12612e-06	7.5432e-05	1.86244	4.04477	926.353	4.69656e-08	5.27189e-06	-1.24844	4.04477	416.247	5.64992e-07	1.13544e-05	0	1	-1
ENSMUSG00000015747	436	410	439	447	422	468	497	525	4.03344	3.94526	4.07187	4.10613	3.99477	4.146	4.23714	4.32061	-0.0996484	4.1069	1.92348	0.212732	0.266092	-0.208488	4.1069	8.41992	0.0259143	0.0425831	0.189874	4.1069	6.98358	0.0368162	0.054725	0	0	0
ENSMUSG00000015748	1228	1243	1100	1060	997	996	1089	964	5.52628	5.54422	5.39609	5.35092	5.23413	5.23483	5.36804	5.1967	0.161745	5.3564	5.68849	0.052577	0.0787349	-0.0478888	5.3564	0.498657	0.505451	0.561364	-0.0911363	5.3564	1.80599	0.225541	0.272393	0	0	0
ENSMUSG00000015749	2342	2730	2056	1920	2502	2633	2747	2408	6.45744	6.67898	6.29812	6.20766	6.56112	6.63687	6.70249	6.51698	0.315316	6.50746	10.1107	0.017951	0.0313883	-0.0107458	6.50746	0.0117428	0.917089	0.930282	0.356847	6.50746	12.9495	0.0105456	0.0181916	0	0	0
ENSMUSG00000015750	1111	911	3202	3156	1007	833	2505	2870	5.38189	5.09612	6.93713	6.9245	5.24853	4.97714	6.56947	6.77015	-1.69181	5.98812	161.994	1.02421e-05	0.0001405	-1.55698	5.98812	137.203	1.69308e-05	0.000140794	-0.261006	5.98812	3.85567	0.0951023	0.126644	-1	-1	0
ENSMUSG00000015755	3600	3585	4034	4378	3123	3059	3807	3756	7.07758	7.07198	7.27032	7.39661	6.88091	6.85318	7.17321	7.15824	-0.258682	7.11026	19.5422	0.00401081	0.00899764	-0.298681	7.11026	26.0529	0.00193605	0.00492871	-0.167741	7.11026	8.21708	0.0271662	0.0417498	0	0	0
ENSMUSG00000015757	973	1119	1097	1138	1267	1315	1604	1531	5.19064	5.39266	5.39215	5.45331	5.57973	5.6355	5.92649	5.86379	-0.131079	5.55429	2.77897	0.144382	0.189461	-0.28753	5.55429	13.3717	0.0098149	0.0187438	0.472413	5.55429	36.0962	0.000811752	0.00206849	0	0	0
ENSMUSG00000015759	1945	2002	2017	2057	2292	2196	2249	2315	6.18953	6.23161	6.2705	6.30707	6.43467	6.37509	6.41397	6.46017	-0.0782138	6.33533	2.2066	0.185837	0.236374	-0.0321943	6.33533	0.373865	0.562388	0.615248	0.148289	6.33533	7.93188	0.0290663	0.0443218	0	0	0
ENSMUSG00000015766	5956	6236	3714	3856	6302	6529	2324	2073	7.80385	7.87055	7.1511	7.21347	7.89367	7.94686	6.46129	6.30092	0.654916	7.33021	85.5978	6.92411e-05	0.000431701	1.53916	7.33021	472.78	3.80745e-07	1.48097e-05	-0.80118	7.33021	128.101	2.08207e-05	0.000126476	0	1	0
ENSMUSG00000015776	1972	1861	1992	1992	2809	2688	3404	3848	6.20941	6.12628	6.25251	6.26075	6.72806	6.66669	7.01181	7.19314	-0.0887892	6.55608	1.42098	0.276363	0.334509	-0.405107	6.55608	29.5806	0.00138698	0.00373141	0.845846	6.55608	128.959	2.04067e-05	0.000124652	0	0	0
ENSMUSG00000015790	847	697	816	766	678	725	705	769	4.99067	4.71008	4.96546	4.88253	4.67817	4.77693	4.74109	4.87084	-0.0736209	4.82697	0.492206	0.508117	0.568303	-0.0784159	4.82697	0.558408	0.481955	0.539436	-0.11803	4.82697	1.26511	0.30186	0.354621	0	0	0
ENSMUSG00000015804	1499	1470	1324	1380	1331	1244	1195	1233	5.81387	5.78612	5.66338	5.73137	5.6508	5.55545	5.50198	5.55161	0.10262	5.65682	3.07739	0.127752	0.170534	0.076329	5.65682	1.70255	0.237761	0.29165	-0.170578	5.65682	8.50282	0.0254247	0.0394202	0	0	0
ENSMUSG00000015806	811	822	718	737	740	741	1111	1152	4.92805	4.9479	4.78099	4.82689	4.80432	4.8084	5.39688	5.45362	0.134033	4.99338	7.10391	0.0356908	0.0564703	-0.618887	4.99338	151.46	1.25578e-05	0.00011415	0.621306	4.99338	152.646	1.22646e-05	8.79328e-05	0	0	0
ENSMUSG00000015829	53	57	99	133	60	24	39	29	1.00507	1.10952	1.92877	2.36109	1.19082	-0.111191	0.582367	0.165707	-1.08764	1.02902	7.09472	0.0357751	0.0565963	0.16578	1.02902	0.164829	0.698232	0.739896	-1.77089	1.02902	18.8084	0.00440554	0.0085584	-1	0	-1
ENSMUSG00000015837	20661	19335	13396	12774	10723	10849	7844	8448	9.59826	9.50299	9.00172	8.94137	8.66045	8.67944	8.21605	8.32754	0.579082	8.86598	81.7031	7.94181e-05	0.000469654	0.398148	8.86598	38.623	0.000674425	0.00208413	-0.699745	8.86598	119.299	2.5785e-05	0.000145064	0	0	0
ENSMUSG00000015839	3427	3431	2938	3052	3998	4071	3005	2971	7.00654	7.00865	6.81301	6.87617	7.2372	7.26544	6.83198	6.82004	0.163008	6.98238	10.7802	0.0156998	0.0279628	0.425317	6.98238	73.3901	0.000108763	0.00052536	-0.0185815	6.98238	0.140079	0.720525	0.75852	0	0	0
ENSMUSG00000015846	3720	3125	4913	4922	5049	4865	14691	16219	7.12488	6.8739	7.55468	7.56557	7.57389	7.52247	9.12128	9.26851	-0.560734	7.82565	34.7885	0.000897492	0.0027446	-1.64671	7.82565	300.025	1.55353e-06	3.13252e-05	1.63477	7.82565	295.688	1.6248e-06	2.22636e-05	0	-1	1
ENSMUSG00000015850	520	478	614	603	1368	1380	537	636	4.28736	4.1664	4.55542	4.5376	5.69034	5.70507	4.34871	4.59708	-0.31963	4.736	12.4659	0.0114739	0.0215032	1.22481	4.736	183.051	7.06361e-06	7.87555e-05	-0.0736149	4.736	0.661244	0.44587	0.500182	0	1	0
ENSMUSG00000015869	2046	1979	1381	1425	1782	1864	1396	1476	6.26255	6.21495	5.72417	5.77764	6.07165	6.13867	5.72619	5.81103	0.487841	5.96585	69.7572	0.000126109	0.000643785	0.336553	5.96585	33.2001	0.00101848	0.00290946	0.0177026	5.96585	0.0918556	0.771629	0.8048	0	0	0
ENSMUSG00000015880	812	911	652	726	1092	1178	863	817	4.92983	5.09612	4.64198	4.80521	5.36538	5.47684	5.03264	4.95814	0.28938	5.03827	10.6947	0.0159657	0.0283499	0.425719	5.03827	23.146	0.00262491	0.00633848	0.271793	5.03827	9.43425	0.0206822	0.0328485	0	0	0
ENSMUSG00000015882	523	556	550	543	392	422	383	280	4.29565	4.38426	4.39675	4.38653	3.88851	3.99691	3.86167	3.41492	-0.0516806	4.07815	0.136658	0.723782	0.768322	0.304414	4.07815	4.74144	0.0703331	0.100794	-0.753342	4.07815	29.0379	0.00145671	0.00339289	0	0	0
ENSMUSG00000015889	1647	1580	1544	1580	1352	1392	1200	1244	5.94967	5.89019	5.88507	5.92656	5.67337	5.71756	5.50801	5.56441	0.0141144	5.76435	0.0686986	0.801634	0.835806	0.159258	5.76435	8.7463	0.0240561	0.0399543	-0.369604	5.76435	47.1081	0.000388113	0.00113893	0	0	0
ENSMUSG00000015932	8456	9365	8276	8619	5445	5565	5345	5221	8.30945	8.45717	8.30695	8.37378	7.68281	7.7164	7.6627	7.63331	0.042941	8.01782	0.426352	0.53696	0.596083	0.0515989	8.01782	0.61561	0.461268	0.519422	-0.692362	8.01782	110.839	3.21395e-05	0.00016943	0	0	0
ENSMUSG00000015937	1568	1550	1403	1329	1887	1861	1745	1855	5.87877	5.86254	5.74696	5.67706	6.15422	6.13635	6.04801	6.14066	0.158648	5.95557	7.88636	0.0293857	0.0477474	0.0509526	5.95557	0.813464	0.400389	0.459013	0.382324	5.95557	45.8003	0.000420045	0.00120996	0	0	0
ENSMUSG00000015942	441	360	417	431	393	355	277	331	4.04987	3.75788	3.99778	4.05361	3.89218	3.74781	3.39493	3.65593	-0.121817	3.81875	0.915907	0.373955	0.436215	0.294564	3.81875	5.35544	0.0580509	0.0854883	-0.500264	3.81875	15.4467	0.00705215	0.0128568	0	0	0
ENSMUSG00000015943	186	152	213	177	229	234	234	276	2.80663	2.51669	3.03024	2.77207	3.11431	3.14754	3.15203	3.3942	-0.23949	2.99171	3.04408	0.129473	0.172414	-0.142187	2.99171	1.073	0.338526	0.395806	0.371962	2.99171	7.34307	0.0335869	0.0503594	0	0	0
ENSMUSG00000015944	791	681	1546	1556	1566	1576	1668	1707	4.89205	4.6766	5.88694	5.90448	5.88529	5.89661	5.98292	6.02073	-1.11139	5.6432	208.679	4.73546e-06	9.34536e-05	-0.110878	5.6432	2.07701	0.197509	0.248261	0.106118	5.6432	1.90251	0.21494	0.261186	-1	0	0
ENSMUSG00000015961	2418	2667	2079	2066	1969	2087	1988	1865	6.5035	6.6453	6.31417	6.31336	6.21558	6.30166	6.23605	6.14841	0.260632	6.33475	13.9303	0.00894753	0.0174635	0.066387	6.33475	0.903794	0.376931	0.434682	-0.121536	6.33475	3.02908	0.130258	0.166806	0	0	0
ENSMUSG00000015971	412	416	538	489	387	369	489	452	3.95185	3.9662	4.36495	4.23555	3.87001	3.80353	4.21375	4.10484	-0.341227	4.06384	24.6708	0.00222929	0.00558505	-0.322522	4.06384	22.0402	0.00297163	0.00699433	-0.140958	4.06384	4.20996	0.083964	0.113413	0	0	0
ENSMUSG00000015980	157	184	91	103	92	112	63	71	2.56281	2.7915	1.80785	1.99388	1.80334	2.08788	1.26727	1.44294	0.776294	1.96968	33.6557	0.000981679	0.00293142	0.590509	1.96968	19.4742	0.00404539	0.00898494	-0.545759	1.96968	16.6345	0.00592303	0.0110646	0	0	0
ENSMUSG00000015994	1793	1752	1929	1955	2253	2190	2248	2285	6.07216	6.03922	6.20616	6.23371	6.40991	6.37114	6.41333	6.44136	-0.164241	6.27338	11.2345	0.0143815	0.0259988	-0.0368169	6.27338	0.564528	0.479662	0.537375	0.20741	6.27338	17.9164	0.00495763	0.0094978	0	0	0
ENSMUSG00000016018	1794	2130	1469	1550	1865	2025	2129	1965	6.07297	6.321	5.81326	5.89891	6.13731	6.25816	6.33488	6.22374	0.340903	6.13253	11.9735	0.0125338	0.023162	-0.0815797	6.13253	0.685683	0.437989	0.49692	0.423232	6.13253	18.4551	0.00461399	0.00891737	0	0	0
ENSMUSG00000016024	19	12	37	34	252	230	362	417	-0.450995	-1.09212	0.520967	0.408914	3.2521	3.12272	3.78042	3.9887	-1.2365	1.69134	37.6466	0.000723561	0.00233031	-0.697148	1.69134	11.9671	0.0125483	0.023044	3.41962	1.69134	287.935	1.76335e-06	2.36512e-05	-1	0	1
ENSMUSG00000016128	801	800	682	613	786	758	526	542	4.91016	4.90878	4.70683	4.56131	4.89126	4.8411	4.31888	4.36654	0.275401	4.68811	18.3165	0.00469927	0.0102189	0.523475	4.68811	66.1767	0.00014696	0.000646022	-0.291362	4.68811	20.5012	0.0035624	0.00715446	0	0	0
ENSMUSG00000016181	682	638	668	687	696	703	1398	1480	4.67829	4.58257	4.67693	4.72561	4.71594	4.73251	5.72825	5.81493	-0.0708407	4.95688	1.3897	0.281214	0.339631	-1.04737	4.95688	303.776	1.49518e-06	3.06614e-05	1.07032	4.95688	317.237	1.30809e-06	1.9142e-05	0	-1	1
ENSMUSG00000016194	54	44	127	130	432	450	1765	1734	1.03179	0.739759	2.2865	2.3283	4.02852	4.08948	6.06445	6.04337	-1.42163	3.32652	216.443	4.23486e-06	8.65491e-05	-1.99491	3.32652	426.205	5.25101e-07	1.78861e-05	3.74651	3.32652	1503.23	1.03558e-08	1.56089e-06	-1	-1	1
ENSMUSG00000016206	676	600	654	639	246	284	223	239	4.66555	4.49405	4.6464	4.62119	3.21741	3.42638	3.08272	3.18695	-0.0539966	3.91758	0.330898	0.585152	0.641433	0.187064	3.91758	3.97136	0.0912556	0.126536	-1.49896	3.91758	255.002	2.56187e-06	3.04043e-05	0	0	-1
ENSMUSG00000016252	384	477	422	386	435	393	464	482	3.85044	4.16338	4.01496	3.89471	4.03849	3.89432	4.13812	4.19745	0.0520774	4.02398	0.20921	0.662797	0.712935	-0.20138	4.02398	3.12837	0.125179	0.166546	0.21295	4.02398	3.49816	0.108481	0.142243	0	0	0
ENSMUSG00000016253	1022	919	1043	1079	1471	1454	1546	1659	5.26149	5.10873	5.31936	5.37654	5.79503	5.78041	5.87338	5.9796	-0.162841	5.56182	5.19177	0.061023	0.0893739	-0.138767	5.56182	3.77017	0.0980882	0.134786	0.578537	5.56182	65.5317	0.000151189	0.000544029	0	0	0
ENSMUSG00000016256	1605	1390	1839	1703	1182	1211	1229	1383	5.91241	5.70541	6.13725	6.03468	5.47959	5.51668	5.54244	5.71717	-0.27705	5.7557	8.65718	0.0245454	0.0411413	-0.131674	5.7557	1.95553	0.209419	0.261379	-0.456155	5.7557	23.4685	0.00253393	0.00536697	0	0	0
ENSMUSG00000016257	1778	1963	1172	1255	1490	1444	1516	1551	6.06005	6.20324	5.48752	5.59444	5.81354	5.77045	5.84512	5.88251	0.590664	5.83211	71.5571	0.000117092	0.000613066	-0.0718157	5.83211	1.05782	0.341715	0.39907	0.322836	5.83211	21.3764	0.00320924	0.0065455	0	0	0
ENSMUSG00000016262	4284	4097	5292	5313	1733	1682	1977	2121	7.32851	7.26455	7.66188	7.67584	6.03143	5.99049	6.22805	6.33393	-0.372325	6.81434	40.2964	0.00059998	0.00201943	-0.270028	6.81434	21.1953	0.00327837	0.00758018	-1.38787	6.81434	559.909	2.25212e-07	6.79661e-06	0	0	-1
ENSMUSG00000016308	708	825	553	600	808	894	763	791	4.73223	4.95315	4.40459	4.53041	4.93107	5.07904	4.85507	4.91151	0.375189	4.79963	15.2669	0.00724723	0.0146087	0.121761	4.79963	1.60794	0.249796	0.304462	0.415791	4.79963	18.7499	0.00443918	0.00861542	0	0	0
ENSMUSG00000016319	3195	3095	3081	3051	2780	2763	5365	5820	6.90543	6.85998	6.88157	6.87569	6.71309	6.70638	7.66808	7.78999	0.00407649	7.05003	0.00484926	0.946649	0.958735	-1.0193	7.05003	303.186	1.50416e-06	3.07409e-05	0.850408	7.05003	211.037	4.57551e-06	4.52226e-05	0	-1	0
ENSMUSG00000016344	361	354	563	574	496	448	737	863	3.76145	3.73367	4.43042	4.46655	4.22761	4.08306	4.80509	5.03712	-0.700926	4.31812	59.9738	0.000195257	0.000885447	-0.765763	4.31812	71.5824	0.000116971	0.000550521	0.472614	4.31812	27.2666	0.00171917	0.00388677	0	0	0
ENSMUSG00000016356	130	138	66	68	269	317	102	114	2.29151	2.37777	1.34743	1.39842	3.3461	3.58471	1.95807	2.12227	0.961712	2.30328	96.7814	4.81442e-05	0.000338103	1.42524	2.30328	212.558	4.47611e-06	6.00366e-05	0.667241	2.30328	46.5872	0.000400435	0.00116714	0	1	0
ENSMUSG00000016382	3399	3660	2155	2256	2534	2647	1424	1376	6.99471	7.10185	6.36596	6.44026	6.57945	6.64451	5.75483	5.70985	0.645172	6.44893	106.054	3.66668e-05	0.000289074	0.879641	6.44893	197.146	5.63365e-06	6.83327e-05	-0.670769	6.44893	114.636	2.9058e-05	0.000156981	0	0	0
ENSMUSG00000016409	305	313	445	464	302	322	477	502	3.51863	3.55635	4.09143	4.15992	3.51275	3.60725	4.17794	4.25604	-0.588188	3.86004	92.0966	5.57756e-05	0.000373427	-0.656989	3.86004	114.902	2.8857e-05	0.000201831	0.0913161	3.86004	2.21976	0.184707	0.228384	0	0	0
ENSMUSG00000016427	589	591	490	483	811	837	724	734	4.46695	4.47226	4.23026	4.21776	4.93641	4.98404	4.77943	4.80368	0.245596	4.61135	26.0642	0.00193387	0.00499008	0.168672	4.61135	12.2938	0.0118303	0.0218754	0.567545	4.61135	139.189	1.62123e-05	0.000106475	0	0	0
ENSMUSG00000016477	1701	1698	1097	1180	1508	1510	1129	1187	5.99619	5.99407	5.39215	5.50557	5.83086	5.83491	5.42005	5.49678	0.54627	5.68382	83.6486	7.41044e-05	0.000451167	0.37447	5.68382	39.3078	0.000642563	0.00200209	0.00955231	5.68382	0.0255777	0.87796	0.897765	0	0	0
ENSMUSG00000016481	1067	1120	952	976	648	726	775	808	5.32362	5.39395	5.18772	5.23187	4.61292	4.77892	4.87757	4.94217	0.148993	5.04359	4.31122	0.0811075	0.114252	-0.213947	5.04359	8.88957	0.0232963	0.0388475	-0.299926	5.04359	17.4702	0.00526829	0.0100102	0	0	0
ENSMUSG00000016487	14684	14821	8639	8967	9252	9597	4485	4421	9.10561	9.11943	8.36888	8.43088	8.44759	8.50254	7.40964	7.39338	0.712639	8.34724	191.284	6.17711e-06	0.000108104	1.07355	8.34724	434.098	4.96083e-07	1.73884e-05	-0.998369	8.34724	375.423	7.77622e-07	1.37486e-05	0	1	0
ENSMUSG00000016493	31	39	71	50	44	39	108	65	0.240883	0.567806	1.45202	0.958601	0.747695	0.57788	2.04014	1.31649	-0.800966	0.987689	8.66859	0.024482	0.0410462	-1.01552	0.987689	13.9348	0.00894097	0.0173803	0.473002	0.987689	3.02305	0.130576	0.167071	0	-1	0
ENSMUSG00000016495	905	977	811	808	734	737	792	822	5.08617	5.19698	4.9566	4.95949	4.79258	4.8006	4.90885	4.96694	0.183531	4.95853	10.1315	0.017875	0.0312735	-0.141305	4.95853	6.00573	0.0479878	0.0724383	-0.0201502	4.95853	0.122127	0.738169	0.774121	0	0	0
ENSMUSG00000016496	319	341	109	101	57	64	54	71	3.58327	3.67977	2.06694	1.96573	1.11745	1.28533	1.04677	1.44294	1.61519	2.02352	141.936	1.52832e-05	0.00017369	-0.0434636	2.02352	0.102777	0.758931	0.794236	-0.771478	2.02352	32.3811	0.00108933	0.00264929	1	0	0
ENSMUSG00000016503	714	751	849	747	543	576	841	838	4.74439	4.81766	5.02262	4.84632	4.3581	4.44528	4.99541	4.99473	-0.153445	4.77806	4.21845	0.0837192	0.117437	-0.593381	4.77806	63.0833	0.000168789	0.00071664	0.0605992	4.77806	0.657931	0.446957	0.501213	0	0	0
ENSMUSG00000016510	607	599	579	647	478	480	620	602	4.51034	4.49164	4.47081	4.63913	4.17434	4.18249	4.55587	4.51788	-0.0539772	4.44281	0.650753	0.449329	0.511278	-0.358463	4.44281	28.7001	0.00150246	0.0039773	-0.0180923	4.44281	0.0731109	0.795534	0.82673	0	0	0
ENSMUSG00000016520	666	600	779	827	491	494	573	628	4.64406	4.49405	4.89855	4.99301	4.21301	4.22393	4.44224	4.57883	-0.376725	4.56096	23.3732	0.00256039	0.00623072	-0.292067	4.56096	14.0486	0.00877698	0.0171057	-0.435245	4.56096	31.1988	0.00120355	0.00288003	0	0	0
ENSMUSG00000016526	191	165	75	88	153	150	74	82	2.8448	2.63471	1.53055	1.768	2.53406	2.50772	1.49775	1.64939	1.09048	2.12087	99.3617	4.45233e-05	0.000325001	0.947317	2.12087	74.9845	0.000102142	0.0005013	-0.0757039	2.12087	0.478869	0.513713	0.566056	1	0	0
ENSMUSG00000016528	4040	3940	2526	2674	3527	3570	2275	2354	7.24392	7.20819	6.59507	6.68544	7.05639	7.07601	6.43055	6.48427	0.585797	6.84748	111.241	3.17933e-05	0.000264954	0.60879	6.84748	120.145	2.52445e-05	0.000183927	-0.182847	6.84748	10.8379	0.0155238	0.025544	0	0	0
ENSMUSG00000016534	11675	12523	19717	20066	10970	11182	13179	12285	8.7748	8.87638	9.55934	9.59289	8.6933	8.72305	8.96459	8.86773	-0.750527	9.00651	148.169	1.34211e-05	0.000162156	-0.207984	9.00651	11.3786	0.0139943	0.0251668	-0.659951	9.00651	114.564	2.91127e-05	0.000157136	0	0	0
ENSMUSG00000016541	4297	4233	4829	4859	4321	4390	4653	4687	7.33288	7.31166	7.52981	7.54698	7.34928	7.37427	7.46269	7.47767	-0.216121	7.42315	21.2422	0.00326028	0.00758635	-0.108403	7.42315	5.34426	0.0582478	0.0856944	-0.0682175	7.42315	2.11639	0.193855	0.238423	0	0	0
ENSMUSG00000016552	742	652	854	929	1206	1203	1196	1343	4.79985	4.61386	5.03108	5.1607	5.50857	5.50712	5.50319	5.67484	-0.389038	5.2249	17.7756	0.00505296	0.010826	-0.0811707	5.2249	0.773819	0.411455	0.470223	0.493125	5.2249	28.5597	0.00152203	0.00351919	0	0	0
ENSMUSG00000016554	5520	5097	4212	4105	5233	5461	5546	5840	7.69419	7.5796	7.33261	7.30373	7.62552	7.68918	7.71595	7.79494	0.318722	7.59196	25.3676	0.00207464	0.00528321	-0.0980925	7.59196	2.40285	0.169938	0.217413	0.437273	7.59196	47.7486	0.00037364	0.00110425	0	0	0
ENSMUSG00000016559	10928	11375	15151	15257	21810	21551	30706	31532	8.67941	8.73767	9.17932	9.19762	9.6847	9.6696	10.1848	10.2276	-0.479932	9.4451	90.9387	5.79043e-05	0.000382249	-0.529081	9.4451	110.518	3.24189e-05	0.000218996	1.01776	9.4451	408.958	5.96757e-07	1.16435e-05	0	0	1
ENSMUSG00000016619	2943	2968	1898	1762	3032	3184	2128	2136	6.78692	6.79954	6.18279	6.0838	6.83825	6.91095	6.33421	6.3441	0.659937	6.53507	132.206	1.89345e-05	0.000198099	0.53545	6.53507	87.0328	6.59266e-05	0.000366333	0.205857	6.53507	12.8641	0.0107022	0.0184184	0	0	0
ENSMUSG00000016624	33	15	43	63	73	93	53	57	0.329692	-0.781778	0.735092	1.28907	1.47163	1.82099	1.02005	1.12855	-1.23813	0.876664	11.3035	0.0141943	0.0256989	0.57201	0.876664	2.41263	0.169196	0.21668	0.0622203	0.876664	0.0285462	0.871146	0.891781	-1	0	0
ENSMUSG00000016637	303	272	410	416	308	293	305	343	3.50916	3.35414	3.97339	4.00256	3.54109	3.47132	3.53361	3.70723	-0.556328	3.63656	45.2231	0.000435244	0.00157319	-0.11422	3.63656	1.90627	0.214542	0.266944	-0.367552	3.63656	19.7395	0.0039127	0.00773685	0	0	0
ENSMUSG00000016664	1725	1581	2458	2514	1325	1234	2145	2345	6.0164	5.8911	6.55571	6.59645	5.64428	5.54381	6.34568	6.47874	-0.622326	6.13402	68.306	0.000134057	0.000675213	-0.818167	6.13402	118.061	2.66044e-05	0.000191055	-0.163864	6.13402	4.73579	0.0704616	0.0972113	0	0	0
ENSMUSG00000016757	1831	1629	1483	1397	1499	1473	1467	1725	6.10241	5.93424	5.82694	5.74902	5.82223	5.79913	5.79773	6.03586	0.230346	5.88345	5.66284	0.0529734	0.0792006	-0.106118	5.88345	1.20184	0.313232	0.370399	0.128817	5.88345	1.771	0.229571	0.276651	0	0	0
ENSMUSG00000016831	1986	1981	1787	1817	2207	2187	1813	1913	6.21962	6.2164	6.09588	6.12813	6.38016	6.36917	6.10315	6.18506	0.106007	6.21219	4.16231	0.0853552	0.11944	0.230559	6.21219	19.6893	0.00393736	0.00878709	0.0321019	6.21219	0.381707	0.558433	0.608768	0	0	0
ENSMUSG00000016833	823	956	673	676	744	717	898	844	4.94923	5.16565	4.68768	4.70234	4.81209	4.76093	5.08996	5.00502	0.362428	4.89661	19.8895	0.00384024	0.00866821	-0.260977	4.89661	10.313	0.017228	0.0299893	0.35248	4.89661	18.8126	0.00440314	0.00855512	0	0	0
ENSMUSG00000016921	5697	6006	6170	6186	6988	7068	8811	8432	7.73972	7.81633	7.88332	7.8953	8.04273	8.06129	8.38376	8.32481	-0.111284	8.01841	4.3372	0.0803959	0.113355	-0.302275	8.01841	32.0001	0.00112451	0.00314603	0.464975	8.01841	75.7191	9.92702e-05	0.000397147	0	0	0
ENSMUSG00000016933	5406	4799	5841	5984	5758	5708	6073	6212	7.66408	7.49269	7.80427	7.8474	7.76344	7.753	7.8469	7.88402	-0.24745	7.75698	13.0865	0.0103008	0.0196085	-0.107243	7.75698	2.45803	0.165812	0.213129	0.0396222	7.75698	0.335525	0.582606	0.631786	0	0	0
ENSMUSG00000016940	349	338	416	443	826	792	591	599	3.71275	3.66704	3.99432	4.09318	4.96283	4.90437	4.48682	4.51068	-0.353856	4.2915	37.5484	0.000728759	0.0023433	0.43485	4.2915	56.7044	0.000229325	0.000901382	0.455	4.2915	62.0812	0.000176771	0.000612501	0	0	0
ENSMUSG00000016942	3	2	6	12	108	76	37	36	-2.92904	-3.41405	-2.00741	-1.05575	2.03351	1.53149	0.507405	0.472889	-1.63996	-0.60762	23.7691	0.00245287	0.00602868	1.29235	-0.60762	14.7607	0.00783621	0.0155538	2.02173	-0.60762	36.1236	0.000810075	0.00206664	-1	1	1
ENSMUSG00000016946	3860	3976	2458	2423	3087	3078	1878	1916	7.17817	7.22131	6.55571	6.54327	6.86419	6.86211	6.15395	6.18732	0.650253	6.69575	182.138	7.17196e-06	0.000117475	0.692511	6.69575	206.581	4.88402e-06	6.33923e-05	-0.378852	6.69575	61.8265	0.00017888	0.000618857	0	0	0
ENSMUSG00000016984	457	554	373	378	583	576	443	445	4.10123	4.37907	3.83711	3.86454	4.46055	4.44528	4.07138	4.08235	0.389324	4.15519	18.2386	0.00474817	0.0103029	0.376052	4.15519	17.0163	0.00561124	0.0117773	0.226035	4.15519	6.14781	0.046106	0.0667409	0	0	0
ENSMUSG00000016995	122	117	951	974	99	77	394	441	2.20024	2.14054	5.18621	5.22891	1.90859	1.55022	3.90247	4.06933	-3.03717	3.27331	616.931	1.66597e-07	2.46541e-05	-2.2565	3.27331	340.54	1.05109e-06	2.46578e-05	-1.22166	3.27331	99.8155	4.3924e-05	0.000212279	-1	-1	-1
ENSMUSG00000017002	319	263	390	362	953	960	350	370	3.58327	3.30568	3.90133	3.80223	5.16905	5.18174	3.73186	3.81639	-0.407297	4.06144	17.3233	0.00537619	0.0114171	1.40127	4.06144	205.046	4.99657e-06	6.44623e-05	-0.0776519	4.06144	0.629668	0.456426	0.510441	0	1	0
ENSMUSG00000017009	2234	2255	2307	2333	7797	7776	5558	6049	6.38934	6.40326	6.46426	6.48867	8.20076	8.199	7.71907	7.84566	-0.0801683	7.21375	1.88365	0.216954	0.270922	0.417516	7.21375	51.0908	0.000308621	0.0011318	1.3059	7.21375	499.821	3.20399e-07	8.13342e-06	0	0	1
ENSMUSG00000017057	1154	1262	916	893	3125	3242	2970	2765	5.43666	5.56609	5.13214	5.10371	6.88183	6.93699	6.81508	6.71639	0.383448	6.07361	32.75	0.00105663	0.00309621	0.143679	6.07361	4.5982	0.0736932	0.104935	1.64781	6.07361	604.8	1.77209e-07	5.88645e-06	0	0	1
ENSMUSG00000017119	5845	5678	5216	5414	7491	7760	5824	6005	7.77671	7.73532	7.64101	7.703	8.143	8.19603	7.7865	7.83513	0.0840081	7.85209	2.41113	0.16931	0.217771	0.358698	7.85209	43.9578	0.000471186	0.00158261	0.13881	7.85209	6.58293	0.0409225	0.059964	0	0	0
ENSMUSG00000017132	760	688	522	583	802	771	966	1137	4.83441	4.69134	4.32144	4.48898	4.92032	4.86562	5.19521	5.43471	0.357666	4.844	11.9021	0.012698	0.0233903	-0.421993	4.844	16.5683	0.00597936	0.0124232	0.909756	4.844	77.0049	9.44952e-05	0.000383257	0	0	0
ENSMUSG00000017144	2095	2134	2687	2913	1754	1918	2509	2216	6.29668	6.32371	6.6842	6.80893	6.04881	6.17986	6.57177	6.39713	-0.436368	6.41389	26.5642	0.00184052	0.00479951	-0.370117	6.41389	19.1104	0.00423715	0.00932668	-0.262111	6.41389	9.58438	0.0200308	0.0319275	0	0	0
ENSMUSG00000017146	826	789	591	605	1302	1339	1038	1004	4.95447	4.88882	4.50038	4.54237	5.61903	5.66158	5.29887	5.25533	0.40027	5.09011	56.1951	0.000235321	0.00101015	0.363205	5.09011	46.2697	0.000408198	0.00141398	0.755721	5.09011	200.316	5.3658e-06	5.02336e-05	0	0	0
ENSMUSG00000017167	91	85	239	260	120	82	202	248	1.7793	1.68188	3.19603	3.32553	2.18485	1.64042	2.94036	3.24017	-1.53019	2.49857	67.0098	0.000141725	0.00070239	-1.17763	2.49857	39.6885	0.000625708	0.00196308	-0.170515	2.49857	0.832092	0.395359	0.449952	-1	-1	0
ENSMUSG00000017176	969	858	872	822	748	764	878	893	5.1847	5.0097	5.06116	4.98426	4.81982	4.85247	5.05748	5.08639	0.0744892	5.007	1.08064	0.33694	0.398472	-0.23579	5.007	10.8279	0.015554	0.027496	0.0492255	5.007	0.471927	0.516673	0.569015	0	0	0
ENSMUSG00000017188	416	416	414	416	340	380	297	376	3.96578	3.9662	3.98738	4.00256	3.68347	3.84585	3.49533	3.83957	-0.0289827	3.84827	0.0616157	0.811885	0.844814	0.0972115	3.84827	0.693185	0.435618	0.494463	-0.327519	3.84827	7.86839	0.0295132	0.044916	0	0	0
ENSMUSG00000017210	1844	1676	1587	1551	2256	2188	1866	2006	6.11262	5.97526	5.92469	5.89984	6.41183	6.36983	6.14471	6.25353	0.131676	6.13654	3.68247	0.101285	0.138736	0.191712	6.13654	7.8059	0.029962	0.0482867	0.286854	6.13654	17.4762	0.00526393	0.0100035	0	0	0
ENSMUSG00000017221	4348	3801	3318	3143	4698	4446	5241	5786	7.3499	7.15638	6.98846	6.91855	7.46995	7.39255	7.63435	7.78154	0.299637	7.33646	11.738	0.0130864	0.0239593	-0.276695	7.33646	10.0093	0.0183285	0.0315946	0.75444	7.33646	74.4138	0.000104449	0.000411853	0	0	0
ENSMUSG00000017264	1797	1712	1775	1861	1762	1840	1986	2118	6.07538	6.00591	6.08616	6.16264	6.05537	6.11998	6.2346	6.33189	-0.0837525	6.13399	1.7496	0.232087	0.287115	-0.19557	6.13399	9.53994	0.0202207	0.0343411	0.158846	6.13399	6.29356	0.0442766	0.0643083	0	0	0
ENSMUSG00000017286	1015	1297	1097	774	1175	1193	1298	872	5.25158	5.60554	5.39215	4.89751	5.47102	5.49508	5.62122	5.05208	0.283728	5.34827	1.40235	0.279236	0.337608	0.146406	5.34827	0.373394	0.562627	0.615399	0.191813	5.34827	0.640929	0.452611	0.50674	0	0	0
ENSMUSG00000017288	1297	1304	1125	1132	1245	1213	1321	1389	5.60512	5.61331	5.4285	5.44569	5.55447	5.51906	5.64655	5.72341	0.172122	5.56701	11.0901	0.0147841	0.026599	-0.148216	5.56701	8.2234	0.027126	0.0443205	0.247888	5.56701	23.0025	0.0026668	0.00560701	0	0	0
ENSMUSG00000017291	3832	4158	4441	4852	3904	3834	4664	3955	7.16767	7.28587	7.40898	7.5449	7.20288	7.17892	7.46609	7.23271	-0.250168	7.311	6.92097	0.0374205	0.058847	-0.158498	7.311	2.7781	0.144434	0.18879	-0.12754	7.311	1.79887	0.226353	0.273183	0	0	0
ENSMUSG00000017299	859	888	890	837	1062	1113	930	985	5.01096	5.05925	5.09062	5.01034	5.32521	5.39499	5.14045	5.22778	-0.0153726	5.15745	0.0627366	0.810222	0.843593	0.175985	5.15745	8.222	0.0271349	0.044323	0.133635	5.15745	4.74093	0.0703445	0.0970719	0	0	0
ENSMUSG00000017307	336	339	212	206	394	426	266	270	3.65807	3.67129	3.02347	2.99039	3.89584	4.0105	3.33658	3.36255	0.657752	3.49359	132.137	1.89643e-05	0.000198099	0.603609	3.49359	111.278	3.17612e-05	0.000216713	0.342636	3.49359	35.8562	0.000826653	0.00209848	0	0	0
ENSMUSG00000017314	44	67	90	83	30	27	38	27	0.739336	1.34084	1.79199	1.68409	0.202699	0.0554592	0.545372	0.0644239	-0.697955	0.803028	9.37082	0.0209659	0.0358287	-0.175819	0.803028	0.594639	0.468663	0.526716	-1.43315	0.803028	39.5096	0.000633553	0.00168565	0	0	-1
ENSMUSG00000017376	1173	1346	487	548	1058	1146	539	560	5.4602	5.65902	4.22141	4.39974	5.31977	5.43712	4.35406	4.41363	1.24904	4.90812	170.778	8.72458e-06	0.000129718	0.994594	4.90812	108.285	3.44577e-05	0.000228669	0.0732777	4.90812	0.587786	0.471126	0.524619	1	0	0
ENSMUSG00000017386	2013	1752	2533	2432	1369	1212	2204	2578	6.23909	6.03922	6.59906	6.54861	5.6914	5.51787	6.38482	6.61538	-0.434681	6.20443	15.6256	0.0068648	0.01398	-0.895469	6.20443	66.3129	0.000146086	0.000644338	-0.0737381	6.20443	0.449657	0.526395	0.577549	0	0	0
ENSMUSG00000017400	241	209	568	544	587	574	245	255	3.17948	2.97483	4.44316	4.38918	4.47041	4.44026	3.21817	3.28024	-1.33901	3.79947	297.809	1.58943e-06	5.7326e-05	1.20613	3.79947	241.633	3.02237e-06	4.61966e-05	-1.16697	3.79947	226.196	3.70031e-06	3.92468e-05	-1	1	-1
ENSMUSG00000017404	21528	19729	22799	21895	28095	27594	29428	30707	9.65756	9.53209	9.76886	9.71874	10.05	10.0262	10.1235	10.1894	-0.148972	9.88329	5.66556	0.0529312	0.079167	-0.118337	9.88329	3.57498	0.105399	0.143217	0.41264	9.88329	43.4686	0.000486133	0.00136075	0	0	0
ENSMUSG00000017405	229	239	379	377	208	201	331	318	3.10595	3.16791	3.8601	3.86072	2.97587	2.92874	3.65145	3.59821	-0.723483	3.39362	188.251	6.48563e-06	0.00011077	-0.672532	3.39362	162.67	1.01137e-05	9.87457e-05	-0.235581	3.39362	19.9601	0.00380675	0.00756333	0	0	0
ENSMUSG00000017418	842	862	1553	1614	805	864	1225	1217	4.98214	5.01641	5.89345	5.95726	4.9257	5.02982	5.53774	5.53277	-0.926087	5.35941	255.59	2.5438e-06	6.74079e-05	-0.557493	5.35941	92.6231	5.48417e-05	0.000320119	-0.390103	5.35941	45.3522	0.000431782	0.00123892	0	0	0
ENSMUSG00000017421	3591	3834	3714	3624	4082	4106	4531	4577	7.07397	7.16885	7.1511	7.12396	7.2672	7.27779	7.42436	7.44341	-0.0161174	7.24133	0.0900239	0.773839	0.811673	-0.161388	7.24133	9.02626	0.0226008	0.0378396	0.296355	7.24133	30.4363	0.00128571	0.0030476	0	0	0
ENSMUSG00000017428	3930	4098	2698	2752	3459	3602	3415	3505	7.2041	7.26491	6.69009	6.72692	7.02831	7.08888	7.01647	7.05847	0.525999	7.00977	95.1633	5.06147e-05	0.000350151	0.0211281	7.00977	0.153539	0.708138	0.748618	0.328964	7.00977	37.2217	0.000746417	0.00192726	0	0	0
ENSMUSG00000017446	106	96	92	89	251	276	97	100	1.99831	1.85648	1.82353	1.78421	3.24638	3.38524	1.88592	1.93412	0.12353	2.23927	2.76482	0.145243	0.190383	1.40579	2.23927	358.067	9.00152e-07	2.26598e-05	0.106148	2.23927	2.0415	0.200889	0.245945	0	1	0
ENSMUSG00000017466	21987	21669	26898	28170	22948	23142	12441	13092	9.688	9.6674	10.0074	10.0823	9.75807	9.77236	8.88146	8.95952	-0.367136	9.60206	44.13	0.000466071	0.00165952	0.844727	9.60206	233.622	3.35156e-06	4.98927e-05	-1.12435	9.60206	413.889	5.7502e-07	1.13852e-05	0	0	-1
ENSMUSG00000017478	2874	2615	2361	2264	2697	2607	2226	2347	6.7527	6.6169	6.49764	6.44537	6.66937	6.62255	6.39915	6.47997	0.213296	6.56045	10.2143	0.0175759	0.0308307	0.206399	6.56045	9.56444	0.0201157	0.034182	-0.0319407	6.56045	0.229052	0.648449	0.69348	0	0	0
ENSMUSG00000017485	4942	5620	6373	6383	4541	4579	6189	5539	7.53463	7.72051	7.93002	7.94052	7.42091	7.43507	7.87419	7.7186	-0.307702	7.69681	13.968	0.00889269	0.0173705	-0.368404	7.69681	20.0228	0.00377733	0.00850431	-0.138872	7.69681	2.84512	0.140448	0.17819	0	0	0
ENSMUSG00000017493	3117	2521	10717	10872	22228	21097	37504	41417	6.86978	6.56409	8.67983	8.70879	9.71208	9.63888	10.4734	10.621	-1.97737	8.90848	332.824	1.12816e-06	5.06611e-05	-0.871705	8.90848	64.681	0.000157017	0.000679689	1.85288	8.90848	292.236	1.68466e-06	2.28757e-05	-1	0	1
ENSMUSG00000017499	440	463	269	240	516	560	587	633	4.0466	4.12045	3.36629	3.21028	4.28459	4.40467	4.47703	4.59026	0.79524	4.06252	95.5855	4.99543e-05	0.000346576	-0.18902	4.06252	5.4002	0.057272	0.0844857	1.24536	4.06252	234.416	3.3169e-06	3.64587e-05	0	0	1
ENSMUSG00000017548	2443	2891	2046	2053	2552	2629	2518	2247	6.51834	6.76163	6.29109	6.30426	6.58966	6.63467	6.57693	6.41717	0.342307	6.51172	13.0236	0.0104122	0.0197936	0.115112	6.51172	1.47281	0.268596	0.323937	0.199377	6.51172	4.41826	0.078229	0.106526	0	0	0
ENSMUSG00000017550	578	676	401	456	963	948	763	724	4.43978	4.66597	3.9414	4.13486	5.1841	5.1636	4.85507	4.78391	0.514741	4.64609	27.6938	0.00165049	0.00438846	0.354365	4.64609	13.1252	0.0102331	0.0194254	0.781355	4.64609	63.812	0.000163281	0.000578053	0	0	0
ENSMUSG00000017561	1020	1044	652	640	736	746	550	556	5.25866	5.29262	4.64198	4.62344	4.7965	4.8181	4.38318	4.4033	0.642929	4.77723	182.863	7.08577e-06	0.000116562	0.414057	4.77723	75.8437	9.8794e-05	0.000489223	-0.23947	4.77723	25.3689	0.00207436	0.00453375	0	0	0
ENSMUSG00000017615	2604	2705	2226	2327	1964	1919	1725	1806	6.61039	6.66571	6.41271	6.48496	6.21191	6.18061	6.03138	6.10205	0.189217	6.33746	11.1629	0.0145792	0.0262973	0.129546	6.33746	5.2325	0.0602647	0.0882633	-0.382118	6.33746	45.5255	0.000427194	0.00122733	0	0	0
ENSMUSG00000017631	1738	1598	1837	1894	996	991	827	799	6.02723	5.90653	6.13568	6.18799	5.23269	5.22757	4.9712	4.92602	-0.194955	5.57686	10.5125	0.0165522	0.0292563	0.281518	5.57686	21.9206	0.00301267	0.00707159	-1.21322	5.57686	407.12	6.05138e-07	1.175e-05	0	0	-1
ENSMUSG00000017664	1233	1093	1269	1243	807	830	881	937	5.53214	5.35876	5.60219	5.58058	4.92928	4.97194	5.0624	5.15574	-0.145933	5.27413	3.98562	0.0907964	0.126059	-0.158463	5.27413	4.69942	0.0712971	0.101981	-0.482316	5.27413	43.5364	0.000484025	0.00135604	0	0	0
ENSMUSG00000017667	997	937	1084	1039	1148	1075	1033	941	5.22578	5.1367	5.37496	5.32206	5.4375	5.34489	5.29191	5.16188	-0.167275	5.28696	5.64432	0.053262	0.0795532	0.164299	5.28696	5.44527	0.056502	0.0834518	-0.121618	5.28696	2.98364	0.132677	0.169437	0	0	0
ENSMUSG00000017670	2083	1947	2380	2495	2694	2552	2234	2282	6.2884	6.19143	6.5092	6.5855	6.66776	6.59179	6.40432	6.43946	-0.307435	6.45973	24.5939	0.00224727	0.00562191	0.207886	6.45973	11.2453	0.0143519	0.0257103	-0.125457	6.45973	4.09556	0.0873576	0.117562	0	0	0
ENSMUSG00000017677	3760	4201	3617	3728	4377	4622	4504	3924	7.14031	7.30071	7.11293	7.16477	7.36785	7.44856	7.41574	7.22136	0.0816654	7.27153	0.847918	0.391167	0.453484	0.0896579	7.27153	1.02201	0.349423	0.407007	0.1797	7.27153	4.10555	0.0870537	0.117179	0	0	0
ENSMUSG00000017679	2142	2097	2377	2568	3339	3330	3248	3209	6.32868	6.29848	6.50738	6.6271	6.97738	6.97562	6.94414	6.9312	-0.253658	6.69875	19.4968	0.00403385	0.00904172	0.0388299	6.69875	0.456878	0.523204	0.578364	0.370431	6.69875	41.5798	0.000550075	0.00150371	0	0	0
ENSMUSG00000017686	1635	1787	1468	1568	1645	1578	1841	1804	5.93912	6.06775	5.81228	5.91556	5.95627	5.89844	6.12525	6.10045	0.139518	5.97689	4.27273	0.0821774	0.115529	-0.185495	5.97689	7.55277	0.031876	0.050929	0.248932	5.97689	13.6021	0.00944428	0.0165186	0	0	0
ENSMUSG00000017697	228	218	171	162	247	246	134	159	3.09965	3.03552	2.71421	2.64469	3.22325	3.21954	2.35005	2.60048	0.388135	2.86092	19.3567	0.00410603	0.00915673	0.746132	2.86092	71.5317	0.000117213	0.000551445	-0.204187	2.86092	5.35701	0.0580233	0.0818012	0	0	0
ENSMUSG00000017707	9663	9653	8537	8954	12240	12399	9288	9232	8.50193	8.50086	8.35175	8.42879	8.85134	8.87209	8.45982	8.45557	0.111131	8.55277	4.78576	0.0693351	0.0998499	0.404022	8.55277	63.2548	0.000167471	0.000713304	0.0674261	8.55277	1.76173	0.230656	0.277875	0	0	0
ENSMUSG00000017713	79	69	70	63	122	108	122	118	1.57649	1.38297	1.4317	1.28907	2.2086	2.03565	2.21522	2.17181	0.119339	1.78894	1.54636	0.258115	0.315079	-0.0713904	1.78894	0.55338	0.483854	0.541166	0.833128	1.78894	75.3647	0.000100642	0.000401172	0	0	0
ENSMUSG00000017715	1822	1620	1592	1600	1959	1809	1522	1704	6.09531	5.92625	5.92923	5.9447	6.20823	6.09547	5.85081	6.0182	0.073816	6.00852	0.715679	0.428639	0.490885	0.217349	6.00852	6.20485	0.0453783	0.068948	-0.0024567	6.00852	0.000792727	0.978412	0.982732	0	0	0
ENSMUSG00000017716	800	909	560	517	1271	1275	956	1012	4.90836	5.09296	4.42272	4.3158	5.58428	5.59095	5.18021	5.26677	0.631396	5.04526	63.2977	0.000167143	0.000792242	0.364123	5.04526	21.0514	0.00333472	0.00768835	0.854227	5.04526	115.859	2.81488e-05	0.000153388	0	0	0
ENSMUSG00000017718	307	261	125	110	198	208	128	152	3.52805	3.29469	2.26369	2.08829	2.90496	2.978	2.28421	2.53573	1.23538	2.7347	106.52	3.61905e-05	0.000287284	0.53151	2.7347	19.7176	0.00392344	0.00876089	0.233978	2.7347	3.82103	0.0962968	0.128091	1	0	0
ENSMUSG00000017721	2839	2432	2415	2416	2788	2700	2018	2404	6.73502	6.51225	6.53025	6.53909	6.71724	6.67311	6.25765	6.51459	0.088963	6.5599	0.691384	0.436185	0.498533	0.309053	6.5599	8.34385	0.0263746	0.0432687	-0.148554	6.5599	1.92784	0.212277	0.258245	0	0	0
ENSMUSG00000017724	350	236	119	144	44	55	14	28	3.71687	3.14972	2.19302	2.47532	0.747695	1.06852	-0.863433	0.115954	1.09913	1.57546	10.1796	0.0177004	0.0310265	1.28184	1.57546	13.8453	0.00907285	0.0175913	-2.7079	1.57546	61.787	0.000179209	0.000619347	1	1	-1
ENSMUSG00000017734	526	399	347	416	200	140	127	135	4.30389	3.90608	3.73302	4.00256	2.91942	2.40853	2.27294	2.36521	0.237195	3.23896	1.3413	0.288974	0.34775	0.344897	3.23896	2.83592	0.140986	0.184844	-1.54871	3.23896	57.1818	0.000223885	0.000733787	0	0	-1
ENSMUSG00000017737	234	180	717	664	8	13	21	28	3.13705	2.75988	4.77898	4.67652	-1.64058	-0.971013	-0.295149	0.115954	-1.77929	1.57021	49.9117	0.000329718	0.00127813	-1.2162	1.57021	23.3195	0.00257546	0.00624094	-4.81735	1.57021	365.87	8.42129e-07	1.44585e-05	-1	-1	-1
ENSMUSG00000017740	79	79	134	184	114	84	59	97	1.57649	1.57691	2.36361	2.82787	2.11117	1.67498	1.1734	1.89039	-1.01904	1.89935	13.779	0.00917212	0.0178239	0.361173	1.89935	1.73087	0.234321	0.288252	-1.06384	1.89935	15.0171	0.00753028	0.0135705	-1	0	-1
ENSMUSG00000017747	234	206	528	494	203	177	430	555	3.13705	2.95402	4.33791	4.25022	2.94085	2.74577	4.02846	4.40071	-1.24853	3.59937	80.2421	8.37432e-05	0.000485469	-1.37127	3.59937	96.7949	4.81242e-05	0.000290673	-0.079481	3.59937	0.325187	0.588329	0.636868	-1	-1	0
ENSMUSG00000017754	4594	3825	5941	6099	950	942	810	940	7.42929	7.16546	7.82876	7.87487	5.1645	5.15445	4.94125	5.16035	-0.554436	6.33987	26.4538	0.00186061	0.00483728	0.108675	6.33987	1.01636	0.350665	0.408146	-2.80101	6.33987	675.172	1.25828e-07	4.94852e-06	0	0	-1
ENSMUSG00000017756	2106	1795	2643	2709	1759	1535	2199	2374	6.30423	6.0742	6.66038	6.7042	6.05291	5.85859	6.38155	6.49647	-0.493076	6.31657	23.1499	0.00262379	0.0063525	-0.483257	6.31657	22.2371	0.00290566	0.00686316	-0.243282	6.31657	5.63563	0.0533982	0.0759286	0	0	0
ENSMUSG00000017760	12929	11688	14859	14747	9512	9229	6736	7146	8.92198	8.77683	9.15125	9.14857	8.48757	8.44614	7.99637	8.08609	-0.300505	8.62685	19.9377	0.00381731	0.008631	0.425626	8.62685	39.9972	0.000612465	0.00193327	-1.10868	8.62685	271.386	2.11564e-06	2.68248e-05	0	0	-1
ENSMUSG00000017764	421	385	426	424	512	485	497	525	3.98299	3.85461	4.02855	4.03001	4.27337	4.19743	4.23714	4.32061	-0.110478	4.11559	2.77407	0.144679	0.189789	-0.0434764	4.11559	0.429605	0.535459	0.590329	0.249594	4.11559	14.159	0.00862172	0.0152353	0	0	0
ENSMUSG00000017765	2612	2205	3007	2879	2359	2210	1988	2222	6.61482	6.37092	6.8465	6.79199	6.47623	6.38426	6.23605	6.40103	-0.326378	6.51522	10.7696	0.0157325	0.0280169	0.111701	6.51522	1.26144	0.302501	0.35933	-0.500704	6.51522	25.3465	0.0020791	0.00454162	0	0	0
ENSMUSG00000017774	12679	11542	6917	6904	6374	6294	4014	4413	8.89381	8.75869	8.04818	8.05371	7.91006	7.89398	7.24959	7.39077	0.775306	8.02485	116.998	2.73356e-05	0.000240417	0.581836	8.02485	65.8922	0.000148806	0.000651894	-0.730766	8.02485	103.942	3.89336e-05	0.000194034	0	0	0
ENSMUSG00000017776	6635	6985	5177	5214	6328	6379	5287	5044	7.95959	8.03417	7.63019	7.6487	7.89961	7.91333	7.64696	7.58356	0.357437	7.78951	44.3994	0.000458213	0.00163764	0.291211	7.78951	29.4708	0.00140072	0.00376251	-0.0241879	7.78951	0.203317	0.667221	0.710699	0	0	0
ENSMUSG00000017778	1690	1776	1653	1657	2023	1959	2538	2756	5.98684	6.05885	5.98346	5.99518	6.2546	6.21037	6.58835	6.71169	0.033523	6.22367	0.290843	0.608271	0.663158	-0.417532	6.22367	45.1182	0.000438082	0.00149558	0.660697	6.22367	112.974	3.03568e-05	0.00016219	0	0	0
ENSMUSG00000017781	3930	4006	2961	2850	3571	3644	3302	3217	7.2041	7.23215	6.82426	6.77739	7.07428	7.1056	6.96793	6.93479	0.417301	7.01506	70.352	0.000123031	0.000633436	0.138582	7.01506	7.7587	0.030307	0.0487777	0.150534	7.01506	9.15471	0.0219722	0.0346486	0	0	0
ENSMUSG00000017801	906	1009	994	1049	1017	981	1139	1230	5.08777	5.24345	5.24998	5.33588	5.26277	5.21294	5.43277	5.54809	-0.127318	5.29671	2.77164	0.144826	0.189962	-0.252573	5.29671	10.9077	0.0153142	0.0271119	0.197506	5.29671	6.66992	0.0399809	0.0587843	0	0	0
ENSMUSG00000017802	1628	1513	1413	1418	1653	1583	1334	1398	5.93293	5.8277	5.7572	5.77054	5.96327	5.903	5.66067	5.73273	0.116442	5.81851	3.69304	0.100892	0.138261	0.236436	5.81851	15.2261	0.00729247	0.014675	-0.0671733	5.81851	1.22901	0.30827	0.36099	0	0	0
ENSMUSG00000017830	984	814	627	629	113	85	52	47	5.20685	4.9338	4.58562	4.59845	2.09851	1.69195	0.992831	0.85292	0.478287	3.12012	10.0531	0.0181643	0.0317106	0.972356	3.12012	41.5501	0.000551167	0.00178496	-3.66916	3.12012	591.638	1.89756e-07	6.11784e-06	0	0	-1
ENSMUSG00000017831	3585	4440	2807	2880	3392	3618	3319	2919	7.07156	7.38053	6.74722	6.79249	7.00009	7.09528	6.97534	6.79457	0.456191	6.98214	15.8057	0.00668289	0.0136673	0.162732	6.98214	2.01126	0.203832	0.255118	0.115097	6.98214	1.00612	0.352932	0.407318	0	0	0
ENSMUSG00000017837	1417	1287	1165	1127	1489	1386	1181	1353	5.73274	5.59438	5.47888	5.4393	5.81257	5.71133	5.48499	5.68554	0.204467	5.61747	5.39915	0.0572902	0.0846467	0.176686	5.61747	4.03165	0.0893347	0.124287	0.126175	5.61747	2.056	0.199499	0.244492	0	0	0
ENSMUSG00000017843	2321	2322	2241	2339	2221	2368	2387	2323	6.44444	6.44549	6.4224	6.49237	6.38928	6.48386	6.49987	6.46515	-0.0124193	6.45536	0.047156	0.834977	0.864665	-0.0459407	6.45536	0.645262	0.451158	0.509847	0.0251237	6.45536	0.192979	0.675174	0.718113	0	0	0
ENSMUSG00000017858	1127	1108	1132	1165	1065	1021	1066	1027	5.40251	5.37842	5.43744	5.48712	5.32928	5.27057	5.33725	5.28799	-0.0718168	5.36632	1.85347	0.220234	0.274451	-0.0126957	5.36632	0.0579223	0.817482	0.844516	-0.149663	5.36632	8.04938	0.0282627	0.0432508	0	0	0
ENSMUSG00000017861	348	302	380	340	361	386	532	617	3.70862	3.50482	3.8639	3.7119	3.76981	3.86842	4.33522	4.55336	-0.181184	3.91451	2.78479	0.144029	0.189073	-0.625173	3.91451	33.1554	0.00102218	0.00291727	0.656391	3.91451	36.5493	0.000784575	0.00200986	0	0	0
ENSMUSG00000017929	2967	2798	3947	3790	5616	5532	4597	4673	6.79863	6.71446	7.23887	7.18856	7.72742	7.70782	7.44522	7.47335	-0.457168	7.28679	71.2916	0.000118367	0.000616797	0.258331	7.28679	22.7635	0.00273849	0.00655082	0.245569	7.28679	20.57	0.00353283	0.00709863	0	0	0
ENSMUSG00000017969	915	894	2149	2122	394	360	650	814	5.10202	5.06896	6.36193	6.35194	3.89584	3.76795	4.62399	4.95284	-1.27145	5.01568	133.754	1.82817e-05	0.000194564	-0.956514	5.01568	75.6998	9.93446e-05	0.00049123	-1.56852	5.01568	203.561	5.10883e-06	4.86589e-05	-1	0	-1
ENSMUSG00000017999	3471	3326	2045	2057	2685	2647	2509	2811	7.02495	6.96382	6.29039	6.30707	6.66294	6.64451	6.57177	6.74019	0.695654	6.6507	103.431	3.95091e-05	0.000301526	-0.00225369	6.6507	0.00108556	0.974739	0.97888	0.357253	6.6507	27.2782	0.00171725	0.00388346	0	0	0
ENSMUSG00000018001	3343	3157	3797	3800	2046	2154	2435	2684	6.97075	6.88859	7.18298	7.19236	6.2709	6.34724	6.52859	6.6735	-0.258004	6.75686	14.0019	0.00884379	0.017289	-0.291974	6.75686	17.9318	0.00494729	0.0106052	-0.586628	6.75686	72.3872	0.000113219	0.000438125	0	0	0
ENSMUSG00000018012	31	41	39	37	68	69	52	78	0.240883	0.639065	0.595929	0.529209	1.36999	1.39304	0.992831	1.57768	-0.122595	0.917329	0.354842	0.57223	0.62924	0.096259	0.917329	0.218763	0.655788	0.701578	0.722689	0.917329	12.3309	0.0117524	0.0200071	0	0	0
ENSMUSG00000018040	2148	2025	1492	1359	2279	2282	1860	2125	6.33272	6.24809	5.83566	5.70925	6.42646	6.4305	6.14006	6.33665	0.517945	6.18242	38.3438	0.000688013	0.00224643	0.190125	6.18242	5.16663	0.0614975	0.0898288	0.465899	6.18242	31.0249	0.00122167	0.00291644	0	0	0
ENSMUSG00000018042	11777	10598	7891	7949	10232	10189	6377	6760	8.78735	8.6356	8.23823	8.25704	8.59283	8.5889	7.91736	8.00598	0.463838	8.37791	47.1629	0.000386845	0.00143791	0.629194	8.37791	86.7836	6.64871e-05	0.000368429	-0.285965	8.37791	17.9265	0.00495087	0.00948785	0	0	0
ENSMUSG00000018068	1434	1521	1213	1340	1919	1920	1768	1917	5.74993	5.8353	5.53711	5.68895	6.17848	6.18137	6.0669	6.18808	0.179594	5.92826	5.69843	0.0524245	0.0785455	0.0524355	5.92826	0.485763	0.510806	0.566633	0.51446	5.92826	46.7602	0.000396286	0.00115756	0	0	0
ENSMUSG00000018076	6070	5395	6334	6540	13968	13771	15657	15522	7.8312	7.66157	7.92116	7.97558	9.04185	9.0235	9.21315	9.20514	-0.201985	8.48414	8.80691	0.0237307	0.0399086	-0.17647	8.48414	6.72249	0.0394258	0.061223	1.26078	8.48414	343.133	1.02676e-06	1.61417e-05	0	0	1
ENSMUSG00000018102	105	98	239	227	249	269	552	691	1.9847	1.88608	3.19603	3.13011	3.23486	3.34824	4.38842	4.71665	-1.22768	3.23564	117.736	2.68253e-05	0.00023781	-1.26098	3.23564	124.21	2.28439e-05	0.000171835	1.38946	3.23564	150.81	1.27222e-05	9.01847e-05	-1	-1	1
ENSMUSG00000018143	986	891	832	770	913	947	666	701	5.20978	5.06412	4.99345	4.89004	5.10722	5.16208	4.65905	4.73736	0.195199	4.97789	7.13144	0.0354398	0.0561395	0.436447	4.97789	35.652	0.000839618	0.00248811	-0.243543	4.97789	11.1012	0.0147526	0.0244618	0	0	0
ENSMUSG00000018160	2244	2316	2459	2414	2387	2380	2969	2838	6.39578	6.44176	6.5563	6.5379	6.49325	6.49115	6.81459	6.75398	-0.128329	6.56059	6.43225	0.042625	0.0657927	-0.292086	6.56059	33.3222	0.00100844	0.00288626	0.237186	6.56059	21.9729	0.00299464	0.00617676	0	0	0
ENSMUSG00000018167	1031	943	797	869	825	792	774	859	5.27413	5.1459	4.93149	5.06443	4.96109	4.90437	4.87571	5.03042	0.212057	5.02344	6.46698	0.0422244	0.0652495	-0.0203363	5.02344	0.0594755	0.815105	0.842711	-0.0448979	5.02344	0.2899	0.60884	0.655774	0	0	0
ENSMUSG00000018171	2816	3233	2807	2852	3988	4173	4775	4577	6.72329	6.92291	6.74722	6.7784	7.23359	7.30114	7.50002	7.44341	0.0602887	7.08125	0.611588	0.46267	0.523936	-0.204348	7.08125	7.02634	0.0364109	0.057115	0.708905	7.08125	84.5598	7.17768e-05	0.000309308	0	0	0
ENSMUSG00000018189	638	732	492	483	716	827	1199	1186	4.58215	4.78071	4.23613	4.21776	4.75678	4.96671	5.5068	5.49556	0.454483	4.81783	23.5747	0.00250491	0.00612786	-0.639432	4.81783	46.6658	0.000398542	0.00138723	1.27424	4.81783	185.315	6.80393e-06	5.86431e-05	0	0	1
ENSMUSG00000018196	362	390	470	450	402	396	596	606	3.76544	3.8732	4.1702	4.11577	3.92481	3.90528	4.49896	4.52743	-0.323664	4.09764	31.477	0.0011753	0.00336064	-0.598154	4.09764	107.506	3.52088e-05	0.000232501	0.37021	4.09764	41.1814	0.000564961	0.00153569	0	0	0
ENSMUSG00000018199	2749	3130	2513	2586	3932	3886	5450	4508	6.68856	6.8762	6.58763	6.63718	7.21319	7.19836	7.69076	7.4215	0.169977	7.03917	2.65863	0.151939	0.197848	-0.350353	7.03917	11.2951	0.0142168	0.0254985	0.943725	7.03917	81.9539	7.87055e-05	0.000331945	0	0	0
ENSMUSG00000018209	2192	2353	1641	1725	2258	2188	1584	1700	6.36196	6.46462	5.97295	6.05319	6.41311	6.36983	5.9084	6.01481	0.400223	6.19486	35.7866	0.000831041	0.00258265	0.429866	6.19486	41.2841	0.000561073	0.00180942	-0.0514654	6.19486	0.591762	0.469694	0.523242	0	0	0
ENSMUSG00000018217	5319	5143	5991	5988	10718	10984	4616	4748	7.64068	7.59256	7.84085	7.84837	8.65978	8.69728	7.45117	7.49632	-0.22799	7.90338	20.5024	0.00356187	0.00814508	1.20478	7.90338	572.52	2.10153e-07	1.08969e-05	-0.370864	7.90338	54.2503	0.000260218	0.000824411	0	1	0
ENSMUSG00000018239	353	380	237	266	253	322	264	235	3.72917	3.83578	3.18393	3.35838	3.2578	3.60725	3.32571	3.16265	0.511317	3.43258	15.1557	0.00737147	0.0148365	0.188351	3.43258	2.0565	0.199451	0.250466	-0.0269782	3.43258	0.0421912	0.843758	0.868954	0	0	0
ENSMUSG00000018286	3794	3767	2701	2640	3255	3273	2792	3175	7.1533	7.14342	6.69169	6.66699	6.94063	6.95072	6.72593	6.91583	0.469018	6.89856	43.9093	0.000472641	0.00167868	0.124792	6.89856	3.10849	0.126174	0.167622	0.141541	6.89856	3.99889	0.0903715	0.121129	0	0	0
ENSMUSG00000018287	850	809	770	745	994	1057	834	906	4.99577	4.92491	4.8818	4.84245	5.22979	5.32054	4.98335	5.10723	0.0982146	5.03573	2.15602	0.190273	0.241075	0.229875	5.03573	11.8109	0.012912	0.0235826	0.183164	5.03573	7.4986	0.0323066	0.0486576	0	0	0
ENSMUSG00000018293	14053	12576	12381	11491	9112	8838	8917	9710	9.04224	8.88247	8.88805	8.78867	8.42559	8.38369	8.40101	8.52839	0.123998	8.66751	2.43071	0.167837	0.216123	-0.0600626	8.66751	0.570307	0.477515	0.535317	-0.373656	8.66751	22.0722	0.00296079	0.0061195	0	0	0
ENSMUSG00000018322	1006	941	925	930	896	963	843	869	5.23873	5.14284	5.14624	5.16225	5.08012	5.18624	4.99883	5.04711	0.0365437	5.1253	0.341733	0.579227	0.635863	0.110213	5.1253	3.10832	0.126182	0.167622	-0.131277	5.1253	4.40998	0.0784466	0.106786	0	0	0
ENSMUSG00000018326	10671	11279	8838	9332	10229	10081	12618	13597	8.64508	8.72544	8.40173	8.48844	8.59241	8.57352	8.90184	9.01412	0.240174	8.66782	13.6747	0.00933126	0.0180749	-0.375012	8.66782	33.3394	0.00100703	0.00288496	0.512892	8.66782	62.3619	0.000174486	0.000606926	0	0	0
ENSMUSG00000018334	542	412	840	810	4667	4149	5053	5392	4.34708	3.95228	5.00725	4.96306	7.4604	7.29282	7.58165	7.6798	-0.835476	6.03554	39.5437	0.000632047	0.00210067	-0.254119	6.03554	3.65834	0.102189	0.13953	2.64557	6.03554	396.505	6.56701e-07	1.23341e-05	0	0	1
ENSMUSG00000018340	8894	8251	10727	10768	3845	3773	4023	4299	8.3823	8.27447	8.68117	8.69492	7.18092	7.15579	7.25282	7.35302	-0.359664	7.87193	33.4813	0.000995558	0.0029604	-0.134567	7.87193	4.68691	0.0715873	0.102348	-1.38513	7.87193	496.579	3.26935e-07	8.23493e-06	0	0	-1
ENSMUSG00000018347	304	300	342	358	452	489	404	391	3.5139	3.49525	3.71211	3.78622	4.09374	4.20926	3.93858	3.89593	-0.24459	3.83062	15.9721	0.00652037	0.0133871	0.234243	3.83062	14.6494	0.00797421	0.0157654	0.168093	3.83062	7.54375	0.0319472	0.0481524	0	0	0
ENSMUSG00000018362	270	486	220	238	342	452	303	97	3.34309	4.19032	3.07678	3.19824	3.69192	4.09587	3.52414	1.89039	0.629195	3.37634	1.38369	0.28216	0.340672	1.18663	3.37634	4.92152	0.066395	0.0959231	-0.430243	3.37634	0.646986	0.450583	0.504937	0	1	0
ENSMUSG00000018363	2866	3032	1874	1946	2855	2998	2764	2587	6.74868	6.83032	6.16444	6.22706	6.75149	6.82412	6.71139	6.62041	0.59375	6.60974	88.2406	6.32974e-05	0.000406844	0.121909	6.60974	3.71992	0.0999026	0.136858	0.470151	6.60974	55.3268	0.00024603	0.000788579	0	0	0
ENSMUSG00000018372	356	375	254	260	454	472	310	297	3.74136	3.81669	3.28367	3.32553	4.1001	4.15827	3.55704	3.49981	0.474428	3.68531	70.4668	0.000122448	0.000631244	0.600761	3.68531	112.992	3.0342e-05	0.000209544	0.223823	3.68531	15.6838	0.00680528	0.0124595	0	0	0
ENSMUSG00000018377	2913	3046	2187	2353	2579	2597	1611	1502	6.77214	6.83696	6.38722	6.50098	6.60484	6.61701	5.93277	5.83621	0.360453	6.43602	30.9896	0.00122539	0.00346606	0.726429	6.43602	125.865	2.1953e-05	0.000167114	-0.559605	6.43602	74.6934	0.00010331	0.000408834	0	0	0
ENSMUSG00000018378	1132	1094	917	892	953	980	691	765	5.4089	5.36008	5.13371	5.1021	5.16905	5.21147	4.71217	4.86332	0.266585	5.1201	16.5078	0.00603152	0.0125675	0.402515	5.1201	37.6342	0.000724213	0.0022091	-0.330158	5.1201	25.32	0.00208474	0.00455231	0	0	0
ENSMUSG00000018379	5745	6616	4919	5112	5194	5308	5971	5590	7.75182	7.95588	7.55644	7.6202	7.61473	7.64819	7.82246	7.73183	0.265525	7.71269	10.9185	0.015282	0.0273479	-0.145685	7.71269	3.28688	0.117618	0.158073	0.188821	7.71269	5.52146	0.0552315	0.0782586	0	0	0
ENSMUSG00000018387	161	136	197	189	148	141	124	126	2.59899	2.35678	2.91786	2.86644	2.48628	2.41876	2.23859	2.26606	-0.414263	2.51872	23.2534	0.00259416	0.0062989	0.200197	2.51872	5.4306	0.0567512	0.0837891	-0.639828	2.51872	55.4703	0.000244216	0.000784014	0	0	0
ENSMUSG00000018395	833	832	1136	1102	857	938	992	974	4.96664	4.96533	5.44253	5.40695	5.01595	5.14831	5.23351	5.21158	-0.458755	5.17385	58.3475	0.000211301	0.000938871	-0.140412	5.17385	5.46602	0.0561521	0.0830063	-0.202196	5.17385	11.3346	0.0141111	0.0235374	0	0	0
ENSMUSG00000018398	4884	4616	6792	6983	3145	3062	4420	4605	7.5176	7.43661	8.02188	8.07012	6.89104	6.85459	7.38858	7.45221	-0.568896	7.45408	100.877	4.2563e-05	0.000315831	-0.547578	7.45408	93.4586	5.34016e-05	0.000313494	-0.625607	7.45408	121.992	2.41147e-05	0.000138201	0	0	0
ENSMUSG00000018401	1961	1946	1625	1674	1769	1765	1376	1373	6.20134	6.19069	5.95882	6.0099	6.06109	6.05996	5.70537	5.70671	0.211658	5.98674	19.571	0.0039963	0.00897512	0.354484	5.98674	54.8955	0.000251589	0.000970149	-0.27832	5.98674	33.8402	0.000967279	0.0023925	0	0	0
ENSMUSG00000018405	213	193	274	305	194	192	278	272	3.00169	2.86022	3.39281	3.55542	2.87559	2.86281	3.40012	3.37318	-0.543159	3.16523	50.4805	0.000319311	0.00125171	-0.517447	3.16523	45.8142	0.000419688	0.0014463	-0.0874666	3.16523	1.30904	0.294327	0.346547	0	0	0
ENSMUSG00000018411	19	11	98	107	13	21	47	38	-0.450995	-1.21241	1.9142	2.04858	-0.973151	-0.299636	0.848441	0.549851	-2.8131	0.30311	85.1361	7.03541e-05	0.000436491	-1.33554	0.30311	19.1893	0.00419456	0.00925321	-1.28225	0.30311	17.6883	0.00511327	0.00975413	-1	-1	-1
ENSMUSG00000018412	2943	2789	2781	2855	2833	2969	2579	2587	6.78692	6.70982	6.7338	6.77992	6.74033	6.8101	6.61146	6.62041	-0.00848855	6.72409	0.0231746	0.883781	0.90633	0.159283	6.72409	8.1599	0.0275336	0.0448588	-0.140922	6.72409	6.38711	0.0431534	0.0628738	0	0	0
ENSMUSG00000018415	698	679	1062	1106	615	613	1188	1094	4.71172	4.67236	5.3454	5.41218	4.53758	4.53502	5.49351	5.37912	-0.686749	5.01086	131.234	1.93598e-05	0.000199864	-0.900018	5.01086	225.4	3.74047e-06	5.35806e-05	0.0575297	5.01086	0.920948	0.372728	0.42722	0	0	0
ENSMUSG00000018417	3367	3215	3162	3604	2688	2675	3868	3575	6.98106	6.91485	6.919	7.11597	6.66455	6.65969	7.19614	7.08699	-0.0695267	6.94228	0.747864	0.41898	0.481102	-0.479449	6.94228	35.5635	0.000845317	0.00250192	0.124083	6.94228	2.38202	0.171532	0.213407	0	0	0
ENSMUSG00000018425	1165	1225	1444	1510	1285	1389	1676	1658	5.45034	5.52318	5.7885	5.8612	5.60008	5.71445	5.98982	5.97873	-0.338093	5.73829	28.8087	0.00148754	0.00403415	-0.327012	5.73829	26.9512	0.0017723	0.00457317	0.159423	5.73829	6.40553	0.0429368	0.0626187	0	0	0
ENSMUSG00000018427	333	411	625	656	250	248	383	389	3.64515	3.94877	4.58101	4.65904	3.24063	3.2312	3.86167	3.88854	-0.823068	3.882	67.9683	0.000136001	0.00068074	-0.639191	3.882	40.9917	0.000572233	0.00183706	-0.744922	3.882	55.6745	0.000241666	0.000777427	0	0	0
ENSMUSG00000018428	905	853	1135	1085	1364	1304	1758	1895	5.08617	5.00127	5.44126	5.38453	5.68612	5.62338	6.05872	6.17143	-0.369174	5.55661	32.2323	0.0011029	0.00320064	-0.460322	5.55661	50.1132	0.00032598	0.00118264	0.702174	5.55661	116.605	2.76125e-05	0.000151479	0	0	0
ENSMUSG00000018433	1622	1756	1383	1459	1574	1580	1920	1998	5.92761	6.04251	5.72626	5.81165	5.89264	5.90026	6.18585	6.24777	0.216108	5.96682	11.6322	0.0133454	0.0243668	-0.320357	5.96682	25.5617	0.00203409	0.00512766	0.447857	5.96682	49.9575	0.000328863	0.00099709	0	0	0
ENSMUSG00000018442	1242	1374	1371	1414	1388	1423	1258	1250	5.54263	5.68872	5.71369	5.76647	5.71127	5.74933	5.57608	5.57135	-0.124402	5.66494	3.76424	0.0982998	0.135092	0.156585	5.66494	5.96383	0.0485624	0.0731866	-0.166362	5.66494	6.73183	0.0393282	0.0580015	0	0	0
ENSMUSG00000018446	2676	2661	2257	2195	2558	2746	3768	4009	6.64973	6.64205	6.43266	6.40072	6.59304	6.69748	7.15836	7.25227	0.229201	6.72829	14.086	0.00872402	0.0170964	-0.560054	6.72829	84.1036	7.29298e-05	0.000394698	0.788625	6.72829	166.761	9.37891e-06	7.27918e-05	0	0	0
ENSMUSG00000018449	194	222	227	227	188	223	190	184	2.86723	3.06169	3.12187	3.13011	2.83038	3.07823	2.85223	2.81054	-0.161534	2.96904	2.57758	0.157342	0.204025	0.122919	2.96904	1.49254	0.265722	0.320954	-0.294605	2.96904	8.57365	0.0250161	0.0388567	0	0	0
ENSMUSG00000018474	7083	6143	7939	7680	3968	3889	5874	5904	8.05385	7.84887	8.24698	8.20737	7.22634	7.19947	7.79884	7.81066	-0.275817	7.79905	13.5529	0.00952181	0.0183791	-0.591846	7.79905	62.403	0.000174155	0.000731603	-0.422428	7.79905	31.7902	0.00114454	0.00276018	0	0	0
ENSMUSG00000018476	2386	2040	3334	3172	2204	1887	2535	2733	6.48428	6.25873	6.9954	6.93179	6.3782	6.15636	6.58664	6.6996	-0.592091	6.56138	30.7916	0.00124654	0.00351188	-0.37584	6.56138	12.4069	0.0115946	0.0215023	-0.32048	6.56138	9.02103	0.0226269	0.0355532	0	0	0
ENSMUSG00000018481	2737	2942	2566	2753	4050	3998	3340	3247	6.68225	6.78685	6.61773	6.72744	7.25585	7.23934	6.98443	6.94818	0.0619614	6.90526	0.952877	0.365104	0.427088	0.281288	6.90526	19.638	0.00396275	0.0088405	0.293718	6.90526	21.412	0.00319586	0.00652153	0	0	0
ENSMUSG00000018500	86	76	122	100	75	59	29	25	1.69823	1.52141	2.22879	1.95144	1.51037	1.16892	0.161229	-0.0445105	-0.480292	1.27448	9.87768	0.0188346	0.0327009	1.28128	1.27448	70.2967	0.000123313	0.000571008	-2.03175	1.27448	176.761	7.85697e-06	6.47569e-05	0	1	-1
ENSMUSG00000018501	6834	6265	7107	7469	6171	6206	7515	7143	8.00222	7.87724	8.08727	8.16719	7.86337	7.87366	8.15424	8.08548	-0.187499	8.01383	8.3498	0.0263382	0.0435945	-0.251344	8.01383	15.0043	0.00754523	0.0150805	-0.00737093	8.01383	0.0129039	0.913106	0.927334	0	0	0
ENSMUSG00000018507	179	170	78	48	100	104	65	73	2.75144	2.67765	1.58677	0.900303	1.92301	1.98146	1.31201	1.48274	1.47101	1.82692	50.7392	0.00031472	0.00123817	0.554863	1.82692	7.2191	0.0346562	0.0547614	0.153837	1.82692	0.554922	0.48327	0.536482	1	0	0
ENSMUSG00000018537	1123	1037	1360	1347	1131	1121	1372	1418	5.39739	5.28292	5.70207	5.69646	5.41598	5.40531	5.70118	5.75321	-0.35911	5.54432	38.5748	0.000676746	0.00221685	-0.316547	5.54432	29.9727	0.00133932	0.00362992	0.0279309	5.54432	0.233356	0.645439	0.690776	0	0	0
ENSMUSG00000018541	1064	1061	972	879	1260	1283	1006	1027	5.31956	5.31591	5.2177	5.08093	5.57174	5.59997	5.25372	5.28799	0.168422	5.33094	7.62441	0.0313182	0.0503828	0.315003	5.33094	26.6707	0.00182141	0.00468019	0.121536	5.33094	3.97022	0.0912924	0.122169	0	0	0
ENSMUSG00000018547	3122	3102	2535	2489	2304	2280	2096	2320	6.87209	6.86324	6.6002	6.58203	6.4422	6.42923	6.31235	6.46328	0.276548	6.57058	19.4463	0.00405966	0.00908021	0.0478983	6.57058	0.583359	0.47273	0.530693	-0.203298	6.57058	10.509	0.0165639	0.027045	0	0	0
ENSMUSG00000018548	1566	1617	1719	1806	1292	1363	1475	1491	5.87693	5.92358	6.03992	6.11937	5.60791	5.6872	5.80557	5.82561	-0.179393	5.86076	9.80852	0.019108	0.0331135	-0.168039	5.86076	8.60622	0.0248311	0.0410268	-0.264053	5.86076	21.2509	0.00325695	0.00662343	0	0	0
ENSMUSG00000018559	2623	2478	2466	2403	2197	2040	1853	1932	6.62088	6.53928	6.5604	6.53131	6.37361	6.26881	6.13462	6.19932	0.0342241	6.40353	0.302001	0.601626	0.657162	0.154238	6.40353	6.1338	0.0462871	0.0701609	-0.378885	6.40353	37.0135	0.000757968	0.00195207	0	0	0
ENSMUSG00000018565	1795	1690	1076	1001	1431	1429	994	1113	6.07377	5.98726	5.36428	5.26834	5.75527	5.75539	5.23641	5.40395	0.714208	5.60559	90.4735	5.87897e-05	0.000385556	0.435152	5.60559	33.5858	0.000987214	0.00284169	0.00387295	5.60559	0.00266046	0.960467	0.967754	0	0	0
ENSMUSG00000018567	7394	7543	8660	8821	6229	6471	5245	5302	8.11584	8.14504	8.37238	8.4072	7.87686	7.93398	7.63545	7.65552	-0.259349	8.01779	26.6022	0.00183366	0.00478371	0.259937	8.01779	26.7231	0.00181209	0.00466287	-0.744305	8.01779	219.105	4.07938e-06	4.16857e-05	0	0	0
ENSMUSG00000018570	22	18	73	83	29	31	41	33	-0.244544	-0.526521	1.49182	1.68409	0.154605	0.251379	0.653625	0.349153	-1.97349	0.476702	199.878	5.40176e-06	0.000100207	-0.298397	0.476702	4.56968	0.0743881	0.105837	-1.08657	0.476702	60.5913	0.000189586	0.000647234	-1	0	-1
ENSMUSG00000018572	2105	2079	2558	2586	1504	1459	1732	1861	6.30355	6.28605	6.61323	6.63718	5.82703	5.78536	6.03723	6.14531	-0.330405	6.20437	33.9963	0.000955311	0.00287576	-0.285076	6.20437	25.3081	0.00208728	0.00523687	-0.533933	6.20437	88.7796	6.21688e-05	0.000277026	0	0	0
ENSMUSG00000018574	2039	1887	1876	1909	3348	3323	4976	5300	6.2576	6.14629	6.16598	6.19937	6.98126	6.97259	7.5595	7.65498	0.0192716	6.7422	0.0957138	0.767052	0.805952	-0.630315	6.7422	102.39	4.07186e-05	0.000257673	1.42457	6.7422	523.004	2.78335e-07	7.52504e-06	0	0	1
ENSMUSG00000018583	8460	8332	5503	5441	9267	9314	8367	8598	8.31013	8.28856	7.71828	7.71018	8.44993	8.45936	8.30917	8.35293	0.585114	8.19982	150.564	1.27853e-05	0.000156963	0.123594	8.19982	6.71793	0.0394735	0.0612813	0.61682	8.19982	167.324	9.28347e-06	7.22565e-05	0	0	0
ENSMUSG00000018585	896	850	790	734	1649	1605	1308	1531	5.07176	4.99619	4.91877	4.82101	5.95977	5.92291	5.63228	5.86379	0.164089	5.39831	3.51178	0.107926	0.146617	0.193302	5.39831	4.87351	0.0674153	0.0972245	0.87815	5.39831	100.579	4.29395e-05	0.000208189	0	0	0
ENSMUSG00000018593	69004	67634	51607	52238	55732	57817	24897	27378	11.338	11.3095	10.9474	10.9732	11.0382	11.0933	9.8823	10.0238	0.363423	10.8257	32.7943	0.0010528	0.00308981	1.1127	10.8257	307.416	1.44128e-06	2.99637e-05	-1.00727	10.8257	251.921	2.65929e-06	3.10414e-05	0	1	-1
ENSMUSG00000018599	342	359	305	279	368	368	247	300	3.68356	3.75387	3.54718	3.42709	3.79748	3.79962	3.22987	3.51429	0.231583	3.59412	5.33094	0.0584833	0.0860829	0.426473	3.59412	18.0791	0.00485039	0.0104216	-0.115058	3.59412	1.3159	0.293176	0.345361	0	0	0
ENSMUSG00000018604	209	174	281	304	293	259	247	251	2.97441	2.71111	3.42914	3.55069	3.46918	3.29369	3.22987	3.25748	-0.647155	3.23945	37.1047	0.000752881	0.00239405	0.13776	3.23945	1.68134	0.240383	0.294507	-0.246239	3.23945	5.37188	0.0577632	0.081482	0	0	0
ENSMUSG00000018648	216	174	224	203	274	287	153	173	3.02183	2.71111	3.10272	2.96927	3.37262	3.44152	2.54068	2.72186	-0.16953	2.9852	2.02731	0.202262	0.254474	0.775802	2.9852	42.455	0.00051915	0.00170662	-0.404729	2.9852	11.5546	0.0135396	0.0227161	0	0	0
ENSMUSG00000018651	595	635	612	552	743	742	660	631	4.48156	4.57577	4.55071	4.41022	4.81015	4.81035	4.646	4.5857	0.0481998	4.60881	0.500537	0.504679	0.564825	0.194397	4.60881	8.14188	0.0276508	0.0450314	0.135384	4.60881	3.94897	0.0919835	0.122978	0	0	0
ENSMUSG00000018659	239	233	172	178	334	282	532	540	3.16748	3.1313	2.7226	2.78017	3.65782	3.41621	4.33522	4.36121	0.398009	3.4465	22.1694	0.00292812	0.00696397	-0.811204	3.4465	92.0933	5.57815e-05	0.000323683	1.59683	3.4465	356.851	9.09658e-07	1.50111e-05	0	0	1
ENSMUSG00000018661	1259	1150	1249	1215	1317	1326	1165	1452	5.56224	5.43207	5.57928	5.54772	5.63555	5.64751	5.46532	5.78739	-0.0663492	5.58213	0.373789	0.562426	0.619733	0.0151758	5.58213	0.0195551	0.893168	0.909536	0.0628491	5.58213	0.335392	0.582679	0.631786	0	0	0
ENSMUSG00000018666	1667	1852	1477	1568	1645	1580	1543	1476	5.96707	6.11928	5.82109	5.91556	5.95627	5.90026	5.87058	5.81103	0.174853	5.92014	5.92367	0.0491218	0.0743175	0.0874657	5.92014	1.48224	0.267217	0.322532	-0.0275225	5.92014	0.146764	0.714291	0.752746	0	0	0
ENSMUSG00000018669	1043	922	999	976	1706	1540	1612	1773	5.29082	5.11343	5.25721	5.23187	6.00879	5.86328	5.93367	6.07545	-0.0424144	5.59681	0.227184	0.649765	0.700731	-0.0685241	5.59681	0.592977	0.469258	0.527238	0.76002	5.59681	72.9459	0.000110707	0.000430615	0	0	0
ENSMUSG00000018672	816	852	1184	1182	929	885	970	1038	4.93691	4.99958	5.50221	5.50801	5.13227	5.06445	5.20117	5.30335	-0.536866	5.20599	80.3785	8.33265e-05	0.000483751	-0.1539	5.20599	6.60516	0.0406792	0.0628777	-0.252853	5.20599	17.8297	0.00501607	0.00959754	0	0	0
ENSMUSG00000018677	3078	2741	2801	2615	3159	2951	3169	3667	6.85161	6.68478	6.74413	6.65326	6.89744	6.80133	6.90863	7.12365	0.0694985	6.8331	0.515625	0.498565	0.559175	-0.166748	6.8331	2.96828	0.133509	0.176056	0.317439	6.8331	10.7573	0.0157704	0.0258897	0	0	0
ENSMUSG00000018678	454	352	388	399	301	283	299	282	4.09174	3.72551	3.89392	3.94244	3.50798	3.4213	3.505	3.42517	-0.00955817	3.68913	0.00650121	0.938247	0.951822	-0.000444462	3.68913	1.40577e-05	0.997125	0.997633	-0.453096	3.68913	14.6091	0.00802488	0.0143248	0	0	0
ENSMUSG00000018697	1015	1022	918	888	825	899	974	974	5.25158	5.26191	5.13528	5.09562	4.96109	5.08708	5.2071	5.21158	0.141293	5.15141	5.74975	0.0516464	0.0775339	-0.185261	5.15141	9.88496	0.0188062	0.032302	0.0938923	5.15141	2.53903	0.160006	0.200202	0	0	0
ENSMUSG00000018707	28189	24318	24362	22722	18860	17270	13249	10360	10.0465	9.83379	9.86452	9.77222	9.47504	9.35012	8.97224	8.62187	0.121759	9.49204	0.853065	0.389819	0.452096	0.615529	9.49204	21.8009	0.00305452	0.00715312	-1.02132	9.49204	60.0208	0.000194817	0.00066116	0	0	-1
ENSMUSG00000018733	337	300	387	401	339	347	461	471	3.66235	3.49525	3.8902	3.94965	3.67923	3.71497	4.12877	4.16418	-0.341127	3.83557	24.3457	0.00230666	0.00574427	-0.449376	3.83557	42.2485	0.000526234	0.00172194	0.226552	3.83557	10.7381	0.01583	0.0259769	0	0	0
ENSMUSG00000018736	2678	2819	2721	2980	2724	2634	2244	2203	6.65081	6.72525	6.70233	6.84173	6.68374	6.63741	6.41076	6.38865	-0.0840008	6.63009	1.65193	0.244092	0.300097	0.26087	6.63009	15.9322	0.00655892	0.0134525	-0.372327	6.63009	32.4544	0.00108273	0.00263536	0	0	0
ENSMUSG00000018740	76	92	135	145	94	80	87	81	1.52099	1.79541	2.3743	2.48527	1.8342	1.60502	1.7298	1.63179	-0.771582	1.8721	42.5136	0.000517162	0.00179872	0.0388156	1.8721	0.107591	0.753573	0.78952	-0.748987	1.8721	40.06	0.000609814	0.0016333	0	0	0
ENSMUSG00000018750	1748	1646	1261	1276	1192	1240	675	728	6.0355	5.94921	5.59307	5.61837	5.49174	5.55081	4.6784	4.79185	0.386638	5.46362	37.1895	0.00074819	0.00238416	0.786147	5.46362	153.751	1.19996e-05	0.00011113	-0.870597	5.46362	188.558	6.45352e-06	5.63888e-05	0	0	0
ENSMUSG00000018752	126	108	207	211	89	98	84	105	2.2466	2.02558	2.98912	3.0249	1.75578	1.89615	1.67947	2.00416	-0.870923	2.20272	47.2992	0.000383719	0.00142937	-0.0158499	2.20272	0.0156656	0.904309	0.919096	-1.1652	2.20272	84.6626	7.15202e-05	0.00030862	0	0	-1
ENSMUSG00000018761	651	619	769	816	707	727	1266	1258	4.61122	4.53899	4.87993	4.9737	4.73855	4.7809	5.58522	5.58055	-0.351707	4.96113	37.1142	0.00075235	0.00239299	-0.82316	4.96113	203.304	5.12854e-06	6.52127e-05	0.656073	4.96113	129.146	2.03176e-05	0.000124297	0	0	0
ENSMUSG00000018765	3090	2910	2330	2143	3039	2968	2400	2510	6.85723	6.77108	6.47857	6.36614	6.84158	6.80962	6.50771	6.57682	0.391795	6.65109	37.1466	0.000750557	0.00238981	0.283335	6.65109	19.4268	0.00406969	0.00903227	0.119907	6.65109	3.47928	0.109257	0.143074	0	0	0
ENSMUSG00000018770	4516	4347	5003	5029	5648	5389	10140	11132	7.40459	7.35	7.58087	7.59659	7.73561	7.67004	8.58643	8.72555	-0.211436	7.83121	10.6089	0.0162385	0.0287819	-0.953166	7.83121	215.601	4.28565e-06	5.85214e-05	1.06726	7.83121	270.306	2.14174e-06	2.70137e-05	0	0	1
ENSMUSG00000018796	699	678	459	480	647	665	19630	22775	4.71378	4.67023	4.13607	4.20878	4.6107	4.65239	9.5394	9.75826	0.519581	5.7862	40.9074	0.000575508	0.00195148	-5.01728	5.7862	3814.45	5.61462e-10	1.35402e-06	5.4764	5.7862	4544.5	3.24344e-10	3.5554e-07	0	-1	1
ENSMUSG00000018800	1890	2193	1670	1681	1654	1651	849	770	6.14815	6.36304	5.99821	6.01592	5.96414	5.96366	5.00906	4.87272	0.248532	5.79186	8.51125	0.0253756	0.0422857	1.02302	5.79186	144.209	1.45668e-05	0.000126273	-1.06618	5.79186	156.636	1.13423e-05	8.2938e-05	0	1	-1
ENSMUSG00000018809	326	328	263	278	309	320	164	185	3.61454	3.62378	3.33381	3.42192	3.54576	3.59828	2.64053	2.81834	0.241293	3.32462	10.7102	0.015917	0.0282912	0.842584	3.32462	130.597	1.96456e-05	0.000155642	-0.648431	3.32462	77.3455	9.32812e-05	0.00037897	0	0	0
ENSMUSG00000018819	603	550	986	970	761	727	577	611	4.50081	4.36862	5.23832	5.22297	4.84466	4.7809	4.45226	4.53927	-0.79593	4.74348	143.653	1.47378e-05	0.000171201	0.317015	4.74348	22.7889	0.00273075	0.00653686	-0.734881	4.74348	122.461	2.38379e-05	0.000137596	0	0	0
ENSMUSG00000018820	945	830	1119	1138	1260	1227	1228	1344	5.14854	4.96186	5.42079	5.45331	5.57174	5.53561	5.54127	5.67592	-0.381849	5.41363	22.4969	0.00282152	0.00674769	-0.0549186	5.41363	0.46535	0.519508	0.574905	0.171545	5.41363	4.54044	0.0751096	0.102789	0	0	0
ENSMUSG00000018821	754	715	635	604	1131	1066	553	666	4.82298	4.74683	4.6039	4.53999	5.41598	5.33277	4.39103	4.66353	0.212964	4.81462	4.86237	0.0676549	0.0976942	0.8471	4.81462	76.9315	9.47594e-05	0.000474308	-0.0446672	4.81462	0.213901	0.659331	0.703434	0	0	0
ENSMUSG00000018841	463	384	432	394	384	384	386	447	4.12003	3.85087	4.0487	3.92427	3.8588	3.86094	3.87291	4.08881	-0.00104115	3.95317	8.47374e-05	0.992941	0.993848	-0.120989	3.95317	1.14431	0.324154	0.381034	-0.00562876	3.95317	0.00247673	0.961855	0.968845	0	0	0
ENSMUSG00000018846	3085	3568	3986	4144	6380	5940	22921	20928	6.85489	7.06513	7.25306	7.31737	7.91142	7.81047	9.763	9.63625	-0.325204	7.95145	13.1947	0.0101129	0.019322	-1.83868	7.95145	421.793	5.42302e-07	1.81545e-05	2.41441	7.95145	727.29	9.98263e-08	4.32816e-06	0	-1	1
ENSMUSG00000018848	4061	4233	2855	2851	3387	3576	4071	3971	7.2514	7.31166	6.77168	6.7779	6.99797	7.07843	7.26993	7.23853	0.506745	7.08719	86.7924	6.64672e-05	0.000419792	-0.216032	7.08719	15.7739	0.00671455	0.0137065	0.479446	7.08719	77.6931	9.20633e-05	0.000375287	0	0	0
ENSMUSG00000018849	759	672	482	458	426	424	306	361	4.83251	4.65742	4.20653	4.14117	4.00836	4.00372	3.53833	3.78092	0.571112	4.14612	34.1697	0.000942242	0.00284323	0.346419	4.14612	12.572	0.0112613	0.0209973	-0.514228	4.14612	27.702	0.00164922	0.00375499	0	0	0
ENSMUSG00000018858	559	507	468	449	466	489	519	594	4.3916	4.25129	4.16405	4.11257	4.13769	4.20926	4.29957	4.4986	0.183133	4.25808	4.52235	0.0755606	0.107506	-0.225602	4.25808	6.86303	0.0379914	0.0592857	0.260771	4.25808	9.1696	0.0219008	0.0345481	0	0	0
ENSMUSG00000018861	153	141	328	290	143	133	248	313	2.5257	2.40868	3.6519	3.48278	2.43687	2.3348	3.23569	3.57539	-1.10015	2.95648	78.2576	9.01296e-05	0.000510946	-1.0197	2.95648	67.2313	0.000140374	0.000625278	-0.161804	2.95648	1.69279	0.238963	0.287222	-1	-1	0
ENSMUSG00000018882	1572	1516	1002	967	1409	1433	977	1000	5.88245	5.83056	5.26153	5.21851	5.73293	5.75943	5.21154	5.24957	0.61648	5.51831	145.889	1.40657e-05	0.000166905	0.515623	5.51831	102.058	4.11132e-05	0.000259212	-0.00946711	5.51831	0.0344047	0.858699	0.881217	0	0	0
ENSMUSG00000018899	1795	1680	1517	1488	1324	1319	913	977	6.07377	5.9787	5.85963	5.84003	5.64319	5.63988	5.11385	5.21602	0.176405	5.67063	8.51358	0.025362	0.0422689	0.476603	5.67063	62.1444	0.000176254	0.000736917	-0.684899	5.67063	128.334	2.0707e-05	0.00012604	0	0	0
ENSMUSG00000018900	214	206	352	386	335	326	328	313	3.00844	2.95402	3.75363	3.89471	3.66213	3.62504	3.63834	3.57539	-0.842941	3.51396	164.514	9.77344e-06	0.000137934	0.0367241	3.51396	0.312255	0.595664	0.64684	-0.217311	3.51396	10.9338	0.015237	0.0251509	0	0	0
ENSMUSG00000018906	4405	4249	2440	2375	6756	6743	3597	3779	7.36869	7.3171	6.54511	6.51441	7.99402	7.99338	7.09136	7.16704	0.813141	7.24889	234.854	3.29797e-06	7.73677e-05	0.864497	7.24889	265.457	2.26432e-06	3.88381e-05	0.599447	7.24889	127.634	2.10504e-05	0.000127359	0	0	0
ENSMUSG00000018909	1277	1244	816	782	1243	1316	762	631	5.58271	5.54538	4.96546	4.91234	5.55215	5.63659	4.85318	4.5857	0.625146	5.20419	45.0437	0.000440115	0.00158652	0.874931	5.20419	88.2304	6.33191e-05	0.000355779	-0.219456	5.20419	5.55092	0.0547503	0.0776499	0	0	0
ENSMUSG00000018921	1701	1517	1385	1375	1718	1564	1423	1530	5.99619	5.83151	5.72834	5.72613	6.0189	5.88559	5.75381	5.86285	0.186616	5.85041	5.27934	0.059408	0.0873055	0.143909	5.85041	3.13948	0.124627	0.165889	0.0810972	5.85041	0.997004	0.354969	0.409316	0	0	0
ENSMUSG00000018923	311	294	274	304	256	257	277	258	3.54669	3.46615	3.39281	3.55069	3.27478	3.28253	3.39493	3.29708	0.0346708	3.40071	0.225011	0.651306	0.702204	-0.0673548	3.40071	0.849205	0.390829	0.449291	-0.125742	3.40071	2.95963	0.133981	0.170921	0	0	0
ENSMUSG00000018931	1863	1510	1756	1746	1851	1831	1213	1323	6.1274	5.82484	6.07064	6.07064	6.12644	6.11291	5.52354	5.65321	-0.0945195	5.9387	0.833382	0.395015	0.457637	0.5313	5.9387	26.3318	0.00188315	0.0048149	-0.482263	5.9387	21.6955	0.003092	0.00634718	0	0	0
ENSMUSG00000018932	1709	1585	1820	1737	1548	1455	1731	1977	6.00296	5.89475	6.12227	6.06319	5.86862	5.7814	6.03639	6.23253	-0.143873	6.00026	2.97655	0.133061	0.176604	-0.309451	6.00026	13.7703	0.00918532	0.0177637	0.0417321	6.00026	0.250436	0.633833	0.679538	0	0	0
ENSMUSG00000018965	3762	3983	2785	2792	2152	2143	1531	1523	7.14108	7.22385	6.73587	6.74773	6.34376	6.33985	5.85932	5.85624	0.440662	6.53096	73.8106	0.000106963	0.000575528	0.484029	6.53096	89.0532	6.16059e-05	0.000348548	-0.884023	6.53096	297.053	1.60192e-06	2.20618e-05	0	0	0
ENSMUSG00000018974	3054	2683	2516	2477	2891	2770	2826	3000	6.84032	6.65393	6.58935	6.57506	6.76956	6.71003	6.74339	6.83405	0.164919	6.71446	4.69444	0.0714124	0.102474	-0.048922	6.71446	0.413094	0.54316	0.596921	0.206514	6.71446	7.36104	0.0334355	0.0501637	0	0	0
ENSMUSG00000018983	135	143	47	34	68	58	59	86	2.34575	2.42893	0.862004	0.408914	1.36999	1.14446	1.1734	1.71769	1.75188	1.43139	65.8079	0.000149359	0.000729727	-0.188319	1.43139	0.760425	0.41531	0.474179	0.810089	1.43139	14.0713	0.00874482	0.0154204	1	0	0
ENSMUSG00000018995	222	292	275	230	308	276	350	328	3.06126	3.45632	3.39806	3.14901	3.54109	3.38524	3.73186	3.64281	-0.0147435	3.42071	0.00987333	0.923947	0.939702	-0.224173	3.42071	2.28262	0.17944	0.228044	0.4138	3.42071	7.77763	0.0301681	0.0457683	0	0	0
ENSMUSG00000018999	1556	1360	2695	2907	1386	1318	2571	2472	5.86769	5.67395	6.68849	6.80595	5.70919	5.63878	6.60698	6.55482	-0.9764	6.19323	140.739	1.56793e-05	0.000176527	-0.906912	6.19323	121.42	2.44573e-05	0.000179621	-0.16632	6.19323	4.08363	0.0877221	0.117987	0	0	0
ENSMUSG00000019039	322	338	413	379	459	449	699	748	3.59676	3.66704	3.98389	3.86835	4.11588	4.08628	4.72877	4.83092	-0.294221	4.10974	19.5388	0.00401253	0.00899983	-0.678765	4.10974	103.989	3.88805e-05	0.000249506	0.853725	4.10974	164.508	9.77448e-06	7.52142e-05	0	0	0
ENSMUSG00000019054	2396	2279	2337	2185	2030	2155	2408	2568	6.49032	6.41853	6.4829	6.39414	6.25958	6.34791	6.51251	6.60977	0.0159034	6.43946	0.0563841	0.819869	0.851505	-0.257396	6.43946	14.77	0.00782485	0.0155363	0.122622	6.43946	3.35205	0.114691	0.149185	0	0	0
ENSMUSG00000019055	4920	4195	5576	5367	6233	5944	7001	7658	7.52819	7.29865	7.73729	7.69042	7.87779	7.81144	8.05203	8.18591	-0.300436	7.77272	10.9758	0.0151133	0.0271063	-0.274358	7.77272	9.15314	0.0219797	0.0368919	0.405114	7.77272	19.9566	0.00380836	0.00756404	0	0	0
ENSMUSG00000019066	247	222	492	484	251	208	296	282	3.21489	3.06169	4.23613	4.22074	3.24638	2.978	3.49047	3.42517	-1.09015	3.48418	118.378	2.63913e-05	0.0002366	-0.345633	3.48418	11.8996	0.0127038	0.0232588	-0.770613	3.48418	59.1526	0.000203149	0.000682712	-1	0	0
ENSMUSG00000019080	145	134	176	153	233	222	132	188	2.44848	2.33549	2.75567	2.56248	3.13924	3.07176	2.32843	2.84148	-0.267096	2.68538	2.60382	0.155564	0.20198	0.520541	2.68538	9.8898	0.0187873	0.0322794	-0.0741191	2.68538	0.200511	0.669354	0.712678	0	0	0
ENSMUSG00000019082	1234	1272	810	727	694	700	882	1039	5.53331	5.57748	4.95482	4.80719	4.71179	4.72634	5.06404	5.30474	0.67439	5.08496	52.9044	0.000279515	0.00113517	-0.465322	5.08496	25.187	0.00211333	0.00529231	0.303383	5.08496	10.7066	0.0159282	0.0261131	0	0	0
ENSMUSG00000019087	5870	5386	6324	6605	4960	4936	4495	4830	7.78287	7.65916	7.91888	7.98984	7.54823	7.54337	7.41285	7.52102	-0.233349	7.67203	11.7693	0.0130112	0.0238433	0.0788656	7.67203	1.34436	0.288475	0.344672	-0.487427	7.67203	51.3521	0.000304188	0.000936885	0	0	0
ENSMUSG00000019088	112	98	140	129	95	85	78	86	2.07738	1.88608	2.42657	2.3172	1.84939	1.69195	1.57321	1.71769	-0.390156	1.94243	15.8906	0.00659934	0.0135216	0.125222	1.94243	1.63691	0.246019	0.300404	-0.726437	1.94243	55.0883	0.000249083	0.000795825	0	0	0
ENSMUSG00000019102	15	7	55	58	84	97	114	130	-0.782201	-1.82908	1.08656	1.17075	1.67284	1.88143	2.11779	2.31097	-2.4343	0.953633	61.4712	0.000181876	0.000840925	-0.437244	0.953633	1.98322	0.206616	0.258307	1.08572	0.953633	12.2281	0.0119703	0.0203436	-1	0	1
ENSMUSG00000019122	433	537	128	125	119	91	29	30	4.02349	4.33415	2.29777	2.27193	2.17283	1.7898	0.161229	0.213801	1.89397	2.15813	165.12	9.66485e-06	0.000137901	1.7938	2.15813	148.117	1.34355e-05	0.000119385	-2.09734	2.15813	202.485	5.19218e-06	4.91475e-05	1	1	-1
ENSMUSG00000019124	575	576	1199	1203	351	348	456	437	4.43227	4.4352	5.52037	5.53341	3.72934	3.71911	4.11306	4.0562	-1.09315	4.44237	508.082	3.04506e-07	3.19282e-05	-0.360402	4.44237	55.2266	0.000247307	0.000956084	-1.44226	4.44237	884.424	5.42644e-08	3.19181e-06	-1	0	-1
ENSMUSG00000019132	5683	6296	4697	4663	5097	5176	4468	4479	7.73617	7.88436	7.48983	7.48759	7.58754	7.61186	7.40416	7.41219	0.321557	7.57671	26.6883	0.00181827	0.00475179	0.191525	7.57671	9.46795	0.0205336	0.0347989	-0.0805331	7.57671	1.67399	0.241302	0.289745	0	0	0
ENSMUSG00000019139	1379	1119	1706	1568	2928	2643	4294	4938	5.69353	5.39266	6.02897	5.91556	6.78791	6.64233	7.34686	7.55292	-0.429168	6.42009	11.9749	0.0125304	0.0231593	-0.73477	6.42009	35.1012	0.000875943	0.00257236	1.47762	6.42009	141.954	1.52774e-05	0.000102002	0	0	1
ENSMUSG00000019143	757	772	858	855	934	903	1059	1102	4.8287	4.85742	5.03782	5.04101	5.14001	5.09348	5.32775	5.38963	-0.196357	5.08948	14.7394	0.00786239	0.015667	-0.241944	5.08948	22.3777	0.00285973	0.00678525	0.319272	5.08948	38.9679	0.000658124	0.00174104	0	0	0
ENSMUSG00000019158	628	547	510	423	442	463	327	349	4.55937	4.36074	4.28792	4.02661	4.0615	4.13053	3.63394	3.73221	0.302794	4.0991	7.76651	0.0302496	0.0489202	0.412935	4.0991	14.4442	0.00823699	0.0161946	-0.474187	4.0991	19.0471	0.00427171	0.00834413	0	0	0
ENSMUSG00000019173	6631	6115	4517	4251	5404	5369	4047	4157	7.95872	7.84228	7.43346	7.35415	7.67191	7.66467	7.2614	7.30456	0.5067	7.56139	67.4589	0.000139004	0.00069299	0.385306	7.56139	39.0077	0.000656276	0.0020369	-0.110819	7.56139	3.22674	0.120411	0.155801	0	0	0
ENSMUSG00000019179	6557	6148	5974	5642	7301	7000	10324	11728	7.94253	7.85004	7.83675	7.76251	8.10594	8.04734	8.61237	8.8008	0.0966591	8.11979	1.48419	0.266932	0.324397	-0.629942	8.11979	63.0386	0.000169135	0.000717351	0.906953	8.11979	130.67	1.96129e-05	0.000121456	0	0	0
ENSMUSG00000019188	2934	2574	2864	2912	3076	2818	2533	2764	6.7825	6.5941	6.77622	6.80843	6.85904	6.73481	6.5855	6.71587	-0.104022	6.73206	1.43011	0.274971	0.333159	0.146239	6.73206	2.82647	0.141541	0.185471	-0.14164	6.73206	2.65147	0.152406	0.191308	0	0	0
ENSMUSG00000019189	1845	1837	3064	3025	5698	5553	5093	5026	6.1134	6.10755	6.87358	6.86335	7.74833	7.71328	7.59303	7.5784	-0.75799	7.07387	261.42	2.3735e-06	6.64888e-05	0.14509	7.07387	9.57823	0.0200569	0.0341061	0.717249	7.07387	234.074	3.33178e-06	3.65556e-05	0	0	0
ENSMUSG00000019194	47	28	76	64	31	35	117	114	0.833458	0.0969157	1.54954	1.31162	0.249242	0.423847	2.1551	2.12227	-0.96539	1.09275	17.8125	0.00502774	0.0107892	-1.80214	1.09275	62.0722	0.000176845	0.00073862	0.708109	1.09275	9.5834	0.0200349	0.0319299	0	-1	0
ENSMUSG00000019210	3342	3240	3577	3580	3478	3659	3572	3757	6.97031	6.92603	7.09688	7.10634	7.03621	7.11153	7.0813	7.15862	-0.153439	7.0609	7.4422	0.0327632	0.052409	-0.046092	7.0609	0.671552	0.442516	0.501443	0.018353	7.0609	0.106474	0.754804	0.789027	0	0	0
ENSMUSG00000019214	820	744	464	415	1097	1041	649	714	4.94396	4.80415	4.15168	3.99909	5.37197	5.29855	4.62177	4.76385	0.798669	4.74438	84.7969	7.11869e-05	0.000439065	0.642444	4.74438	54.8677	0.000251953	0.000971243	0.617424	4.74438	50.6773	0.000315811	0.000966265	0	0	0
ENSMUSG00000019230	48	65	70	31	23	19	32	31	0.863515	1.29745	1.4317	0.27767	-0.173449	-0.440498	0.300954	0.260344	0.225797	0.47721	0.395224	0.551749	0.60984	-0.587623	0.47721	2.67672	0.150768	0.196113	-0.574036	0.47721	2.55437	0.158938	0.198949	0	0	0
ENSMUSG00000019254	1543	1359	1289	1237	1926	1867	1681	2044	5.85559	5.67289	5.62474	5.5736	6.18373	6.14099	5.99412	6.2806	0.165066	5.91578	2.34389	0.174506	0.223779	0.0250024	5.91578	0.0537758	0.823997	0.849935	0.538184	5.91578	24.9164	0.00217309	0.00471264	0	0	0
ENSMUSG00000019256	815	917	599	604	897	966	629	583	4.93514	5.10559	4.51976	4.53999	5.08173	5.19073	4.57665	4.47165	0.490491	4.80266	38.5292	0.00067895	0.00222105	0.612077	4.80266	59.9986	0.000195025	0.000795268	-0.00572562	4.80266	0.00525018	0.944492	0.954386	0	0	0
ENSMUSG00000019261	1451	1200	1241	1242	1277	1172	874	1080	5.76693	5.49345	5.57002	5.57942	5.59107	5.46947	5.0509	5.36055	0.05547	5.48523	0.182542	0.683471	0.731778	0.324547	5.48523	6.24886	0.0448273	0.0682398	-0.368994	5.48523	8.07767	0.0280736	0.043002	0	0	0
ENSMUSG00000019278	327	309	120	146	1289	1202	231	283	3.61895	3.53782	2.20504	2.49515	5.60456	5.50592	3.13345	3.43027	1.2283	3.6914	88.2447	6.32887e-05	0.000406844	2.27338	3.6914	302.292	1.51792e-06	3.09174e-05	0.931769	3.6914	50.7809	0.00031399	0.00096118	1	1	0
ENSMUSG00000019295	796	754	715	775	962	966	690	852	4.90113	4.8234	4.77496	4.89937	5.1826	5.19073	4.71008	5.01862	0.0251035	4.93761	0.0553924	0.821426	0.852829	0.322313	4.93761	9.13144	0.0220843	0.037052	0.0271873	4.93761	0.0649701	0.806955	0.837053	0	0	0
ENSMUSG00000019297	1082	1051	752	782	1095	1170	1001	1077	5.34375	5.30226	4.8477	4.91234	5.36934	5.46701	5.24653	5.35654	0.44299	5.23068	45.9986	0.000414987	0.00151956	0.116638	5.23068	3.18885	0.122217	0.16334	0.421518	5.23068	41.6475	0.000547599	0.00149897	0	0	0
ENSMUSG00000019302	2669	2604	2021	2021	2692	2764	1719	1706	6.64596	6.61082	6.27336	6.2816	6.66669	6.7069	6.02636	6.01989	0.350907	6.40395	53.3568	0.000272824	0.00111705	0.663673	6.40395	190.86	6.21907e-06	7.21053e-05	-0.254356	6.40395	28.0342	0.00159834	0.00366473	0	0	0
ENSMUSG00000019303	375	343	377	366	399	432	491	495	3.81627	3.68819	3.85248	3.81806	3.91401	4.03066	4.21963	4.23581	-0.0830383	3.94689	1.50614	0.263769	0.321071	-0.255385	3.94689	14.2462	0.00850163	0.0166447	0.392449	3.94689	33.6415	0.0009828	0.00242492	0	0	0
ENSMUSG00000019320	26	21	68	52	28	29	71	67	-0.0084769	-0.30971	1.39018	1.01464	0.104852	0.156743	1.43846	1.35988	-1.3615	0.64332	87.2506	6.5442e-05	0.000415753	-1.26837	0.64332	75.7226	9.9257e-05	0.000491112	0.196761	0.64332	1.82225	0.223703	0.270444	-1	-1	0
ENSMUSG00000019326	498	452	885	940	111	111	337	394	4.22505	4.0858	5.0825	5.17767	2.07286	2.075	3.67733	3.90695	-0.974659	3.78789	111.238	3.17954e-05	0.000264954	-1.71821	3.78789	345.7	1.00339e-06	2.37233e-05	-1.33795	3.78789	209.617	4.67094e-06	4.58895e-05	0	-1	-1
ENSMUSG00000019338	1213	1111	1143	1132	1120	1105	940	1024	5.50856	5.38232	5.45139	5.44569	5.40189	5.38458	5.15587	5.28377	-0.00309758	5.37676	0.00205395	0.96526	0.972576	0.173417	5.37676	6.43765	0.0425624	0.0653703	-0.228718	5.37676	11.1982	0.0144815	0.0240753	0	0	0
ENSMUSG00000019359	4	7	109	116	35	30	240	263	-2.56647	-1.82908	2.06694	2.16458	0.421709	0.204837	3.18848	3.32472	-4.31353	0.871963	362.124	8.69349e-07	4.73901e-05	-2.94333	0.871963	168.604	9.07092e-06	9.18364e-05	1.14085	0.871963	25.3305	0.0020825	0.00454823	-1	-1	1
ENSMUSG00000019362	3079	2840	2612	2417	2596	2496	2089	2382	6.85208	6.73595	6.64336	6.53969	6.61431	6.55979	6.30753	6.50132	0.202492	6.59426	5.66965	0.0528678	0.0790819	0.182626	6.59426	4.61175	0.0733662	0.104532	-0.187101	6.59426	4.8405	0.068129	0.0944036	0	0	0
ENSMUSG00000019370	7709	6972	7020	6811	6774	6398	6416	6814	8.17602	8.03149	8.06951	8.03415	7.99786	7.91762	7.92616	8.01746	0.0519286	8.02128	0.537897	0.489788	0.550407	-0.0140675	8.02128	0.0394746	0.848793	0.870672	-0.0800201	8.02128	1.27727	0.299745	0.352376	0	0	0
ENSMUSG00000019373	2567	2714	2016	2151	3114	3138	2992	3072	6.58975	6.6705	6.26979	6.37152	6.87675	6.88996	6.82572	6.86826	0.309472	6.67028	26.7973	0.00179904	0.00470764	0.0363614	6.67028	0.369936	0.564391	0.616986	0.52634	6.67028	77.5138	9.26886e-05	0.000377199	0	0	0
ENSMUSG00000019428	3892	3260	3933	3593	3614	3279	3197	3717	7.19008	6.9349	7.23375	7.11156	7.09154	6.95336	6.92131	7.14318	-0.110161	7.07246	0.873492	0.384544	0.446869	-0.00979696	7.07246	0.00690849	0.936347	0.94671	-0.140407	7.07246	1.41899	0.276668	0.327386	0	0	0
ENSMUSG00000019432	3610	3436	5176	5169	4832	4626	7515	7906	7.08159	7.01075	7.62991	7.6362	7.51052	7.4498	8.15424	8.23189	-0.586886	7.58811	106.018	3.67036e-05	0.000289074	-0.712903	7.58811	156.435	1.13865e-05	0.000107097	0.560009	7.58811	96.5301	4.85172e-05	0.000228434	0	0	0
ENSMUSG00000019433	4612	4046	3750	3401	3306	3058	2029	2363	7.43494	7.24648	7.16502	7.03235	6.96305	6.85271	6.26549	6.48977	0.24203	6.93123	5.19227	0.0610136	0.089371	0.530246	6.93123	24.9215	0.00217196	0.00540657	-0.721047	6.93123	46.0836	0.000412843	0.00119435	0	0	0
ENSMUSG00000019437	359	324	450	460	424	404	534	501	3.75345	3.6061	4.10753	4.14745	4.00158	3.9341	4.34063	4.25317	-0.447714	4.018	40.8984	0.000575857	0.00195157	-0.329062	4.018	22.0933	0.00295364	0.00696032	0.169412	4.018	5.85587	0.0500858	0.0717347	0	0	0
ENSMUSG00000019461	2820	2430	2466	2476	2033	2077	1616	1786	6.72534	6.51106	6.5604	6.57448	6.26171	6.29473	5.93724	6.08598	0.0507632	6.36887	0.339266	0.580565	0.637216	0.266608	6.36887	9.35809	0.0210235	0.0355143	-0.555823	6.36887	40.6739	0.000584702	0.00157902	0	0	0
ENSMUSG00000019464	1134	964	1750	1654	796	729	822	886	5.41144	5.17766	6.0657	5.99257	4.90949	4.78486	4.96246	5.07504	-0.734581	5.2974	59.2975	0.000201726	0.000907615	-0.171571	5.2974	3.23479	0.120031	0.160815	-1.01039	5.2974	112.184	3.10005e-05	0.00016489	0	0	-1
ENSMUSG00000019467	3845	3606	3883	4094	3371	3299	3293	3208	7.17256	7.08041	7.21529	7.29986	6.99114	6.96213	6.96399	6.93075	-0.131092	7.07702	4.9477	0.0658475	0.0954314	0.0292643	7.07702	0.246563	0.63642	0.684014	-0.310206	7.07702	27.7046	0.00164881	0.00375499	0	0	0
ENSMUSG00000019470	1593	1451	1362	1430	1994	1936	2032	2286	5.90159	5.76735	5.70419	5.78269	6.23377	6.19334	6.26763	6.44199	0.091029	6.03657	1.26485	0.301905	0.361291	-0.141253	6.03657	3.04562	0.129392	0.171377	0.611366	6.03657	57.0535	0.00022533	0.000737121	0	0	0
ENSMUSG00000019471	6538	6112	4528	4214	4604	4553	3842	4335	7.93835	7.84157	7.43697	7.34154	7.44079	7.42686	7.18642	7.36505	0.500709	7.49719	41.0896	0.000568465	0.00193195	0.158094	7.49719	4.09631	0.0873348	0.121955	-0.11352	7.49719	2.11205	0.194253	0.23884	0	0	0
ENSMUSG00000019478	337	329	314	313	312	303	340	384	3.66235	3.62816	3.58906	3.59271	3.55967	3.51965	3.6901	3.8699	0.0543654	3.63895	0.606944	0.464298	0.525408	-0.240337	3.63895	11.8617	0.0127922	0.0233958	0.189112	3.63895	7.34419	0.0335774	0.0503515	0	0	0
ENSMUSG00000019487	2291	2048	2118	1982	1550	1594	1962	2076	6.42568	6.26438	6.34098	6.2535	5.87048	5.91299	6.21706	6.303	0.0477932	6.19851	0.416286	0.541654	0.60052	-0.368299	6.19851	24.7207	0.00221772	0.0055012	-0.0372028	6.19851	0.252239	0.632638	0.678498	0	0	0
ENSMUSG00000019494	3245	3127	3109	3206	2752	2922	4313	4408	6.92783	6.87482	6.89462	6.94717	6.69849	6.78709	7.35323	7.38914	-0.0195706	6.98405	0.118068	0.742361	0.785278	-0.628395	6.98405	121.728	2.42719e-05	0.000179223	0.450288	6.98405	62.5037	0.000173347	0.000604458	0	0	0
ENSMUSG00000019505	30596	27030	31082	30591	40147	39596	40477	43186	10.1647	9.98633	10.216	10.2012	10.565	10.5472	10.5834	10.6814	-0.133094	10.3681	3.27239	0.118283	0.159056	-0.0763032	10.3681	1.07555	0.337995	0.395223	0.42379	10.3681	33.1778	0.00102033	0.00250267	0	0	0
ENSMUSG00000019518	882	829	1259	1340	1381	1312	1987	2086	5.04906	4.96012	5.59078	5.68895	5.70398	5.6322	6.23532	6.30993	-0.635275	5.64629	93.3388	5.36052e-05	0.000364153	-0.604538	5.64629	84.525	7.18638e-05	0.000390682	0.632765	5.64629	92.6025	5.48778e-05	0.000251126	0	0	0
ENSMUSG00000019528	772	832	942	990	692	660	1363	1418	4.85699	4.96533	5.1725	5.2524	4.70763	4.64151	5.69168	5.75321	-0.301287	5.13016	21.7908	0.0030581	0.00721333	-1.04788	5.13016	263.592	2.31392e-06	3.9353e-05	0.51	5.13016	62.4383	0.000173871	0.00060576	0	-1	0
ENSMUSG00000019539	5482	4627	9136	8285	6671	6094	5103	5924	7.68422	7.44004	8.44957	8.31676	7.97576	7.84739	7.59586	7.81554	-0.821037	7.89064	50.3585	0.000321506	0.00125541	0.205875	7.89064	3.16632	0.123309	0.164476	-0.677469	7.89064	34.2868	0.000933555	0.00232399	0	0	0
ENSMUSG00000019558	2502	2363	1603	1484	1702	1729	1132	1173	6.55276	6.47073	5.93916	5.83615	6.0054	6.03024	5.42388	5.47967	0.624092	5.96725	103.854	3.90313e-05	0.000299389	0.566046	5.96725	85.4341	6.9633e-05	0.000381479	-0.43588	5.96725	50.6597	0.000316122	0.000966971	0	0	0
ENSMUSG00000019564	369	365	168	172	367	321	305	306	3.79303	3.77775	2.68875	2.73084	3.79356	3.60277	3.53361	3.54281	1.0756	3.43289	225.142	3.75359e-06	8.1846e-05	0.159957	3.43289	4.9793	0.0651946	0.0944284	0.828413	3.43289	133.553	1.83649e-05	0.00011606	1	0	0
ENSMUSG00000019577	578	626	706	777	2675	2637	3062	2935	4.43978	4.5552	4.75669	4.90309	6.65755	6.63905	6.85908	6.80245	-0.332405	5.70161	21.5655	0.00313906	0.00735968	-0.182463	5.70161	6.49788	0.0418721	0.0644902	2.00088	5.70161	781.383	7.98358e-08	3.96156e-06	0	0	1
ENSMUSG00000019578	1670	1597	1649	1592	1578	1501	1638	1847	5.96967	5.90563	5.97996	5.93747	5.8963	5.82629	5.95675	6.13442	-0.021068	5.95081	0.0814669	0.784507	0.821114	-0.18429	5.95081	6.23359	0.0450174	0.0684774	0.0868698	5.95081	1.38507	0.281942	0.333006	0	0	0
ENSMUSG00000019579	2367	2237	2198	2099	2414	2312	2630	2977	6.47275	6.3917	6.39445	6.33622	6.50947	6.44934	6.63971	6.82295	0.0668885	6.50207	0.767558	0.413249	0.475655	-0.251925	6.50207	10.8881	0.0153728	0.0271996	0.365993	6.50207	22.9802	0.00267338	0.00561695	0	0	0
ENSMUSG00000019590	39	31	17	13	114	111	216	204	0.567383	0.241306	-0.578569	-0.944723	2.11117	2.075	3.03681	2.95902	1.16599	1.18342	62.329	0.000174752	0.000816411	-0.904833	1.18342	37.5351	0.00072947	0.00222112	3.75956	1.18342	648	1.42985e-07	5.32135e-06	1	0	1
ENSMUSG00000019647	13	21	23	46	13	13	90	66	-0.98151	-0.30971	-0.153263	0.839549	-0.973151	-0.971013	1.77843	1.33835	-0.988753	0.0709601	7.40635	0.033058	0.0528034	-2.53047	0.0709601	48.51	0.000357343	0.00127368	1.21525	0.0709601	11.1881	0.0145092	0.0241112	0	-1	1
ENSMUSG00000019659	553	506	517	488	336	356	365	452	4.37604	4.24844	4.30756	4.2326	3.66642	3.75186	3.79231	4.10484	0.0421592	4.06001	0.145921	0.715067	0.761013	-0.239435	4.06001	4.70661	0.0711307	0.101779	-0.321508	4.06001	8.4863	0.0255213	0.0395496	0	0	0
ENSMUSG00000019689	253	239	223	248	214	220	212	258	3.24944	3.16791	3.09628	3.25749	3.0168	3.05873	3.0099	3.29708	0.0317905	3.14421	0.0887797	0.775354	0.813096	-0.11573	3.14421	1.17655	0.317963	0.375	-0.0233909	3.14421	0.0480632	0.833426	0.86003	0	0	0
ENSMUSG00000019699	2818	2995	1702	1670	1503	1539	943	877	6.72431	6.81261	6.02559	6.00645	5.82607	5.86235	5.16046	5.06032	0.75244	5.93477	156.139	1.14521e-05	0.000148803	0.733816	5.93477	148.505	1.33293e-05	0.000118792	-0.905629	5.93477	226.187	3.70075e-06	3.92468e-05	0	0	0
ENSMUSG00000019710	1131	1225	1088	1148	1285	1276	1170	1224	5.40762	5.52318	5.38027	5.46593	5.60008	5.59208	5.4715	5.54104	0.0423025	5.49771	0.43532	0.532845	0.59217	0.0898083	5.49771	1.96205	0.208754	0.260683	0.0831686	5.49771	1.68266	0.240219	0.288618	0	0	0
ENSMUSG00000019715	2014	1750	1285	1362	2177	2280	1253	1313	6.23981	6.03758	5.62026	5.71243	6.36042	6.42923	5.57033	5.64226	0.472347	5.95154	32.8256	0.0010501	0.00308531	0.788528	5.95154	91.4798	5.68965e-05	0.0003281	-0.0600479	5.95154	0.530502	0.49267	0.545812	0	0	0
ENSMUSG00000019718	241	295	436	414	192	155	270	267	3.17948	3.47104	4.06199	3.99562	2.86068	2.55487	3.35807	3.34646	-0.703541	3.35353	29.7141	0.00137051	0.00377814	-0.644492	3.35353	24.9355	0.00216881	0.00540432	-0.676537	3.35353	27.4768	0.00168491	0.00382108	0	0	0
ENSMUSG00000019726	3242	3159	1568	1618	4193	4120	1262	1061	6.92649	6.88951	5.90732	5.96083	7.3059	7.2827	5.58065	5.33495	0.973925	6.39854	130.618	1.96364e-05	0.000200351	1.8365	6.39854	464.442	4.02345e-07	1.54506e-05	-0.476272	6.39854	31.2363	0.00119969	0.00287193	0	1	0
ENSMUSG00000019731	1949	1851	2026	1938	2508	2354	2450	2621	6.19249	6.1185	6.27692	6.22111	6.56457	6.4753	6.53745	6.63924	-0.093521	6.3782	2.07419	0.197774	0.249504	-0.0684059	6.3782	1.10973	0.331002	0.387987	0.339325	6.3782	27.3063	0.00171264	0.00387593	0	0	0
ENSMUSG00000019732	63	59	32	38	41	47	23	33	1.25229	1.15884	0.314516	0.567176	0.647001	0.843955	-0.166825	0.349153	0.764719	0.620763	18.1854	0.00478196	0.0103613	0.654314	0.620763	13.3135	0.00991163	0.0189015	-0.349682	0.620763	3.80247	0.0969454	0.128761	0	0	0
ENSMUSG00000019738	368	315	381	337	363	359	345	416	3.78912	3.56552	3.86769	3.69913	3.77777	3.76395	3.71113	3.98524	-0.106088	3.76994	0.785883	0.408034	0.470731	-0.0773219	3.76994	0.417476	0.541094	0.595248	0.0647717	3.76994	0.292953	0.607001	0.654203	0	0	0
ENSMUSG00000019761	73	86	102	121	74	89	111	124	1.46327	1.69865	1.97163	2.2252	1.49113	1.75792	2.07949	2.24307	-0.517451	1.86629	13.793	0.00915105	0.0177973	-0.536753	1.86629	14.8412	0.00773844	0.0153875	0.0628605	1.86629	0.203552	0.667042	0.710592	0	0	0
ENSMUSG00000019763	610	680	649	714	717	808	691	712	4.51745	4.67448	4.63533	4.78118	4.7588	4.9332	4.71217	4.75981	-0.112293	4.72155	1.51275	0.262828	0.320054	0.110009	4.72155	1.45183	0.271699	0.327353	0.0277338	4.72155	0.0922732	0.771128	0.804348	0	0	0
ENSMUSG00000019773	234	263	415	391	297	294	453	404	3.13705	3.30568	3.99085	3.91326	3.48871	3.47622	4.10354	3.94306	-0.73069	3.6698	77.5803	9.24561e-05	0.000519011	-0.540837	3.6698	42.5028	0.000517526	0.00170315	0.0712466	3.6698	0.737588	0.422023	0.476431	0	0	0
ENSMUSG00000019774	189	194	168	165	205	190	218	223	2.82966	2.86765	2.68875	2.67108	2.95496	2.84775	3.05008	3.0872	0.168739	2.87464	8.7952	0.0237931	0.0400079	-0.167284	2.87464	8.64413	0.0246182	0.0407363	0.38872	2.87464	46.6754	0.000398314	0.00116236	0	0	0
ENSMUSG00000019775	467	543	280	265	270	280	172	218	4.13243	4.35016	3.42401	3.35296	3.35145	3.40596	2.70904	3.05455	0.852812	3.47257	45.4552	0.000429048	0.00155593	0.496905	3.47257	15.4321	0.00706773	0.0143063	-0.506686	3.47257	16.0455	0.00645037	0.0119201	0	0	0
ENSMUSG00000019777	3584	3918	3986	3844	3907	3896	4497	4152	7.07116	7.20011	7.25306	7.20897	7.20399	7.20206	7.41349	7.30283	-0.0953775	7.23196	2.00917	0.204038	0.256413	-0.155134	7.23196	5.31541	0.0587596	0.0863316	0.127148	7.23196	3.57063	0.105571	0.138864	0	0	0
ENSMUSG00000019779	1229	1426	1048	1092	605	674	377	324	5.52746	5.74229	5.32626	5.39381	4.51394	4.67177	3.83892	3.62514	0.274841	4.82995	6.43484	0.0425949	0.0657715	0.860831	4.82995	63.1264	0.000168456	0.000715732	-1.628	4.82995	225.781	3.72119e-06	3.93939e-05	0	0	-1
ENSMUSG00000019782	1609	1924	1216	1107	1359	1382	1122	1093	5.916	6.17429	5.54067	5.41348	5.68082	5.70716	5.41109	5.3778	0.568072	5.65266	36.5878	0.000782324	0.00246235	0.299549	5.65266	10.1734	0.0177227	0.0307218	-0.0826313	5.65266	0.774139	0.411364	0.465967	0	0	0
ENSMUSG00000019790	1450	1401	1127	1123	982	1022	775	662	5.76594	5.71678	5.43106	5.43417	5.21228	5.27198	4.87757	4.65484	0.308742	5.29558	14.6609	0.00795982	0.0158173	0.475925	5.29558	34.8373	0.000894083	0.00261608	-0.666412	5.29558	68.3051	0.000134062	0.000499388	0	0	0
ENSMUSG00000019791	159	189	154	170	149	167	149	154	2.58102	2.83008	2.56361	2.71402	2.49596	2.66212	2.50259	2.55453	0.066733	2.61299	0.396499	0.551127	0.609342	0.0504827	2.61299	0.226907	0.649961	0.69621	-0.110257	2.61299	1.08237	0.336582	0.390428	0	0	0
ENSMUSG00000019792	253	326	250	248	301	312	405	353	3.24944	3.61496	3.26082	3.25749	3.50798	3.56181	3.94214	3.74863	0.173051	3.51791	1.87959	0.217392	0.27133	-0.310493	3.51791	6.05086	0.0473791	0.0716001	0.586234	3.51791	21.5702	0.00313734	0.00641949	0	0	0
ENSMUSG00000019794	852	964	754	862	784	772	526	741	4.99916	5.17766	4.85153	5.05277	4.88759	4.86749	4.31888	4.81737	0.136263	4.87156	0.67106	0.442675	0.504993	0.30942	4.87156	3.46021	0.110049	0.14863	-0.384027	4.87156	5.33002	0.0584996	0.0823667	0	0	0
ENSMUSG00000019795	1954	2090	1269	1381	2015	2036	1345	1472	6.19619	6.29366	5.60219	5.73241	6.24888	6.26598	5.67251	5.80712	0.577621	5.97737	59.0866	0.000203801	0.000913543	0.517615	5.97737	47.448	0.000380342	0.00133707	0.0725129	5.97737	0.931182	0.370257	0.424711	0	0	0
ENSMUSG00000019796	833	837	1496	1617	832	810	1170	1211	4.96664	4.97397	5.83952	5.95994	4.97327	4.93677	5.4715	5.52564	-0.929426	5.33091	241.891	3.01247e-06	7.37833e-05	-0.543551	5.33091	82.7315	7.65491e-05	0.0004086	-0.401163	5.33091	45.0643	0.000439551	0.00125595	0	0	0
ENSMUSG00000019797	369	351	356	370	354	366	479	490	3.79303	3.72141	3.76991	3.83372	3.7416	3.79177	4.18397	4.22117	-0.0445932	3.88207	0.638211	0.453527	0.515324	-0.435887	3.88207	60.9783	0.000186143	0.000768405	0.40076	3.88207	51.5462	0.000300951	0.000930001	0	0	0
ENSMUSG00000019802	3103	3279	3521	3591	3587	3614	4316	4072	6.86328	6.94329	7.07412	7.11076	7.08072	7.09368	7.35423	7.27476	-0.189157	7.09936	11.1629	0.0145793	0.0262973	-0.227295	7.09936	16.118	0.00638217	0.0131437	0.222056	7.09936	15.3835	0.00711986	0.012953	0	0	0
ENSMUSG00000019804	4729	4910	3786	3702	3480	3603	2895	3058	7.47107	7.52568	7.1788	7.15467	7.03704	7.08928	6.77818	6.86167	0.331642	7.13705	35.1549	0.000872313	0.00268144	0.243234	7.13705	18.9102	0.00434781	0.00951468	-0.346808	7.13705	38.4438	0.000683107	0.00179092	0	0	0
ENSMUSG00000019806	115	117	38	34	45	44	6	9	2.11535	2.14054	0.558935	0.408914	0.779756	0.749833	-2.02097	-1.46901	1.64402	0.407919	95.6343	4.98787e-05	0.00034645	2.50979	0.407919	222.88	3.8715e-06	5.46761e-05	-2.22892	0.407919	175.786	7.99032e-06	6.5587e-05	1	1	-1
ENSMUSG00000019808	126	100	157	142	96	98	137	126	2.2466	1.91508	2.59136	2.45521	1.86442	1.89615	2.38187	2.26606	-0.442445	2.20209	14.5495	0.00810074	0.0160418	-0.443681	2.20209	14.6309	0.00799747	0.0157932	-0.199316	2.20209	2.95267	0.134362	0.171317	0	0	0
ENSMUSG00000019809	515	575	590	654	655	685	829	771	4.27343	4.4327	4.49794	4.65464	4.62841	4.69511	4.97468	4.87459	-0.223226	4.62894	6.91879	0.0374417	0.0588698	-0.262872	4.62894	9.59468	0.0199871	0.0340161	0.348345	4.62894	16.8484	0.00574558	0.0107896	0	0	0
ENSMUSG00000019810	1262	1286	1340	1339	586	611	365	390	5.56567	5.59326	5.6807	5.68787	4.46795	4.53031	3.79231	3.89224	-0.10482	4.90129	3.389	0.113075	0.15294	0.65685	4.90129	133.08	1.85622e-05	0.000149374	-1.84201	4.90129	1046.56	3.2096e-08	2.5393e-06	0	0	-1
ENSMUSG00000019813	259	235	256	265	299	298	261	223	3.28319	3.14361	3.29496	3.35296	3.49837	3.49569	3.30925	3.0872	-0.110559	3.30815	1.56276	0.255859	0.312801	0.298806	3.30815	11.4151	0.0138982	0.0250419	-0.125737	3.30815	2.02127	0.20285	0.247995	0	0	0
ENSMUSG00000019814	1291	1264	807	802	850	865	1033	1068	5.59843	5.56838	4.94947	4.94875	5.00413	5.03149	5.29191	5.34444	0.634299	5.21712	166.026	9.50559e-06	0.000136776	-0.300363	5.21712	37.2289	0.000746022	0.00226271	0.369065	5.21712	56.2075	0.000235172	0.000761008	0	0	0
ENSMUSG00000019817	739	718	761	785	764	881	703	723	4.79401	4.75287	4.86485	4.91786	4.85033	5.05792	4.73699	4.78191	-0.117913	4.84459	2.30778	0.17739	0.22685	0.194672	4.84459	6.29039	0.0443154	0.0675715	-0.1319	4.84459	2.88774	0.137991	0.175369	0	0	0
ENSMUSG00000019818	6099	6153	8674	8953	10247	10071	11123	11179	7.83808	7.85122	8.37471	8.42863	8.59495	8.57209	8.71991	8.73163	-0.557022	8.3889	130.932	1.94948e-05	0.000200059	-0.142252	8.3889	8.53925	0.0252135	0.041539	0.324101	8.3889	44.3263	0.000460328	0.00130388	0	0	0
ENSMUSG00000019820	6047	5761	7133	7388	4086	3917	5251	4444	7.82573	7.75625	8.09254	8.15146	7.26861	7.20982	7.6371	7.40087	-0.331009	7.6678	14.6977	0.0079139	0.0157442	-0.27977	7.6678	10.4996	0.0165949	0.0290255	-0.603015	7.6678	48.7782	0.000351828	0.00105295	0	0	0
ENSMUSG00000019822	358	319	541	579	437	380	502	487	3.74943	3.5837	4.37297	4.47905	4.0451	3.84585	4.25157	4.21232	-0.759445	4.0675	68.3117	0.000134025	0.000675213	-0.286468	4.0675	9.7197	0.0194668	0.0332809	-0.194066	4.0675	4.46068	0.0771264	0.105214	0	0	0
ENSMUSG00000019823	1416	1270	1847	1782	868	877	594	750	5.73172	5.57521	6.14351	6.10008	5.03434	5.05135	4.49412	4.83477	-0.46833	5.37064	16.3157	0.00620107	0.0128519	0.378404	5.37064	10.6515	0.0161021	0.0282736	-1.45735	5.37064	157.989	1.10503e-05	8.14451e-05	0	0	-1
ENSMUSG00000019826	411	396	496	544	449	428	384	411	3.94835	3.8952	4.2478	4.38918	4.08414	4.01725	3.86543	3.96781	-0.396711	4.05189	30.9727	0.00122718	0.00346923	0.134076	4.05189	3.53778	0.106877	0.144881	-0.401869	4.05189	31.7833	0.00114521	0.00276123	0	0	0
ENSMUSG00000019831	647	649	540	507	601	555	646	632	4.60234	4.60721	4.3703	4.28765	4.50438	4.39174	4.61509	4.58799	0.275799	4.49584	20.6284	0.00350798	0.00803862	-0.153476	4.49584	6.38799	0.043143	0.0661098	0.272563	4.49584	20.1471	0.00371984	0.00741999	0	0	0
ENSMUSG00000019832	802	926	470	490	1120	1179	425	425	4.91196	5.11967	4.1702	4.2385	5.40189	5.47806	4.0116	4.01608	0.811467	4.66849	103.779	3.9116e-05	0.000299658	1.42613	4.66849	320.544	1.26692e-06	2.76148e-05	-0.190509	4.66849	5.72002	0.0520953	0.0742951	0	1	0
ENSMUSG00000019837	852	873	553	522	406	425	456	408	4.99916	5.03469	4.40459	4.32968	3.93907	4.00711	4.11306	3.95726	0.649792	4.34808	85.7759	6.8818e-05	0.000429617	-0.0620626	4.34808	0.782487	0.408992	0.467675	-0.331976	4.34808	22.3888	0.00285614	0.00593067	0	0	0
ENSMUSG00000019838	128	138	98	96	119	118	241	243	2.26923	2.37777	1.9142	1.89285	2.17283	2.16284	3.19447	3.21084	0.419974	2.39938	57.3374	0.000222149	0.000970607	-1.03482	2.39938	348.114	9.82062e-07	2.34865e-05	1.29913	2.39938	548.654	2.39878e-07	6.98527e-06	0	-1	1
ENSMUSG00000019841	1862	1926	2328	2345	3283	3275	4981	4238	6.12663	6.17579	6.47733	6.49607	6.95298	6.9516	7.56095	7.3324	-0.335492	6.75922	17.4384	0.00529139	0.0112528	-0.494387	6.75922	37.8684	0.000711996	0.00217679	0.959975	6.75922	142.778	1.50123e-05	0.000101023	0	0	0
ENSMUSG00000019842	323	335	409	367	496	423	389	415	3.60122	3.65419	3.96987	3.82199	4.22761	4.00032	3.88407	3.98177	-0.26822	3.89263	8.07004	0.0281245	0.046033	0.181048	3.89263	3.67689	0.101493	0.138753	0.036988	3.89263	0.153467	0.708203	0.747441	0	0	0
ENSMUSG00000019843	2285	2315	1507	1444	1788	1892	939	1005	6.4219	6.44113	5.85009	5.79674	6.0765	6.16018	5.15434	5.25676	0.608098	5.8947	99.3534	4.45344e-05	0.000325001	0.912788	5.8947	223.86	3.81985e-06	5.42518e-05	-0.617869	5.8947	102.572	4.05032e-05	0.000199293	0	0	0
ENSMUSG00000019845	93	112	91	102	149	156	94	121	1.8105	2.07781	1.80785	1.97987	2.49596	2.56412	1.84083	2.20788	0.050293	2.0981	0.119156	0.741229	0.784357	0.505688	2.0981	12.0467	0.0123682	0.0227514	0.130493	2.0981	0.802193	0.403485	0.458161	0	0	0
ENSMUSG00000019846	5566	5362	11504	11976	9034	8899	20937	20660	7.70616	7.65272	8.78206	8.84831	8.41319	8.39361	9.63239	9.61765	-1.13575	8.63076	478.291	3.67301e-07	3.40685e-05	-1.22162	8.63076	553.352	2.33607e-07	1.16398e-05	0.809836	8.63076	243.177	2.96385e-06	3.34001e-05	-1	-1	0
ENSMUSG00000019849	3449	3301	2502	2537	2507	2534	2768	2752	7.01577	6.95293	6.5813	6.60958	6.564	6.58158	6.71347	6.70959	0.388911	6.71603	61.0858	0.000185201	0.000852491	-0.138743	6.71603	7.77428	0.0301926	0.0486195	0.116091	6.71603	5.44295	0.0565413	0.0799173	0	0	0
[truncated: 10,561 more rows]

[truncated: 1 more sheets: KO-IBA]
