# Supplementary material for: ZFP30 promotes adipogenesis through the KAP1-mediated activation of a retrotransposon-derived Pparg2 enhancer
Source: Nat Commun. 2019 Apr 18;10:1809. doi: 10.1038/s41467-019-09803-9 (PMC6472429; doi:10.1038/s41467-019-09803-9)
Supplement: Supplementary file 5 — Supplementary Data 2 [file 41467_2019_9803_MOESM5_ESM.xlsx]

## Sheet: Sheet1
Comparison		GO.ID	Term	Annotated	Significant	Expected	p.value
D2induced_IBAand3T3L1	1	GO:0050873	brown fat cell differentiation	29	14	0.98	8.9e-14
D2induced_IBAand3T3L1	2	GO:0019433	triglyceride catabolic process	5	5	0.17	4.3e-08
D2induced_IBAand3T3L1	3	GO:0006631	fatty acid metabolic process	148	19	5.01	4.9e-07
D2induced_IBAand3T3L1	4	GO:1901701	cellular response to oxygen-containing compound	387	30	13.09	1.6e-05
D2induced_IBAand3T3L1	5	GO:0055082	cellular chemical homeostasis	239	22	8.09	1.7e-05
D2induced_IBAand3T3L1	6	GO:0010889	regulation of sequestering of triglyceride	6	4	0.2	1.8e-05
D2induced_IBAand3T3L1	7	GO:0045940	positive regulation of steroid metabolic process	6	4	0.2	1.8e-05
D2induced_IBAand3T3L1	8	GO:0098869	cellular oxidant detoxification	37	8	1.25	2.5e-05
D2induced_IBAand3T3L1	9	GO:0010866	regulation of triglyceride biosynthetic process	12	5	0.41	2.8e-05
D2induced_IBAand3T3L1	10	GO:0042180	cellular ketone metabolic process	78	11	2.64	5.6e-05
D2induced_IBAand3T3L1	11	GO:0055114	oxidation-reduction process	241	21	8.15	6.1e-05
D2induced_IBAand3T3L1	12	GO:0046496	nicotinamide nucleotide metabolic process	66	10	2.23	6.5e-05
D2induced_IBAand3T3L1	13	GO:0050727	regulation of inflammatory response	114	13	3.86	0.00012
D2induced_IBAand3T3L1	14	GO:0006641	triglyceride metabolic process	42	16	1.42	0.00012
D2induced_IBAand3T3L1	15	GO:0042593	glucose homeostasis	116	13	3.93	0.00014
D2induced_IBAand3T3L1	16	GO:0090181	regulation of cholesterol metabolic process	9	4	0.3	0.00014
D2induced_IBAand3T3L1	17	GO:0010942	positive regulation of cell death	295	23	9.98	0.00015
D2induced_IBAand3T3L1	18	GO:0044723	single-organism carbohydrate metabolic process	205	18	6.94	0.00019
D2induced_IBAand3T3L1	19	GO:0042325	regulation of phosphorylation	753	44	25.48	0.00019
D2induced_IBAand3T3L1	20	GO:0044711	single-organism biosynthetic process	489	40	16.55	0.00021
D2induced_IBAand3T3L1	21	GO:0034383	low-density lipoprotein particle clearance	10	4	0.34	0.00023
D2induced_IBAand3T3L1	22	GO:0090208	positive regulation of triglyceride metabolic process	10	4	0.34	0.00023
D2induced_IBAand3T3L1	23	GO:0001819	positive regulation of cytokine production	156	15	5.28	0.00024
D2induced_IBAand3T3L1	24	GO:0006090	pyruvate metabolic process	51	8	1.73	0.00028
D2induced_IBAand3T3L1	25	GO:0072521	purine-containing compound metabolic process	212	18	7.17	0.00029
D2induced_IBAand3T3L1	26	GO:0002761	regulation of myeloid leukocyte differentiation	52	8	1.76	0.00032
D2induced_IBAand3T3L1	27	GO:0010876	lipid localization	120	20	4.06	0.00034
D2induced_IBAand3T3L1	28	GO:0006915	apoptotic process	869	48	29.4	0.00036
D2induced_IBAand3T3L1	29	GO:0010886	positive regulation of cholesterol storage	5	3	0.17	0.00036
D2induced_IBAand3T3L1	30	GO:0044130	negative regulation of growth of symbiont in host	5	3	0.17	0.00036
D2induced_IBAand3T3L1	31	GO:0034638	phosphatidylcholine catabolic process	5	3	0.17	0.00036
D2induced_IBAand3T3L1	32	GO:0015718	monocarboxylic acid transport	30	6	1.02	0.00042
D2induced_IBAand3T3L1	33	GO:0030301	cholesterol transport	30	6	1.02	0.00042
D2induced_IBAand3T3L1	34	GO:0044282	small molecule catabolic process	115	12	3.89	0.00048
D2induced_IBAand3T3L1	35	GO:0009628	response to abiotic stimulus	424	28	14.35	0.00048
D2induced_IBAand3T3L1	36	GO:0070328	triglyceride homeostasis	12	4	0.41	0.00051
D2induced_IBAand3T3L1	37	GO:0090276	regulation of peptide hormone secretion	56	8	1.89	0.00053
D2induced_IBAand3T3L1	38	GO:0098771	inorganic ion homeostasis	205	17	6.94	0.00055
D2induced_IBAand3T3L1	39	GO:0051094	positive regulation of developmental process	567	34	19.19	0.0007
D2induced_IBAand3T3L1	40	GO:0007263	nitric oxide mediated signal transduction	6	3	0.2	0.00071
D2induced_IBAand3T3L1	41	GO:0042632	cholesterol homeostasis	33	6	1.12	0.00073
D2induced_IBAand3T3L1	42	GO:0032870	cellular response to hormone stimulus	210	17	7.11	0.00073
D2induced_IBAand3T3L1	43	GO:0044242	cellular lipid catabolic process	81	14	2.74	0.00086
D2induced_IBAand3T3L1	44	GO:0006732	coenzyme metabolic process	143	19	4.84	0.00087
D2induced_IBAand3T3L1	45	GO:0030879	mammary gland development	75	9	2.54	0.0009
D2induced_IBAand3T3L1	46	GO:0001525	angiogenesis	195	16	6.6	0.0009
D2induced_IBAand3T3L1	47	GO:0009749	response to glucose	61	8	2.06	0.00096
D2induced_IBAand3T3L1	48	GO:0072330	monocarboxylic acid biosynthetic process	61	8	2.06	0.00096
KDaKO.D2D4.down	1	GO:0050873	brown fat cell differentiation	29	10	0.42	4.5e-12
KDaKO.D2D4.down	2	GO:0019432	triglyceride biosynthetic process	19	8	0.28	2.3e-07
KDaKO.D2D4.down	3	GO:0070328	triglyceride homeostasis	12	5	0.17	4.4e-07
KDaKO.D2D4.down	4	GO:0046470	phosphatidylcholine metabolic process	19	5	0.28	5.9e-06
KDaKO.D2D4.down	5	GO:0034383	low-density lipoprotein particle clearance	10	4	0.15	8.4e-06
KDaKO.D2D4.down	6	GO:0002227	innate immune response in mucosa	5	3	0.07	3e-05
KDaKO.D2D4.down	7	GO:0050830	defense response to Gram-positive bacterium	29	5	0.42	5.4e-05
KDaKO.D2D4.down	8	GO:0045940	positive regulation of steroid metabolic process	6	3	0.09	5.8e-05
KDaKO.D2D4.down	9	GO:0048878	chemical homeostasis	394	21	5.74	6.8e-05
KDaKO.D2D4.down	10	GO:0010867	positive regulation of triglyceride biosynthetic process	8	3	0.12	0.00016
KDaKO.D2D4.down	11	GO:2000392	regulation of lamellipodium morphogenesis	8	3	0.12	0.00016
KDaKO.D2D4.down	12	GO:0010885	regulation of cholesterol storage	8	3	0.12	0.00016
KDaKO.D2D4.down	13	GO:0044242	cellular lipid catabolic process	81	7	1.18	0.00017
KDaKO.D2D4.down	14	GO:0006574	valine catabolic process	2	2	0.03	0.00021
KDaKO.D2D4.down	15	GO:0043031	negative regulation of macrophage activation	2	2	0.03	0.00021
KDaKO.D2D4.down	16	GO:0019254	carnitine metabolic process, CoA-linked	2	2	0.03	0.00021
KDaKO.D2D4.down	17	GO:0046339	diacylglycerol metabolic process	9	3	0.13	0.00024
KDaKO.D2D4.down	18	GO:0090207	regulation of triglyceride metabolic process	18	6	0.26	0.00031
KDaKO.D2D4.down	19	GO:0019752	carboxylic acid metabolic process	322	18	4.69	0.00032
KDaKO.D2D4.down	20	GO:0050872	white fat cell differentiation	10	3	0.15	0.00034
KDaKO.D2D4.down	21	GO:0019915	lipid storage	38	8	0.55	0.00037
KDaKO.D2D4.down	22	GO:0010884	positive regulation of lipid storage	11	3	0.16	0.00046
KDaKO.D2D4.down	23	GO:0045923	positive regulation of fatty acid metabolic process	12	3	0.17	0.0006
KDaKO.D2D4.down	24	GO:0034389	lipid particle organization	12	3	0.17	0.0006
KDaKO.D2D4.down	25	GO:0050892	intestinal absorption	12	3	0.17	0.0006
KDaKO.D2D4.down	26	GO:0071071	regulation of phospholipid biosynthetic process	3	2	0.04	0.00063
KDaKO.D2D4.down	27	GO:0006116	NADH oxidation	3	2	0.04	0.00063
KDaKO.D2D4.down	28	GO:0019731	antibacterial humoral response	13	3	0.19	0.00077
KDaKO.D2D4.down	29	GO:0032376	positive regulation of cholesterol transport	13	3	0.19	0.00077
KDaKO.D2D4.down	30	GO:0032870	cellular response to hormone stimulus	210	10	3.06	0.00093
KDaKO.D2D4.down	31	GO:0006334	nucleosome assembly	31	4	0.45	0.00099
KDaKO.D2D4.up	1	GO:0007169	transmembrane receptor protein tyrosine kinase signaling pathway	267	17	4.11	5.6e-07
KDaKO.D2D4.up	2	GO:0050729	positive regulation of inflammatory response	34	7	0.52	6.5e-07
KDaKO.D2D4.up	3	GO:0032101	regulation of response to external stimulus	319	23	4.91	3e-06
KDaKO.D2D4.up	4	GO:0001503	ossification	201	13	3.09	1.1e-05
KDaKO.D2D4.up	5	GO:0002826	negative regulation of T-helper 1 type immune response	4	3	0.06	1.4e-05
KDaKO.D2D4.up	6	GO:0006935	chemotaxis	213	13	3.28	2.1e-05
KDaKO.D2D4.up	7	GO:2000727	positive regulation of cardiac muscle cell differentiation	5	3	0.08	3.5e-05
KDaKO.D2D4.up	8	GO:0090195	chemokine secretion	5	3	0.08	3.5e-05
KDaKO.D2D4.up	9	GO:0030335	positive regulation of cell migration	193	12	2.97	3.7e-05
KDaKO.D2D4.up	10	GO:0070374	positive regulation of ERK1 and ERK2 cascade	66	7	1.02	6.2e-05
KDaKO.D2D4.up	11	GO:0030199	collagen fibril organization	29	5	0.45	7e-05
KDaKO.D2D4.up	12	GO:0006468	protein phosphorylation	890	33	13.69	9.6e-05
KDaKO.D2D4.up	13	GO:0070098	chemokine-mediated signaling pathway	17	4	0.26	0.00011
KDaKO.D2D4.up	14	GO:0045765	regulation of angiogenesis	98	8	1.51	0.00012
KDaKO.D2D4.up	15	GO:0001952	regulation of cell-matrix adhesion	53	6	0.82	0.00015
KDaKO.D2D4.up	16	GO:0031032	actomyosin structure organization	76	7	1.17	0.00015
KDaKO.D2D4.up	17	GO:0007155	cell adhesion	539	28	8.29	0.00023
KDaKO.D2D4.up	18	GO:0021564	vagus nerve development	2	2	0.03	0.00023
KDaKO.D2D4.up	19	GO:0001660	fever generation	2	2	0.03	0.00023
KDaKO.D2D4.up	20	GO:0048585	negative regulation of response to stimulus	707	26	10.87	0.00024
KDaKO.D2D4.up	21	GO:0071674	mononuclear cell migration	21	4	0.32	0.00026
KDaKO.D2D4.up	22	GO:0097530	granulocyte migration	38	5	0.58	0.00026
KDaKO.D2D4.up	23	GO:0048016	inositol phosphate-mediated signaling	22	4	0.34	0.00031
KDaKO.D2D4.up	24	GO:0051216	cartilage development	87	7	1.34	0.00036
KDaKO.D2D4.up	25	GO:0002275	myeloid cell activation involved in immune response	23	4	0.35	0.00038
KDaKO.D2D4.up	26	GO:0034505	tooth mineralization	10	3	0.15	0.00039
KDaKO.D2D4.up	27	GO:0043032	positive regulation of macrophage activation	10	3	0.15	0.00039
KDaKO.D2D4.up	28	GO:0032989	cellular component morphogenesis	666	22	10.24	0.00044
KDaKO.D2D4.up	29	GO:0061041	regulation of wound healing	44	5	0.68	0.00053
KDaKO.D2D4.up	30	GO:0050819	negative regulation of coagulation	11	3	0.17	0.00053
KDaKO.D2D4.up	31	GO:0071498	cellular response to fluid shear stress	11	3	0.17	0.00053
KDaKO.D2D4.up	32	GO:0048468	cell development	917	27	14.1	0.00056
KDaKO.D2D4.up	33	GO:0048729	tissue morphogenesis	336	14	5.17	0.0006
KDaKO.D2D4.up	34	GO:0032722	positive regulation of chemokine production	26	4	0.4	0.00061
KDaKO.D2D4.up	35	GO:0002697	regulation of immune effector process	190	10	2.92	0.00065
KDaKO.D2D4.up	36	GO:0051295	establishment of meiotic spindle localization	3	2	0.05	0.0007
KDaKO.D2D4.up	37	GO:0071310	cellular response to organic substance	879	29	13.52	0.0007
KDaKO.D2D4.up	38	GO:0060343	trabecula formation	12	3	0.18	0.0007
KDaKO.D2D4.up	39	GO:0043534	blood vessel endothelial cell migration	47	5	0.72	0.00072
KDaKO.D2D4.up	40	GO:0022408	negative regulation of cell-cell adhesion	71	6	1.09	0.00074
KDaKO.D2D4.up	41	GO:0010632	regulation of epithelial cell migration	98	7	1.51	0.00074
KDaKO.D2D4.up	42	GO:0050793	regulation of developmental process	1116	37	17.16	0.00074
KDaKO.D2D4.up	43	GO:0048513	animal organ development	1490	45	22.92	0.00081
KDaKO.D2D4.up	44	GO:0051017	actin filament bundle assembly	73	6	1.12	0.00086
KDaKO.D2D4.up	45	GO:0048661	positive regulation of smooth muscle cell proliferation	13	3	0.2	0.00091
KDaKO.D2D4.up	46	GO:0007189	adenylate cyclase-activating G-protein coupled receptor signaling pathway	13	3	0.2	0.00091
KDaKO.D2D4.up	47	GO:0048523	negative regulation of cellular process	2204	53	33.9	0.00092
KDaKO.D2D4.up	48	GO:0048870	cell motility	630	33	9.69	0.00094
