# Supplementary material for: ZFP30 promotes adipogenesis through the KAP1-mediated activation of a retrotransposon-derived Pparg2 enhancer
Source: Nat Commun. 2019 Apr 18;10:1809. doi: 10.1038/s41467-019-09803-9 (PMC6472429; doi:10.1038/s41467-019-09803-9)
Supplement: Supplementary file 6 — Supplementary Data 3 [file 41467_2019_9803_MOESM6_ESM.xlsx]

## Sheet: ZFP30 ChIP-seq read corr
Spearman's rho	HA_diff_rep1	HA_diff_rep2	HA_undiff_rep1	HA_undiff_rep2	IgG_diff_rep1	IgG_diff_rep2	IgG_undiff_rep1	IgG_undiff_rep2
HA_diff_rep1	1	0.670884	0.32211	0.34401	-0.033155	-0.088082	-0.145411	-0.149927
HA_diff_rep2	0.670884	1	0.38568	0.37363	-0.0447136	-0.0138427	-0.0973758	-0.0749628
HA_undiff_rep1	0.32211	0.38568	1	0.649477	0.163267	0.13413	0.0425697	0.0598054
HA_undiff_rep2	0.34401	0.37363	0.649477	1	0.183425	0.0869689	0.0425532	0.106779
IgG_diff_rep1	-0.033155	-0.0447136	0.163267	0.183425	1	0.252558	0.282477	0.242802
IgG_diff_rep2	-0.088082	-0.0138427	0.13413	0.0869689	0.252558	1	0.26601	0.281324
IgG_undiff_rep1	-0.145411	-0.0973758	0.0425697	0.0425532	0.282477	0.26601	1	0.360934
IgG_undiff_rep2	-0.149927	-0.0749628	0.0598054	0.106779	0.242802	0.281324	0.360934	1
Spearman's rho	IgG_diff_rep1	IgG_diff_rep2	IgG_undiff_rep1	IgG_undiff_rep2	KAP1m_diff_repMerge1	KAP1m_diff_repMerge2	KAP1m_undiff_repMerge1	KAP1m_undiff_repMerge2
IgG_diff_rep1	1	0.290538	0.313799	0.383965	0.199149	0.221217	0.152753	0.180641
IgG_diff_rep2	0.290538	1	0.243752	0.312645	0.213856	0.226057	0.167524	0.176282
IgG_undiff_rep1	0.313799	0.243752	1	0.297576	0.253202	0.281082	0.156673	0.208862
IgG_undiff_rep2	0.383965	0.312645	0.297576	1	0.259474	0.269477	0.168604	0.16601
KAP1m_diff_repMerge1	0.199149	0.213856	0.253202	0.259474	1	0.894465	0.686045	0.678449
KAP1m_diff_repMerge2	0.221217	0.226057	0.281082	0.269477	0.894465	1	0.700425	0.711246
KAP1m_undiff_repMerge1	0.152753	0.167524	0.156673	0.168604	0.686045	0.700425	1	0.881589
KAP1m_undiff_repMerge2	0.180641	0.176282	0.208862	0.16601	0.678449	0.711246	0.881589	1
