# Supplementary material for: ZFP30 promotes adipogenesis through the KAP1-mediated activation of a retrotransposon-derived Pparg2 enhancer
Source: Nat Commun. 2019 Apr 18;10:1809. doi: 10.1038/s41467-019-09803-9 (PMC6472429; doi:10.1038/s41467-019-09803-9)
Supplement: Supplementary file 7 — Supplementary Data 4 [file 41467_2019_9803_MOESM7_ESM.xlsx]

## Sheet: ZFP30-HA-union
PeakID	baseMean	log2FoldChange	lfcSE	stat	pvalue	padj
HA-union-chr14-122	30.7813	-3.88975	0.631465	-6.15988	7.27994e-10	3.55261e-07
HA-union-chr6-421	31.4347	-3.47184	0.582472	-5.96053	2.51427e-09	6.13481e-07
HA-union-chr1-6	29.0262	-3.164	0.558571	-5.66445	1.47495e-08	2.39925e-06
HA-union-chr2-247	39.8075	-2.19566	0.398004	-5.51667	3.45483e-08	4.21489e-06
HA-union-chr5-334	27.6222	-2.9412	0.542621	-5.42035	5.94817e-08	5.80541e-06
HA-union-chr18-212	20.7241	-5.70102	1.10386	-5.16465	2.40893e-07	1.7492e-05
HA-union-chr2-245	76.5746	-1.40983	0.273381	-5.15702	2.50909e-07	1.7492e-05
HA-union-chr18-204	15.523	-4.47835	0.963993	-4.64562	3.39053e-06	0.000206823
HA-union-chr6-385	26.783	-2.32192	0.502958	-4.61653	3.90208e-06	0.00021158
HA-union-chr3-304	13.6678	-4.31698	0.970413	-4.4486	8.64322e-06	0.000421789
HA-union-chr16-167	20.7532	-2.66106	0.602235	-4.41864	9.93238e-06	0.000440637
HA-union-chrX-485	15.7918	-3.18845	0.729615	-4.37005	1.24218e-05	0.000505153
HA-union-chr16-163	16.7814	-2.97929	0.686311	-4.34101	1.41826e-05	0.000532395
HA-union-chr12-79	15.2461	-3.11427	0.737157	-4.22471	2.39253e-05	0.000833966
HA-union-chr10-41	11.4274	-4.11041	0.980998	-4.19003	2.78915e-05	0.000858247
HA-union-chr19-218	14.9371	-3.08526	0.736686	-4.18803	2.81392e-05	0.000858247
HA-union-chr1-16	13.2559	-3.29395	0.793585	-4.15072	3.31426e-05	0.000951387
HA-union-chr17-193	11.4928	-3.51261	0.870587	-4.03476	5.46575e-05	0.00148182
HA-union-chr2-272	14.7697	-2.81177	0.70882	-3.96684	7.28326e-05	0.00176406
HA-union-chr3-289	11.1806	-3.47231	0.873841	-3.97361	7.07901e-05	0.00176406
HA-union-chrX-480	13.3917	-2.92508	0.739226	-3.95695	7.59124e-05	0.00176406
HA-union-chr2-231	15.911	-2.62878	0.668891	-3.93006	8.4923e-05	0.00180185
HA-union-chr5-359	9.95825	-3.90195	0.992475	-3.93154	8.44037e-05	0.00180185
HA-union-chr12-78	21.3998	-2.21927	0.572339	-3.87755	0.000105513	0.00214543
HA-union-chr6-396	9.6485	-3.8549	0.997121	-3.86603	0.000110622	0.00215935
HA-union-chr15-143	10.6398	-3.37667	0.878983	-3.84157	0.000122252	0.00217177
HA-union-chr8-449	16.672	-2.45399	0.639579	-3.83688	0.00012461	0.00217177
HA-union-chr9-475	11.7818	-3.09776	0.807295	-3.83721	0.000124439	0.00217177
HA-union-chr13-103	7.11343	-4.38965	1.17333	-3.74119	0.000183151	0.00297926
HA-union-chr15-146	24.5857	-1.89826	0.506683	-3.74644	0.000179361	0.00297926
HA-union-chr2-235	6.80533	-4.33415	1.17666	-3.68343	0.000230113	0.00362242
HA-union-chr2-240	12.7589	-2.55751	0.703086	-3.63755	0.000275241	0.00419742
HA-union-chr15-148	9.63186	-3.24129	0.900478	-3.59952	0.000318801	0.00457804
HA-union-chr6-422	25.0965	-1.74253	0.484117	-3.59939	0.000318962	0.00457804
HA-union-chr13-105	9.63104	-3.23259	0.906796	-3.56485	0.000364066	0.00484146
HA-union-chr2-264	11.5349	-2.69311	0.755754	-3.56347	0.000365986	0.00484146
HA-union-chr6-407	13.8255	-2.39122	0.671184	-3.56269	0.000367078	0.00484146
HA-union-chr11-71	6.1842	-4.18008	1.19225	-3.50604	0.000454835	0.00549698
HA-union-chr14-125	14.5816	-2.28624	0.654045	-3.49554	0.0004731	0.00549698
HA-union-chr16-168	13.7452	-2.39388	0.682686	-3.50656	0.000453942	0.00549698
HA-union-chr6-391	11.1489	-2.66138	0.760328	-3.5003	0.000464735	0.00549698
HA-union-chr6-404	14.5078	-2.29623	0.653487	-3.51381	0.000441729	0.00549698
HA-union-chr4-321	9.92823	-2.84762	0.818049	-3.48099	0.00049957	0.00566954
HA-union-chr7-446	5.8761	-4.12038	1.19518	-3.44751	0.000565782	0.00627504
HA-union-chr1-17	13.9653	-2.21946	0.647854	-3.42587	0.000612831	0.00650134
HA-union-chr5-340	8.62967	-3.11495	0.908926	-3.42707	0.000610128	0.00650134
HA-union-chr1-11	7.40735	-3.51229	1.03069	-3.4077	0.000655124	0.00666043
HA-union-chr2-254	10.8501	-2.93255	0.859596	-3.41155	0.000645947	0.00666043
HA-union-chr8-452	8.62803	-3.1081	0.915025	-3.39673	0.000681958	0.00679174
HA-union-chr4-322	8.78214	-3.0765	0.910398	-3.37929	0.000726738	0.00709296
HA-union-chr5-372	13.7343	-2.17561	0.645332	-3.3713	0.000748152	0.00712061
HA-union-chr6-387	10.5311	-2.57425	0.764458	-3.36742	0.000758753	0.00712061
HA-union-chr16-166	5.56636	-4.02926	1.20494	-3.34394	0.000825975	0.00746436
HA-union-chr19-229	20.0563	-1.80667	0.540225	-3.34429	0.000824925	0.00746436
HA-union-chr19-221	13.8089	-2.16405	0.64971	-3.3308	0.000865965	0.00768347
HA-union-chr6-411	15.1073	-2.15705	0.652169	-3.3075	0.000941329	0.00820301
HA-union-chr17-177	9.3858	-2.73213	0.829017	-3.29562	0.000982045	0.00840769
HA-union-chr12-75	11.2905	-2.34121	0.715213	-3.27344	0.00106246	0.00893934
HA-union-chr2-271	27.8035	-1.44848	0.443328	-3.26729	0.00108581	0.00898097
HA-union-chr5-357	16.4729	-1.92901	0.591505	-3.26119	0.00110945	0.00902354
HA-union-chr3-290	26.8925	-1.46668	0.450848	-3.25315	0.00114133	0.00913065
HA-union-chr16-173	7.09515	-3.41543	1.05505	-3.23723	0.00120697	0.00950005
HA-union-chr10-44	10.9029	-2.30569	0.719521	-3.20448	0.00135308	0.0103172
HA-union-chr7-441	17.0993	-2.06603	0.643981	-3.20821	0.00133564	0.0103172
HA-union-chr5-351	6.55763	-3.3034	1.04569	-3.15907	0.00158275	0.0118828
HA-union-chr14-129	11.8908	-2.16221	0.686477	-3.14971	0.0016343	0.0119036
HA-union-chr6-413	12.8042	-2.05771	0.653186	-3.15027	0.00163122	0.0119036
HA-union-chr17-186	14.4871	-2.0163	0.643477	-3.13344	0.00172771	0.0123988
HA-union-chr4-319	14.7081	-1.88656	0.606335	-3.11141	0.00186197	0.0131687
HA-union-chr4-318	9.83371	-2.47805	0.79757	-3.10701	0.00188993	0.0131755
HA-union-chr17-199	7.47103	-2.87234	0.927027	-3.09844	0.0019454	0.0133712
HA-union-chr6-420	8.84664	-2.60494	0.842023	-3.09367	0.00197698	0.0133995
HA-union-chr1-13	7.46857	-2.86855	0.929813	-3.08508	0.00203497	0.0135898
HA-union-chr2-282	18.7419	-1.69793	0.551039	-3.08134	0.00206075	0.0135898
HA-union-chr13-89	12.4175	-2.02353	0.661191	-3.06042	0.00221025	0.0140078
HA-union-chr15-136	15.6994	-1.81363	0.591801	-3.06459	0.00217966	0.0140078
HA-union-chr9-463	25.9649	-1.39801	0.456238	-3.06421	0.00218249	0.0140078
HA-union-chr5-331	27.0952	-1.32933	0.435048	-3.0556	0.00224608	0.0140524
HA-union-chr1-20	42.4947	-1.0722	0.353049	-3.03697	0.00238969	0.0143971
HA-union-chr2-241	20.4926	-1.58023	0.519442	-3.04217	0.00234878	0.0143971
HA-union-chr4-310	6.1692	-3.23718	1.06507	-3.03939	0.00237056	0.0143971
HA-union-chr2-273	43.4728	-0.99655	0.329829	-3.02141	0.00251599	0.0147928
HA-union-chrX-488	10.3612	-2.19859	0.727412	-3.02248	0.00250716	0.0147928
HA-union-chr6-412	9.6002	-2.41147	0.803714	-3.00041	0.00269614	0.0156633
HA-union-chr14-132	14.7811	-1.86976	0.624597	-2.99354	0.00275764	0.0158321
HA-union-chr2-260	9.44702	-2.34439	0.787346	-2.97758	0.00290531	0.0164859
HA-union-chr5-349	18.4314	-1.66574	0.560638	-2.97114	0.00296695	0.0166422
HA-union-chr2-230	5.93814	-3.14635	1.06544	-2.9531	0.00314604	0.0174462
HA-union-chr3-291	9.06432	-2.31093	0.784111	-2.9472	0.00320665	0.0175825
HA-union-chr11-61	11.8775	-1.93103	0.658203	-2.93378	0.00334859	0.0179573
HA-union-chr7-434	7.08096	-2.80408	0.955691	-2.93409	0.00334527	0.0179573
HA-union-chr19-216	11.4271	-2.0441	0.702121	-2.91133	0.00359896	0.0185726
HA-union-chr2-250	7.15719	-2.77975	0.955269	-2.90991	0.00361534	0.0185726
HA-union-chr4-312	15.5421	-1.75673	0.603063	-2.91302	0.00357953	0.0185726
HA-union-chr5-376	5.93651	-3.12584	1.07421	-2.90989	0.00361556	0.0185726
HA-union-chr10-45	8.14764	-2.49815	0.860507	-2.90311	0.00369474	0.0187816
HA-union-chr3-299	6.84991	-2.73435	0.945468	-2.89206	0.0038273	0.019231
HA-union-chr6-409	12.8655	-1.83903	0.636514	-2.88922	0.00386196	0.019231
HA-union-chr14-127	10.1286	-2.12982	0.739561	-2.87984	0.00397872	0.0196123
HA-union-chr2-234	8.75294	-2.25436	0.789045	-2.85707	0.00427568	0.0206587
HA-union-chr4-317	8.75458	-2.25449	0.78908	-2.85711	0.00427521	0.0206587
HA-union-chr6-398	8.67589	-2.26527	0.793819	-2.85364	0.0043222	0.0206788
HA-union-chr15-144	6.77203	-2.73926	0.961402	-2.84923	0.00438247	0.0207636
HA-union-chr13-118	5.62922	-3.05957	1.07712	-2.8405	0.00450431	0.0211356
HA-union-chr2-237	7.76167	-2.45557	0.866388	-2.83426	0.00459325	0.0213477
HA-union-chr18-211	5.85782	-3.10972	1.09965	-2.82791	0.00468525	0.0215698
HA-union-chr6-392	9.05859	-2.28863	0.813469	-2.81342	0.00490168	0.0223553
HA-union-chr5-358	6.77122	-2.72869	0.970964	-2.81029	0.00494968	0.0223652
HA-union-chr2-269	5.62758	-3.04227	1.08449	-2.80525	0.00502775	0.0225096
HA-union-chr13-93	7.76085	-2.44828	0.874874	-2.79844	0.00513502	0.0227808
HA-union-chr10-30	6.46311	-2.67009	0.968562	-2.75676	0.00583774	0.025665
HA-union-chr5-346	7.53062	-2.38047	0.864658	-2.75307	0.00590385	0.0257239
HA-union-chr5-348	5.3206	3.04374	1.10693	2.74972	0.00596464	0.0257588
HA-union-chr14-120	13.6265	-1.71073	0.62318	-2.74516	0.00604805	0.0258899
HA-union-chr13-92	9.27791	-2.05774	0.75656	-2.71986	0.00653094	0.0277139
HA-union-chr14-128	5.31948	-2.95754	1.09394	-2.70358	0.00685975	0.0283691
HA-union-chr2-236	28.7323	-1.12817	0.416939	-2.70584	0.00681325	0.0283691
HA-union-chr5-339	5.24242	-2.98309	1.10113	-2.70911	0.00674635	0.0283691
HA-union-chr6-379	7.61013	-2.34953	0.875319	-2.68419	0.00727051	0.0298152
HA-union-chr10-39	6.15664	-2.60096	0.973085	-2.67291	0.00751974	0.030079
HA-union-chr6-429	6.46147	-2.64643	0.989877	-2.67349	0.00750661	0.030079
HA-union-chrX-481	17.7985	-1.47616	0.551997	-2.67421	0.00749054	0.030079
HA-union-chr3-295	9.96026	-1.88619	0.70651	-2.66972	0.00759139	0.0301187
HA-union-chr2-270	9.95944	-1.88573	0.707472	-2.66544	0.00768871	0.0302588
HA-union-chr13-113	8.13509	-2.13316	0.801732	-2.66069	0.00779806	0.0304436
HA-union-chr1-2	6.15419	-2.59573	0.977748	-2.65481	0.0079354	0.0306277
HA-union-chr2-242	7.53553	-2.35741	0.88848	-2.65331	0.00797074	0.0306277
HA-union-chr1-23	10.1889	-1.93812	0.732984	-2.64415	0.00818952	0.0312225
HA-union-chr9-478	9.12309	-1.97987	0.752413	-2.63135	0.00850452	0.0321721
HA-union-chr17-181	18.485	-1.41132	0.541515	-2.60625	0.00915394	0.0342005
HA-union-chr9-465	8.21051	-2.11077	0.810201	-2.60524	0.00918086	0.0342005
HA-union-chr3-297	9.20096	-1.9634	0.756501	-2.59537	0.00944905	0.0349329
HA-union-chr9-476	7.06595	-2.32982	0.900389	-2.58757	0.00966547	0.0354643
HA-union-chr15-157	5.92395	-2.50683	0.973214	-2.57583	0.0100001	0.0363224
HA-union-chr4-307	14.3692	-1.51323	0.587851	-2.57417	0.0100482	0.0363224
HA-union-chr3-302	8.73793	-1.93556	0.755447	-2.56214	0.0104029	0.0373282
HA-union-chr11-58	4.29751	3.34543	1.30799	2.55768	0.0105372	0.0375341
HA-union-chr12-73	4.93268	-2.86637	1.12541	-2.54696	0.0108667	0.0378783
HA-union-chr13-108	4.93268	-2.86637	1.12541	-2.54696	0.0108667	0.0378783
HA-union-chr17-197	7.74912	-2.08001	0.81531	-2.55119	0.0107355	0.0378783
HA-union-chr19-223	8.66006	-1.94382	0.766148	-2.53713	0.0111765	0.0386819
HA-union-chr19-227	6.75948	-2.26823	0.897005	-2.52867	0.0114495	0.0388713
HA-union-chr5-328	11.7052	-1.64821	0.651974	-2.52804	0.0114702	0.0388713
HA-union-chr5-330	6.83408	-2.25232	0.890094	-2.53043	0.0113922	0.0388713
HA-union-chr16-160	10.5606	-1.7431	0.690402	-2.52476	0.0115778	0.0389652
HA-union-chr11-70	5.92068	-2.48225	0.992512	-2.50097	0.0123852	0.0411156
HA-union-chr2-246	30.9277	-1.03034	0.411822	-2.50192	0.0123523	0.0411156
HA-union-chr1-3	9.34077	-1.77432	0.719312	-2.4667	0.0136366	0.0446622
HA-union-chr2-268	10.4091	-1.67569	0.679275	-2.46688	0.0136296	0.0446622
HA-union-chr10-50	9.41782	-1.76407	0.716115	-2.46339	0.013763	0.0447758
HA-union-chr2-259	11.3233	-1.60981	0.655258	-2.45676	0.0140195	0.0453082
HA-union-chr11-68	8.6576	-1.9327	0.790924	-2.4436	0.0145416	0.0463809
HA-union-chr2-274	6.52597	-2.18276	0.892906	-2.44455	0.0145031	0.0463809
HA-union-chr14-126	15.3782	-1.72884	0.710387	-2.43366	0.014947	0.0473646
HA-union-chr4-311	12.8355	-1.46848	0.607133	-2.41872	0.0155753	0.049037
HA-union-chr16-162	7.97864	-2.01129	0.835016	-2.40869	0.0160101	0.0494489
HA-union-chr5-353	6.44974	-2.19265	0.908745	-2.41284	0.015829	0.0494489
HA-union-chr5-374	6.60221	-2.15904	0.895674	-2.41052	0.0159296	0.0494489
HA-union-chr16-164	11.845	-1.51823	0.634237	-2.39378	0.0166756	0.0505445
HA-union-chr17-201	8.5036	-1.85295	0.773593	-2.39526	0.0166087	0.0505445
HA-union-chr8-461	6.52434	-2.17199	0.906139	-2.39698	0.0165309	0.0505445
HA-union-chr19-220	9.94525	-1.64049	0.688748	-2.38184	0.0172265	0.0518922
HA-union-chr3-300	14.5868	-1.4058	0.591105	-2.37825	0.0173949	0.052078
HA-union-chr6-417	9.94361	-1.63969	0.690938	-2.37313	0.0176379	0.0524834
HA-union-chr1-5	5.6929	-2.36676	1.00248	-2.3609	0.0182306	0.0536779
HA-union-chr6-393	5.68963	-2.36623	1.00251	-2.36032	0.0182593	0.0536779
HA-union-chr1-18	5.5347	-2.40852	1.02201	-2.35666	0.01844	0.0538847
HA-union-chr13-109	8.1209	-1.80753	0.773157	-2.33785	0.0193948	0.056093
HA-union-chr3-285	5.61094	-2.379	1.01786	-2.33726	0.0194257	0.056093
HA-union-chr1-21	4.62212	-2.70489	1.16724	-2.31733	0.0204855	0.0581217
HA-union-chr11-52	9.18759	-1.68967	0.727791	-2.32164	0.0202522	0.0581217
HA-union-chr11-53	4.62212	-2.70489	1.16724	-2.31733	0.0204855	0.0581217
HA-union-chr13-94	8.01946	-2.91838	1.26478	-2.30741	0.0210318	0.0593268
HA-union-chr3-293	6.21541	-2.09425	0.914835	-2.28921	0.022067	0.0618889
HA-union-chrX-482	9.71338	-1.57465	0.690094	-2.28179	0.022502	0.0627485
HA-union-chr1-19	10.6227	-1.51558	0.666668	-2.27336	0.0230045	0.0637852
HA-union-chr18-208	25.7452	-1.0327	0.455785	-2.26577	0.0234654	0.064332
HA-union-chr19-222	18.9885	-1.19459	0.527065	-2.2665	0.0234206	0.064332
HA-union-chr19-217	9.63714	-1.58266	0.699406	-2.26287	0.0236439	0.0644594
HA-union-chr13-102	10.5456	-1.52385	0.674675	-2.25865	0.0239054	0.0648102
HA-union-chr1-27	5.30283	-2.30133	1.02043	-2.25525	0.0241176	0.0650243
HA-union-chr11-62	6.13836	-2.1024	0.936697	-2.24448	0.0248016	0.0665009
HA-union-chr2-257	21.7137	-1.07388	0.478929	-2.24225	0.0249453	0.0665208
HA-union-chr19-213	21.6451	-1.16643	0.524996	-2.22178	0.026298	0.0697469
HA-union-chr4-315	6.89776	-1.85276	0.836113	-2.21591	0.0266974	0.0700447
HA-union-chr8-460	7.73247	-1.75083	0.789769	-2.21688	0.026631	0.0700447
HA-union-chr12-80	7.73165	-1.74878	0.794681	-2.20061	0.0277639	0.0724534
HA-union-chr8-458	10.8664	-1.65535	0.753488	-2.19692	0.0280261	0.0727485
HA-union-chr5-327	7.8128	-1.73459	0.792202	-2.18958	0.028555	0.0737292
HA-union-chr7-442	11.3083	-1.40926	0.645153	-2.18438	0.0289343	0.0743155
HA-union-chr1-22	6.97481	-1.83104	0.840975	-2.17728	0.0294595	0.0752683
HA-union-chr13-91	5.22496	-2.29545	1.05554	-2.17466	0.0296556	0.0753745
HA-union-chr13-98	7.88494	-1.71814	0.791836	-2.16982	0.0300208	0.0759075
HA-union-chr1-9	8.03812	-1.79643	0.829954	-2.1645	0.0304262	0.0765359
HA-union-chr18-206	8.49023	-1.57792	0.736478	-2.14252	0.0321516	0.080295
HA-union-chr2-263	37.7156	-0.790652	0.369239	-2.1413	0.0322496	0.080295
HA-union-chr5-337	27.4013	-0.924861	0.432777	-2.13704	0.0325949	0.0807427
HA-union-chr13-110	5.37907	-2.22957	1.04454	-2.13451	0.0328014	0.0808438
HA-union-chr18-207	9.40036	-1.50985	0.710762	-2.12427	0.0336477	0.082513
HA-union-chrX-483	6.81743	-1.84908	0.873538	-2.11677	0.034279	0.0836408
HA-union-chr6-425	25.6437	-0.929576	0.441588	-2.10507	0.0352848	0.0854911
HA-union-chr9-479	21.9407	-1.05214	0.500091	-2.10389	0.0353877	0.0854911
HA-union-chr12-85	7.57765	-1.65463	0.787242	-2.10181	0.0355701	0.0855084
HA-union-chr11-57	5.90485	-1.9891	0.952474	-2.08835	0.0367664	0.0877166
HA-union-chr5-360	8.87293	-1.60689	0.769791	-2.08744	0.0368482	0.0877166
HA-union-chr5-362	8.56565	-1.55782	0.74933	-2.07895	0.0376221	0.0891242
HA-union-chr18-210	33.5995	-0.825329	0.399097	-2.06799	0.0386406	0.0910949
HA-union-chr1-24	9.01766	-1.46311	0.70979	-2.06132	0.0392724	0.0921391
HA-union-chr15-139	21.7765	-0.977004	0.476469	-2.05051	0.0403146	0.0941317
HA-union-chr16-165	23.8186	-0.92647	0.456293	-2.03043	0.0423132	0.0978434
HA-union-chr5-335	5.07096	-2.13804	1.05398	-2.02853	0.0425057	0.0978434
HA-union-chr5-344	8.10508	-1.52133	0.749866	-2.0288	0.0424784	0.0978434
HA-union-chr19-226	4.91604	-2.18661	1.08107	-2.02264	0.0431104	0.0987694
HA-union-chr11-65	6.58556	-1.75681	0.871398	-2.01608	0.0437914	0.0998607
HA-union-chr13-101	6.66343	-1.73991	0.86532	-2.01072	0.0443555	0.100677
HA-union-chr10-38	7.42027	-1.66443	0.836722	-1.98923	0.0466758	0.105124
HA-union-chr5-368	44.4907	-0.640913	0.322294	-1.9886	0.0467457	0.105124
HA-union-chr2-277	8.17885	-1.50365	0.758344	-1.98281	0.0473886	0.105597
HA-union-chrX-487	7.57438	-1.63309	0.82313	-1.984	0.0472558	0.105597
HA-union-chr13-106	12.3567	-1.18821	0.601522	-1.97534	0.0482292	0.106953
HA-union-chr15-153	14.7085	-1.10918	0.562027	-1.97353	0.0484357	0.106953
HA-union-chr19-215	14.7839	-1.10207	0.560571	-1.96597	0.0493021	0.107553
HA-union-chr3-288	6.66261	-1.72962	0.87845	-1.96894	0.0489596	0.107553
HA-union-chr7-444	5.82698	-1.97595	1.00634	-1.96349	0.0495888	0.107553
HA-union-chr8-459	14.5175	1.17048	0.595785	1.9646	0.0494607	0.107553
HA-union-chr15-135	7.26709	-1.57518	0.803668	-1.95999	0.0499966	0.107957
HA-union-chr17-198	8.78415	-1.38911	0.710017	-1.95644	0.0504128	0.108137
HA-union-chrX-489	6.27828	-1.68632	0.862345	-1.95551	0.050523	0.108137
HA-union-chr14-124	19.7161	-0.99348	0.511145	-1.94364	0.0519392	0.110683
HA-union-chr6-382	19.7302	-1.14786	0.591294	-1.94127	0.0522259	0.110767
HA-union-chr9-473	10.3867	-1.42589	0.735158	-1.93956	0.0524327	0.110767
HA-union-chr9-472	32.9818	-0.750208	0.388016	-1.93345	0.0531811	0.111864
HA-union-chr13-107	10.3774	-1.24901	0.647231	-1.92977	0.0536348	0.112075
HA-union-chr13-114	8.78251	-1.38603	0.718588	-1.92882	0.0537536	0.112075
HA-union-chr17-190	16.8386	-1.06184	0.551011	-1.92707	0.0539705	0.112075
HA-union-chr1-26	16.404	-1.19411	0.62251	-1.91822	0.0550833	0.113901
HA-union-chr1-1	7.1884	-1.58017	0.827379	-1.90985	0.0561526	0.115169
HA-union-chr1-12	27.0664	-0.800994	0.420088	-1.90673	0.0565558	0.115169
HA-union-chr15-145	16.4567	-1.03368	0.542307	-1.90607	0.0566407	0.115169
HA-union-chr2-265	9.92871	-1.31062	0.686939	-1.90791	0.0564026	0.115169
HA-union-chr19-219	14.4114	-1.12535	0.592645	-1.89886	0.0575828	0.116599
HA-union-chr1-7	12.1215	-1.20705	0.637648	-1.89296	0.0583626	0.11769
HA-union-chr15-133	5.75495	-1.83472	0.970682	-1.89013	0.0587404	0.117964
HA-union-chr13-117	4.08133	-2.32072	1.22934	-1.88778	0.0590559	0.118112
HA-union-chr4-308	8.93743	-1.3595	0.721388	-1.88457	0.0594885	0.118491
HA-union-chr17-179	10.3872	-2.24458	1.19587	-1.87695	0.0605256	0.119099
HA-union-chr5-342	11.522	-1.1935	0.635058	-1.87936	0.0601957	0.119099
HA-union-chr6-381	7.62226	1.46427	0.779972	1.87734	0.0604716	0.119099
HA-union-chr5-365	11.4474	-1.20051	0.64326	-1.86629	0.0620013	0.121513
HA-union-chr13-104	4.76286	-2.01517	1.08095	-1.86426	0.0622848	0.12158
HA-union-chr17-195	8.78087	-1.37801	0.740916	-1.85987	0.0629042	0.121815
HA-union-chr5-356	4.00346	-2.33088	1.25304	-1.86019	0.0628593	0.121815
HA-union-chr8-447	6.27582	-1.66415	0.896351	-1.85658	0.0633711	0.122234
HA-union-chr9-469	7.79206	-1.44295	0.779147	-1.85196	0.0640309	0.12302
HA-union-chr11-54	4.61121	-2.06236	1.11505	-1.84957	0.064376	0.123198
HA-union-chr19-214	8.9358	-1.3509	0.738102	-1.83023	0.0672149	0.128128
HA-union-chr16-171	6.95735	-1.49256	0.819713	-1.82083	0.0686321	0.130321
HA-union-chr11-67	15.1573	-1.00459	0.552885	-1.817	0.0692177	0.130418
HA-union-chr16-170	5.8923	-1.61189	0.886395	-1.81848	0.0689908	0.130418
HA-union-chr13-95	5.36406	-1.77462	0.979382	-1.81198	0.0699898	0.130862
HA-union-chr2-253	5.36406	-1.77462	0.979382	-1.81198	0.0699898	0.130862
HA-union-chr12-76	5.96853	-1.59324	0.881137	-1.80817	0.0705802	0.131462
HA-union-chr11-63	12.0511	-1.13135	0.627454	-1.80307	0.0713765	0.13244
HA-union-chr10-29	7.03686	-1.47479	0.819609	-1.79938	0.0719586	0.133014
HA-union-chr2-239	7.48477	-1.37578	0.768824	-1.78946	0.0735406	0.134411
HA-union-chr5-332	6.275	-1.64832	0.919593	-1.79245	0.0730608	0.134411
HA-union-chr6-402	7.48641	-1.37597	0.768866	-1.78961	0.0735168	0.134411
HA-union-chr9-464	15.6831	-0.967945	0.545427	-1.77465	0.075955	0.138306
HA-union-chr8-454	13.0985	-1.0339	0.585144	-1.76692	0.077241	0.140125
HA-union-chr2-256	5.81525	-1.61881	0.920098	-1.75939	0.0785116	0.141903
HA-union-chr8-453	11.3613	-1.19791	0.682313	-1.75566	0.0791465	0.142522
HA-union-chr1-10	4.60548	-2.00041	1.15852	-1.72669	0.0842233	0.151107
HA-union-chr10-35	9.75714	-1.12673	0.664737	-1.69501	0.0900741	0.161012
HA-union-chr10-48	111.508	0.36102	0.214829	1.6805	0.0928602	0.165354
HA-union-chr15-155	20.1515	-0.879131	0.523651	-1.67885	0.0931811	0.165354
HA-union-chr2-244	4.37442	-1.89625	1.13504	-1.67065	0.0947909	0.166996
HA-union-chr3-301	8.70475	-1.26298	0.755334	-1.67208	0.0945081	0.166996
HA-union-chr17-189	4.90267	-1.71053	1.03141	-1.65843	0.0972299	0.170677
HA-union-chr1-25	7.62461	1.23546	0.750282	1.64666	0.0996274	0.174259
HA-union-chr2-279	6.43241	1.43072	0.870348	1.64385	0.100207	0.174646
HA-union-chr5-336	4.98299	-1.67861	1.0276	-1.63352	0.102359	0.177763
HA-union-chr1-8	6.26327	-1.34273	0.834724	-1.60859	0.107707	0.185728
HA-union-chr4-325	6.41645	-1.44293	0.896167	-1.61012	0.107372	0.185728
HA-union-chr3-294	4.29737	-1.88954	1.17621	-1.60647	0.10817	0.18587
HA-union-chr13-115	5.73584	-1.46261	0.913021	-1.60195	0.109167	0.186271
HA-union-chr16-174	3.69453	-2.08434	1.30044	-1.60279	0.10898	0.186271
HA-union-chr10-32	3.39898	-2.15344	1.35113	-1.5938	0.11098	0.187568
HA-union-chr3-287	12.2589	-1.0231	0.642001	-1.59361	0.111024	0.187568
HA-union-chr9-468	7.32832	-1.26073	0.791244	-1.59336	0.11108	0.187568
HA-union-chr18-205	6.34032	-1.32487	0.833842	-1.58887	0.112089	0.188618
HA-union-chr2-243	3.77158	-2.04292	1.2874	-1.58687	0.112543	0.188732
HA-union-chr12-84	11.0407	-0.981656	0.620971	-1.58084	0.113914	0.190378
HA-union-chr5-345	14.1527	-0.87891	0.561978	-1.56396	0.117827	0.196245
HA-union-chr13-111	6.72384	-1.36182	0.874335	-1.55754	0.119342	0.198091
HA-union-chr13-99	5.0535	-1.61819	1.05062	-1.54022	0.123506	0.204309
HA-union-chr17-178	11.5697	-0.933579	0.607012	-1.53799	0.124051	0.204516
HA-union-chr3-286	6.26081	-1.32891	0.865775	-1.53494	0.1248	0.205058
HA-union-chr14-121	10.1281	-0.983041	0.64767	-1.51781	0.129062	0.21135
HA-union-chr2-252	10.6706	-1.00397	0.669037	-1.50061	0.133455	0.217813
HA-union-chr14-131	6.10752	-1.35681	0.909466	-1.49188	0.135732	0.219454
HA-union-chr15-140	6.57375	1.22981	0.8245	1.49158	0.13581	0.219454
HA-union-chr2-261	7.02185	-1.18234	0.79184	-1.49315	0.135397	0.219454
HA-union-chr5-329	8.76753	1.01724	0.689231	1.4759	0.13997	0.224688
HA-union-chrX-484	9.06387	-1.00553	0.680743	-1.4771	0.139648	0.224688
HA-union-chr13-116	8.53399	-1.06655	0.724015	-1.4731	0.140724	0.225159
HA-union-chr10-28	7.25201	1.13935	0.7783	1.4639	0.143221	0.228306
HA-union-chr6-386	9.14175	-0.994988	0.680372	-1.46242	0.143627	0.228306
HA-union-chr11-59	10.576	-0.937829	0.650308	-1.44213	0.149265	0.235733
HA-union-chr6-384	10.576	-0.937829	0.650308	-1.44213	0.149265	0.235733
HA-union-chr17-185	24.833	-0.642904	0.449635	-1.42984	0.152764	0.24048
HA-union-chr8-448	5.34823	-1.36712	0.959342	-1.42506	0.154139	0.241864
HA-union-chr6-380	23.546	-0.729312	0.513804	-1.41944	0.155772	0.243643
HA-union-chr14-130	7.24799	-1.23807	0.879099	-1.40834	0.15903	0.246925
HA-union-chr6-419	12.8492	-0.829347	0.589387	-1.40713	0.159388	0.246925
HA-union-chr9-471	8.14965	-1.00939	0.716337	-1.4091	0.158806	0.246925
HA-union-chr17-194	6.63505	-1.11233	0.797705	-1.39442	0.163192	0.252018
HA-union-chr9-474	7.62714	-1.07439	0.773124	-1.38967	0.164629	0.253435
HA-union-chr10-33	9.74049	-0.925625	0.668825	-1.38396	0.166372	0.255312
HA-union-chr16-172	6.47931	-1.13713	0.827904	-1.37351	0.169593	0.259441
HA-union-chr6-377	5.59913	1.23638	0.904198	1.36738	0.171508	0.261549
HA-union-chr15-137	9.73967	-0.923012	0.682299	-1.3528	0.176121	0.267747
HA-union-chr6-430	10.1917	-0.887112	0.656598	-1.35107	0.176672	0.267751
HA-union-chr15-142	7.62059	-1.06617	0.792526	-1.34529	0.178533	0.269734
HA-union-chr10-47	4.06386	-1.64621	1.23027	-1.33809	0.180867	0.272417
HA-union-chr2-266	35.029	-0.498426	0.373498	-1.33448	0.182047	0.27335
HA-union-chr17-180	4.96553	-1.29204	0.971084	-1.33052	0.183348	0.27446
HA-union-chr2-281	12.6181	-0.770915	0.580271	-1.32854	0.183999	0.274591
HA-union-chr17-184	4.6667	-1.49273	1.1264	-1.32522	0.1851	0.275392
HA-union-chr17-183	4.82244	-1.44253	1.09142	-1.32171	0.186265	0.276284
HA-union-chr15-141	8.90578	-0.911148	0.694179	-1.31256	0.189333	0.279983
HA-union-chr4-313	14.8904	-0.772337	0.589508	-1.31014	0.190149	0.28034
HA-union-chr6-389	5.84376	1.22598	0.946131	1.29579	0.195049	0.286699
HA-union-chr15-159	15.4949	-0.741325	0.574449	-1.2905	0.196878	0.288518
HA-union-chr15-154	3.38479	-1.7176	1.34747	-1.27469	0.202419	0.295061
HA-union-chr19-224	11.6333	-0.85552	0.672343	-1.27245	0.203215	0.295061
HA-union-chr4-314	7.91778	-0.919714	0.722208	-1.27348	0.202849	0.295061
HA-union-chr6-405	7.76286	-0.941465	0.740782	-1.27091	0.203762	0.295061
HA-union-chr2-262	7.91697	-0.918567	0.726118	-1.26504	0.205858	0.297214
HA-union-chr10-43	9.58649	-0.83949	0.666812	-1.25896	0.208045	0.298997
HA-union-chr13-100	3.46184	-1.68614	1.34012	-1.2582	0.208318	0.298997
HA-union-chr10-31	3.09169	-1.6426	1.31558	-1.24857	0.211821	0.301565
HA-union-chr10-34	15.4958	-0.670925	0.536323	-1.25097	0.210945	0.301565
HA-union-chr10-51	7.92024	-0.916739	0.734453	-1.24819	0.21196	0.301565
HA-union-chr10-46	13.9176	-0.735812	0.598735	-1.22894	0.219093	0.310806
HA-union-chr2-267	12.6157	0.732669	0.599644	1.22184	0.221768	0.313689
HA-union-chr17-191	15.0446	-0.683189	0.562089	-1.21545	0.224196	0.316207
HA-union-chr9-477	10.5618	-0.76501	0.636515	-1.20187	0.229412	0.322632
HA-union-chr7-437	14.6419	0.679913	0.573008	1.18657	0.235398	0.330098
HA-union-chr5-354	6.84946	-0.935354	0.795016	-1.17652	0.239386	0.334729
HA-union-chr17-188	93.2831	-0.26337	0.224627	-1.17248	0.241005	0.335072
HA-union-chr8-450	6.24498	-1.01784	0.868053	-1.17256	0.240974	0.335072
HA-union-chr1-14	8.96936	-0.809739	0.693332	-1.16789	0.242849	0.335724
HA-union-chr15-147	26.547	-0.530302	0.454013	-1.16803	0.242793	0.335724
HA-union-chr6-383	10.5602	-0.763903	0.656286	-1.16398	0.244433	0.336958
HA-union-chr1-15	7.53099	-0.848335	0.737657	-1.15004	0.250127	0.343837
HA-union-chr12-77	14.6578	-0.644109	0.561654	-1.14681	0.251462	0.3447
HA-union-chr6-410	8.4403	-0.852011	0.751276	-1.13408	0.256759	0.350976
HA-union-chr5-371	17.3162	-0.627379	0.556288	-1.1278	0.259406	0.353604
HA-union-chr6-432	7.60722	-0.834328	0.741141	-1.12573	0.260278	0.353804
HA-union-chr3-283	7.37688	-0.871242	0.775243	-1.12383	0.261085	0.353915
HA-union-chr12-87	9.64843	-0.746565	0.669343	-1.11537	0.264692	0.357811
HA-union-chr6-408	27.9997	-0.509739	0.461924	-1.10351	0.269804	0.363714
HA-union-chr15-151	6.07482	0.998554	0.912562	1.09423	0.273854	0.367703
HA-union-chr6-428	5.33322	-1.01996	0.932934	-1.09328	0.27427	0.367703
HA-union-chr11-56	4.72956	-1.11332	1.04473	-1.06565	0.286581	0.383156
HA-union-chr10-49	8.28711	-0.757362	0.715148	-1.05903	0.289587	0.385064
HA-union-chr3-298	3.67789	-1.40034	1.32025	-1.06067	0.288841	0.385064
HA-union-chr2-280	5.3324	-1.00709	0.963535	-1.0452	0.29593	0.392429
HA-union-chr4-309	6.01311	-0.901973	0.870883	-1.0357	0.300343	0.396633
HA-union-chr6-388	4.12672	-1.20648	1.16582	-1.03488	0.300726	0.396633
HA-union-chr6-394	11.9962	-0.654253	0.633343	-1.03302	0.301597	0.396709
HA-union-chr1-4	13.2109	-0.594718	0.582171	-1.02155	0.306992	0.402721
HA-union-chr8-451	11.6906	-0.601453	0.590933	-1.0178	0.308772	0.403969
HA-union-chr12-82	3.83199	-1.32137	1.30238	-1.01458	0.310306	0.404892
HA-union-chr7-443	6.17049	-0.866056	0.859322	-1.00784	0.313533	0.408011
HA-union-chr11-60	6.61595	-0.819922	0.831659	-0.985887	0.324188	0.416326
HA-union-chr14-123	3.15456	-1.34246	1.355	-0.990746	0.32181	0.416326
HA-union-chr2-255	6.01229	-0.890476	0.90287	-0.986273	0.323999	0.416326
HA-union-chr5-361	17.1462	-0.53831	0.545393	-0.987013	0.323636	0.416326
HA-union-chr6-418	4.93425	0.978978	0.986854	0.992019	0.321188	0.416326
HA-union-chr15-158	32.7251	-0.366298	0.37368	-0.980247	0.326964	0.418789
HA-union-chr10-42	7.37535	-0.731918	0.754763	-0.969732	0.33218	0.419001
HA-union-chr16-161	3.97262	-1.21144	1.24513	-0.97294	0.330583	0.419001
HA-union-chr2-232	6.46185	-0.849197	0.874996	-0.970515	0.33179	0.419001
HA-union-chr5-367	47.6413	-0.309843	0.319581	-0.969528	0.332282	0.419001
HA-union-chr6-399	6.30914	0.807127	0.828951	0.973673	0.330219	0.419001
HA-union-chrX-486	3.07587	-1.31143	1.34844	-0.972552	0.330776	0.419001
HA-union-chr5-350	5.48651	-0.94198	0.981648	-0.95959	0.337261	0.424185
HA-union-chr15-149	10.5485	-0.597297	0.630965	-0.94664	0.343822	0.431325
HA-union-chr6-426	4.42146	-0.992855	1.06037	-0.936327	0.349105	0.436828
HA-union-chr5-375	5.7809	0.887687	0.960405	0.924284	0.355339	0.443492
HA-union-chr5-352	12.2639	0.525769	0.578353	0.90908	0.363308	0.452281
HA-union-chr5-326	7.45159	-0.707544	0.782722	-0.903953	0.36602	0.454498
HA-union-chr6-400	4.34359	-0.998998	1.11073	-0.899405	0.368437	0.456338
HA-union-chr15-150	3.74157	-1.08428	1.22134	-0.887783	0.374658	0.461699
HA-union-chr8-457	6.30785	-0.727454	0.818762	-0.88848	0.374282	0.461699
HA-union-chr5-343	28.4828	-0.362227	0.409421	-0.884732	0.376301	0.462557
HA-union-chr3-284	22.2075	-0.402085	0.457649	-0.878588	0.379625	0.46547
HA-union-chr13-88	7.45077	-0.700744	0.801457	-0.874338	0.381934	0.467127
HA-union-chr5-347	3.36896	-1.14072	1.35229	-0.843552	0.39892	0.486682
HA-union-chr3-305	7.06807	-0.638917	0.764944	-0.835246	0.403579	0.491139
HA-union-chr11-69	12.5865	-0.484171	0.581212	-0.833037	0.404824	0.491428
HA-union-chr4-316	12.2165	-0.487659	0.587613	-0.829898	0.406596	0.492355
HA-union-chr10-36	8.49016	0.562746	0.689406	0.816277	0.414342	0.499651
HA-union-chr9-470	9.86376	-0.535112	0.656013	-0.815704	0.414669	0.499651
HA-union-chr6-431	20.7096	-0.409979	0.526647	-0.77847	0.436292	0.52441
HA-union-chr15-152	19.0996	-0.382113	0.49348	-0.774324	0.438739	0.524617
HA-union-chr4-324	21.3082	0.368852	0.475299	0.776041	0.437725	0.524617
HA-union-chr7-435	11.5231	-0.464932	0.601683	-0.772719	0.439689	0.524617
HA-union-chr2-249	27.7896	-0.310638	0.406572	-0.764042	0.444842	0.529471
HA-union-chr6-378	8.19997	-0.552265	0.733493	-0.752924	0.451495	0.536082
HA-union-chr7-438	12.6457	0.449124	0.614203	0.731231	0.464638	0.550348
HA-union-chr4-323	8.952	-0.494435	0.680429	-0.726652	0.467439	0.552325
HA-union-chr3-296	9.47778	-0.471508	0.660382	-0.713992	0.475232	0.560177
HA-union-chr18-202	18.7254	-0.373653	0.526374	-0.709863	0.477789	0.561834
HA-union-chr13-97	9.85274	-0.471709	0.669057	-0.705036	0.480788	0.562649
HA-union-chr5-366	14.3654	0.411009	0.581617	0.706666	0.479774	0.562649
HA-union-chr19-225	6.67881	-0.550571	0.79064	-0.696362	0.486202	0.567624
HA-union-chr15-134	11.6715	-0.445691	0.642303	-0.693895	0.487748	0.56807
HA-union-chr2-276	9.49126	-0.51584	0.747542	-0.690048	0.490164	0.569524
HA-union-chr18-209	14.3026	0.38227	0.556382	0.687065	0.492042	0.570348
HA-union-chr17-182	18.0152	0.366567	0.540005	0.678821	0.497251	0.57502
HA-union-chr6-423	10.6851	-0.416364	0.6152	-0.676795	0.498536	0.575143
HA-union-chr2-275	10.2347	-0.422889	0.645223	-0.655415	0.512201	0.589514
HA-union-chr19-228	7.12673	-0.529547	0.81267	-0.651613	0.514651	0.59094
HA-union-chr17-192	3.43101	-0.830152	1.31793	-0.629892	0.528765	0.604221
HA-union-chr2-248	13.56	0.355462	0.565922	0.628111	0.529932	0.604221
HA-union-chr5-355	3.96252	-0.80215	1.27452	-0.629375	0.529103	0.604221
HA-union-chr7-436	17.7199	-0.321332	0.521648	-0.615995	0.537898	0.611875
HA-union-chr16-169	6.75423	-0.519428	0.851821	-0.609785	0.542004	0.615112
HA-union-chr5-364	8.64389	-0.413367	0.680289	-0.607634	0.543431	0.6153
HA-union-chr13-90	8.7234	-0.400103	0.694888	-0.57578	0.564764	0.637974
HA-union-chr17-196	13.7009	-0.321646	0.575589	-0.558811	0.57629	0.649491
HA-union-chr11-66	4.32776	-0.626754	1.14455	-0.547597	0.583968	0.656628
HA-union-chr18-203	11.1485	0.312529	0.600164	0.520739	0.602548	0.674412
HA-union-chr7-433	7.49933	-0.386305	0.739106	-0.522665	0.601208	0.674412
HA-union-chr2-278	5.86102	0.437768	0.864126	0.506602	0.612434	0.683908
HA-union-chr12-74	13.1119	0.284351	0.566177	0.502231	0.615505	0.685768
HA-union-chr13-119	9.7133	0.321627	0.645321	0.498397	0.618204	0.687206
HA-union-chr10-37	28.9804	-0.194626	0.393766	-0.494268	0.621117	0.688875
HA-union-chr3-292	20.878	-0.239182	0.500781	-0.477619	0.632921	0.700376
HA-union-chr6-403	5.35035	0.441862	0.930975	0.474622	0.635056	0.700975
HA-union-chr8-455	8.62796	-0.345276	0.730237	-0.472827	0.636336	0.700975
HA-union-chr11-64	15.975	-0.245471	0.526186	-0.46651	0.64085	0.702673
HA-union-chr13-112	3.35313	-0.624122	1.34327	-0.464629	0.642197	0.702673
HA-union-chr6-395	8.26119	-0.33417	0.718387	-0.465168	0.641811	0.702673
HA-union-chr5-341	5.42822	0.456981	0.988181	0.462447	0.643761	0.702808
HA-union-chr6-406	11.8892	-0.275795	0.604034	-0.456588	0.647967	0.705821
HA-union-chr5-338	9.38572	-0.300107	0.662542	-0.452963	0.650575	0.707084
HA-union-chr7-445	3.58429	-0.577376	1.3553	-0.426014	0.670098	0.726684
HA-union-chr15-138	9.6177	-0.272845	0.644939	-0.423055	0.672255	0.727406
HA-union-chr8-456	4.69873	-0.424851	1.05529	-0.402591	0.687249	0.741986
HA-union-chr5-363	4.01884	-0.47756	1.19822	-0.398557	0.69022	0.743548
HA-union-chr4-320	7.20962	-0.340019	0.864032	-0.393526	0.693931	0.7459
HA-union-chr6-415	7.68956	0.296621	0.800961	0.370331	0.711136	0.762712
HA-union-chr2-238	13.238	-0.191891	0.557242	-0.344359	0.730577	0.781845
HA-union-chr7-440	6.7676	-0.451686	1.34977	-0.33464	0.737897	0.787951
HA-union-chr17-187	12.8631	-0.178685	0.591126	-0.302279	0.762439	0.812381
HA-union-chr12-81	2.3194	0.351031	1.17394	0.29902	0.764925	0.813253
HA-union-chr5-373	3.29474	0.383909	1.3549	0.283349	0.776909	0.8242
HA-union-chr2-233	13.0507	0.146188	0.56218	0.260038	0.794834	0.840367
HA-union-chr6-390	14.2294	-0.147811	0.570579	-0.259055	0.795593	0.840367
HA-union-chr11-55	29.781	-0.102512	0.403818	-0.253856	0.799607	0.841933
HA-union-chr6-416	5.42647	0.224127	0.887052	0.252665	0.800527	0.841933
HA-union-chr3-303	12.7733	-0.145774	0.58434	-0.249468	0.802999	0.842717
HA-union-chr12-86	6.80198	-0.198761	0.848299	-0.234306	0.814748	0.853212
HA-union-chr9-467	20.3483	-0.11662	0.502702	-0.231987	0.816548	0.853266
HA-union-chr6-427	5.87684	0.172855	0.846045	0.20431	0.838111	0.873928
HA-union-chr5-370	13.4216	0.117212	0.590148	0.198615	0.842564	0.876698
HA-union-chr16-175	25.0813	-0.0793458	0.45872	-0.172972	0.862673	0.895712
HA-union-chr12-83	8.99903	-0.102033	0.665597	-0.153296	0.878165	0.909861
HA-union-chr6-414	10.9475	0.0912554	0.605144	0.1508	0.880134	0.909969
HA-union-chr15-156	10.7297	-0.0895114	0.632827	-0.141447	0.887517	0.915662
HA-union-chr2-258	14.0371	0.0826844	0.600912	0.137598	0.890558	0.916861
HA-union-chr5-369	19.8726	-0.0625711	0.485094	-0.128987	0.897368	0.921927
HA-union-chr6-397	5.89022	-0.0946751	0.883721	-0.107132	0.914684	0.937182
HA-union-chr6-401	3.33741	-0.141051	1.33823	-0.105401	0.916057	0.937182
HA-union-chr7-439	13.9029	-0.0527815	0.547109	-0.0964735	0.923144	0.942457
HA-union-chr9-466	16.3897	-0.0382991	0.546862	-0.0700343	0.944166	0.961906
HA-union-chr2-251	18.1196	0.0304189	0.549351	0.0553724	0.955842	0.971773
HA-union-chr5-333	15.6336	0.0269035	0.528532	0.0509024	0.959403	0.973366
HA-union-chr3-306	15.555	0.0209431	0.541502	0.0386759	0.969149	0.981213
HA-union-chr9-462	10.1278	0.022437	0.647446	0.0346545	0.972355	0.982421
HA-union-chr6-424	4.97682	0.0309553	1.09002	0.0283988	0.977344	0.985421
HA-union-chr10-40	9.21508	-0.0156429	0.661014	-0.023665	0.98112	0.987189
HA-union-chr11-72	7.56558	0.015165	0.87118	0.0174074	0.986112	0.99017
HA-union-chr13-96	18.7425	0.00544167	0.508377	0.010704	0.99146	0.992941
HA-union-chr17-200	11.1826	0.00529192	0.598157	0.00884704	0.992941	0.992941
HA-union-chr16-176	0	NA	NA	NA	NA	NA

## Sheet: Zfp30-HA-in2
PeakID	baseMean	log2FoldChange	lfcSE	stat	pvalue	padj
HA-union-chr2-245	76.5746	-1.4205	0.212495	-6.68484	2.31177e-11	3.42141e-09
HA-union-chr14-122	30.7813	-3.86788	0.638561	-6.05718	1.38526e-09	1.02509e-07
HA-union-chr6-421	31.4347	-3.45897	0.585535	-5.90736	3.47635e-09	1.715e-07
HA-union-chr2-247	39.8075	-2.19518	0.391703	-5.6042	2.09216e-08	7.74101e-07
HA-union-chr1-6	29.0262	-3.14799	0.568646	-5.53594	3.0956e-08	9.16298e-07
HA-union-chr5-334	27.6222	-2.92884	0.554032	-5.28641	1.24742e-07	3.07697e-06
HA-union-chr18-212	20.7241	-5.62013	1.08456	-5.18194	2.19592e-07	4.64281e-06
HA-union-chr18-204	15.523	-4.46389	0.943588	-4.73076	2.23681e-06	4.13811e-05
HA-union-chr6-385	26.783	-2.31438	0.511564	-4.52413	6.06444e-06	9.97263e-05
HA-union-chr3-304	13.6678	-4.28914	0.955227	-4.49018	7.11633e-06	0.000105322
HA-union-chrX-485	15.7918	-3.17863	0.721527	-4.40542	1.05581e-05	0.000142054
HA-union-chr12-79	15.2461	-3.11105	0.722335	-4.30693	1.65533e-05	0.000188453
HA-union-chr16-163	16.7814	-2.96484	0.688208	-4.30806	1.64692e-05	0.000188453
HA-union-chr16-167	20.7532	-2.64579	0.618589	-4.27713	1.89321e-05	0.000195081
HA-union-chr19-218	14.9371	-3.08182	0.722168	-4.26745	1.97717e-05	0.000195081
HA-union-chr10-41	11.4274	-4.06276	0.974908	-4.16732	3.08197e-05	0.000285082
HA-union-chr1-16	13.2559	-3.26815	0.799055	-4.09001	4.31345e-05	0.000375524
HA-union-chr2-272	14.7697	-2.80902	0.689397	-4.07461	4.60919e-05	0.000378978
HA-union-chr2-231	15.911	-2.62517	0.658284	-3.9879	6.66616e-05	0.000519259
HA-union-chr17-193	11.4928	-3.47421	0.874202	-3.97415	7.0632e-05	0.000522677
HA-union-chr3-289	11.1806	-3.43698	0.875441	-3.926	8.63708e-05	0.00058104
HA-union-chr5-359	9.95825	-3.8612	0.982844	-3.9286	8.54429e-05	0.00058104
HA-union-chrX-480	13.3917	-2.90425	0.7447	-3.89989	9.62362e-05	0.000619259
HA-union-chr6-396	9.6485	-3.8199	0.985143	-3.87751	0.000105532	0.000650782
HA-union-chr8-449	16.672	-2.44573	0.638186	-3.83232	0.000126941	0.000751489
HA-union-chr12-78	21.3998	-2.21146	0.578592	-3.82215	0.000132295	0.000753063
HA-union-chr9-475	11.7818	-3.06927	0.814129	-3.77	0.000163247	0.000894836
HA-union-chr15-146	24.5857	-1.89308	0.509475	-3.71575	0.0002026	0.00107089
HA-union-chr6-404	14.5078	-2.29354	0.637881	-3.59556	0.0003237	0.00165199
HA-union-chr14-125	14.5816	-2.28505	0.637515	-3.58432	0.000337963	0.00166728
HA-union-chr6-407	13.8255	-2.38364	0.667654	-3.57017	0.000356756	0.00170322
HA-union-chr6-422	25.0965	-1.73723	0.491263	-3.53624	0.000405862	0.00187711
HA-union-chr2-240	12.7589	-2.53155	0.724387	-3.49474	0.000474517	0.00212814
HA-union-chr2-264	11.5349	-2.6691	0.765813	-3.48532	0.000491555	0.00213971
HA-union-chr6-411	15.1073	-2.15815	0.623127	-3.46343	0.000533341	0.00225527
HA-union-chr1-17	13.9653	-2.21353	0.643136	-3.44178	0.000577898	0.00226945
HA-union-chr4-321	9.92823	-2.82494	0.820584	-3.4426	0.000576144	0.00226945
HA-union-chr6-391	11.1489	-2.64118	0.767887	-3.43954	0.000582695	0.00226945
HA-union-chr5-372	13.7343	-2.16681	0.647183	-3.34806	0.000813794	0.00308824
HA-union-chr19-221	13.8089	-2.15758	0.646707	-3.33626	0.000849152	0.00314186
HA-union-chr7-441	17.0993	-2.07099	0.624549	-3.31597	0.000913241	0.00329658
HA-union-chr17-177	9.3858	-2.71716	0.82331	-3.30029	0.000965864	0.00332437
HA-union-chr6-387	10.5311	-2.55423	0.772479	-3.30654	0.00094457	0.00332437
HA-union-chr1-20	42.4947	-1.07099	0.326321	-3.28201	0.00103071	0.00346695
HA-union-chr17-186	14.4871	-2.02103	0.621856	-3.25	0.00115405	0.00371304
HA-union-chr5-357	16.4729	-1.92366	0.591278	-3.25339	0.00114038	0.00371304
HA-union-chr2-273	43.4728	-0.997229	0.312304	-3.19313	0.00140738	0.00443174
HA-union-chr12-75	11.2905	-2.31958	0.728894	-3.18233	0.00146094	0.00449611
HA-union-chr19-229	20.0563	-1.79318	0.567007	-3.16253	0.00156407	0.00449611
HA-union-chr2-271	27.8035	-1.44227	0.457102	-3.15524	0.00160368	0.00449611
HA-union-chr3-290	26.8925	-1.46047	0.463041	-3.15407	0.00161009	0.00449611
HA-union-chr4-319	14.7081	-1.88435	0.597112	-3.15577	0.00160076	0.00449611
HA-union-chr6-420	8.84664	-2.60455	0.82446	-3.1591	0.0015826	0.00449611
HA-union-chr14-132	14.7811	-1.8733	0.603659	-3.10324	0.00191413	0.00523756
HA-union-chr15-136	15.6994	-1.81119	0.584577	-3.09829	0.00194639	0.00523756
HA-union-chr14-129	11.8908	-2.14132	0.706013	-3.03298	0.00242154	0.00639977
HA-union-chr6-413	12.8042	-2.03814	0.677734	-3.00729	0.00263592	0.00684414
HA-union-chr4-312	15.5421	-1.75942	0.587276	-2.9959	0.0027364	0.00698255
HA-union-chr9-463	25.9649	-1.39247	0.466735	-2.98344	0.00285029	0.00714988
HA-union-chr2-282	18.7419	-1.68697	0.575454	-2.93155	0.00337278	0.0082405
HA-union-chr5-331	27.0952	-1.32379	0.451901	-2.92938	0.00339642	0.0082405
HA-union-chr13-89	12.4175	-2.00594	0.686271	-2.92296	0.00346725	0.00827665
HA-union-chr4-317	8.75458	-2.24892	0.777413	-2.89282	0.00381796	0.00896918
HA-union-chr2-241	20.4926	-1.5676	0.546574	-2.86804	0.00413019	0.00955108
HA-union-chr5-349	18.4314	-1.65642	0.578912	-2.86127	0.00421952	0.00960753
HA-union-chr11-61	11.8775	-1.91242	0.682844	-2.80067	0.00509968	0.0114356
HA-union-chr6-409	12.8655	-1.82142	0.660784	-2.75646	0.00584313	0.0129072
HA-union-chr14-120	13.6265	-1.70501	0.622767	-2.73779	0.00618532	0.0134622
HA-union-chr4-307	14.3692	-1.51123	0.578847	-2.61076	0.00903411	0.0193775
HA-union-chrX-481	17.7985	-1.46923	0.567571	-2.58862	0.00963608	0.0203734
HA-union-chr2-236	28.7323	-1.12304	0.436755	-2.57132	0.0101311	0.0211183
HA-union-chr17-181	18.485	-1.40294	0.563884	-2.488	0.0128465	0.0264067
HA-union-chr3-300	14.5868	-1.40474	0.572413	-2.45406	0.0141254	0.0286378
HA-union-chr10-50	9.41782	-1.75442	0.718597	-2.44145	0.0146284	0.0292568
HA-union-chr2-259	11.3233	-1.59731	0.670769	-2.38131	0.0172511	0.0340423
HA-union-chr19-220	9.94525	-1.63062	0.698736	-2.33367	0.0196133	0.0381942
HA-union-chr16-164	11.845	-1.50652	0.658192	-2.28888	0.0220862	0.0419087
HA-union-chr4-311	12.8355	-1.4557	0.635993	-2.28887	0.022087	0.0419087
HA-union-chr18-208	25.7452	-1.02978	0.460833	-2.23461	0.0254426	0.0476647
HA-union-chr19-213	21.6451	-1.16376	0.525979	-2.21257	0.0269275	0.0498158
HA-union-chr2-263	37.7156	-0.791821	0.360592	-2.19589	0.0280996	0.0513425
HA-union-chr5-368	44.4907	-0.641027	0.298795	-2.14537	0.0319232	0.0576175
HA-union-chr19-222	18.9885	-1.18475	0.553557	-2.14025	0.0323344	0.0576565
HA-union-chr2-257	21.7137	-1.06839	0.501789	-2.12915	0.0332414	0.0585683
HA-union-chr7-442	11.3083	-1.39947	0.659867	-2.12084	0.0339353	0.0590874
HA-union-chr5-344	8.10508	-1.52402	0.721088	-2.1135	0.034558	0.0594719
HA-union-chr1-26	16.404	-1.20872	0.580221	-2.08321	0.0372325	0.063338
HA-union-chr5-337	27.4013	-0.92073	0.44462	-2.07082	0.0383752	0.063815
HA-union-chr8-459	14.5175	1.17366	0.565926	2.07388	0.0380904	0.063815
HA-union-chr18-210	33.5995	-0.824308	0.40068	-2.05727	0.0396602	0.0648233
HA-union-chr9-479	21.9407	-1.0475	0.509677	-2.05522	0.0398576	0.0648233
HA-union-chr6-425	25.6437	-0.927812	0.452662	-2.04968	0.0403957	0.0649843
HA-union-chr15-153	14.7085	-1.10796	0.551572	-2.00873	0.0445661	0.0709224
HA-union-chr19-215	14.7839	-1.10125	0.550525	-2.00036	0.0454616	0.0715778
HA-union-chr6-382	19.7302	-1.14574	0.579339	-1.97767	0.047966	0.074726
HA-union-chr16-165	23.8186	-0.924107	0.46981	-1.96698	0.0491855	0.0758277
HA-union-chr15-139	21.7765	-0.971742	0.498582	-1.94901	0.051294	0.078263
HA-union-chr17-190	16.8386	-1.0589	0.551949	-1.91847	0.055051	0.0831382
HA-union-chr15-145	16.4567	-1.03077	0.544279	-1.89383	0.0582478	0.0870775
HA-union-chr9-472	32.9818	-0.747917	0.398904	-1.87493	0.0608021	0.0899872
HA-union-chr11-67	15.1573	-1.00403	0.543288	-1.84806	0.064594	0.0937246
HA-union-chr13-106	12.3567	-1.17423	0.633915	-1.85235	0.0639757	0.0937246
HA-union-chr1-12	27.0664	-0.798768	0.43709	-1.82747	0.0676293	0.0962417
HA-union-chr14-124	19.7161	-0.988403	0.539969	-1.83048	0.0671784	0.0962417
HA-union-chr9-464	15.6831	-0.966488	0.539251	-1.79228	0.0730883	0.10302
HA-union-chr15-155	20.1515	-0.877094	0.541239	-1.62053	0.105119	0.14677
HA-union-chr6-380	23.546	-0.729219	0.495589	-1.47142	0.141177	0.195274
HA-union-chr17-185	24.833	-0.640699	0.457442	-1.40061	0.16133	0.221082
HA-union-chr4-314	7.91778	-0.924573	0.688503	-1.34287	0.179313	0.242288
HA-union-chr6-419	12.8492	-0.824141	0.614795	-1.34051	0.180079	0.242288
HA-union-chr2-266	35.029	-0.498196	0.376844	-1.32202	0.186161	0.248215
HA-union-chr19-224	11.6333	-0.852751	0.658168	-1.29564	0.195099	0.257809
HA-union-chr10-46	13.9176	-0.741216	0.575188	-1.28865	0.197519	0.258698
HA-union-chr10-34	15.4958	-0.670138	0.530137	-1.26408	0.2062	0.267698
HA-union-chr7-437	14.6419	0.682386	0.546	1.24979	0.211376	0.272031
HA-union-chr12-77	14.6578	-0.64568	0.54352	-1.18796	0.234849	0.299635
HA-union-chr15-147	26.547	-0.52964	0.451563	-1.1729	0.240834	0.304645
HA-union-chr5-367	47.6413	-0.315089	0.277648	-1.13485	0.256439	0.318932
HA-union-chr5-371	17.3162	-0.62662	0.552004	-1.13517	0.256303	0.318932
HA-union-chr6-408	27.9997	-0.510607	0.452809	-1.12764	0.259471	0.320014
HA-union-chr15-158	32.7251	-0.366512	0.390648	-0.938216	0.348134	0.425816
HA-union-chr5-343	28.4828	-0.361281	0.426379	-0.847323	0.396815	0.481382
HA-union-chr3-284	22.2075	-0.40005	0.47934	-0.834584	0.403952	0.486056
HA-union-chr6-431	20.7096	-0.408059	0.531229	-0.768142	0.442403	0.528029
HA-union-chr5-366	14.3654	0.415882	0.549673	0.756598	0.449291	0.53196
HA-union-chr7-435	11.5231	-0.464076	0.622201	-0.745862	0.455751	0.535326
HA-union-chr4-324	21.3082	0.366367	0.497503	0.73641	0.461481	0.537789
HA-union-chr2-249	27.7896	-0.310302	0.425735	-0.728861	0.466087	0.538913
HA-union-chr15-152	19.0996	-0.378323	0.527786	-0.716811	0.473491	0.541544
HA-union-chr7-438	12.6457	0.447381	0.627229	0.713267	0.475681	0.541544
HA-union-chr18-209	14.3026	0.382723	0.541977	0.706162	0.480088	0.542389
HA-union-chr18-202	18.7254	-0.369435	0.544702	-0.678233	0.497624	0.557942
HA-union-chr2-248	13.56	0.354583	0.57045	0.621585	0.534215	0.594464
HA-union-chr10-37	28.9804	-0.193377	0.416966	-0.46377	0.642812	0.699531
HA-union-chr11-64	15.975	-0.24508	0.524001	-0.467709	0.639993	0.699531
HA-union-chr3-292	20.878	-0.239877	0.515049	-0.465736	0.641404	0.699531
HA-union-chr2-238	13.238	-0.191831	0.58054	-0.330435	0.741071	0.800573
HA-union-chr6-390	14.2294	-0.150154	0.549458	-0.273276	0.784641	0.841499
HA-union-chr11-55	29.781	-0.102621	0.419837	-0.24443	0.806898	0.859143
HA-union-chr9-467	20.3483	-0.113955	0.523738	-0.21758	0.827756	0.875057
HA-union-chr5-370	13.4216	0.11722	0.586298	0.199932	0.841533	0.883312
HA-union-chr16-175	25.0813	-0.0791023	0.456463	-0.173294	0.86242	0.898861
HA-union-chr5-369	19.8726	-0.0639276	0.519104	-0.12315	0.901989	0.933527
HA-union-chr9-466	16.3897	-0.0376961	0.534532	-0.0705216	0.943778	0.969995
HA-union-chr2-251	18.1196	0.0303181	0.551106	0.0550132	0.956128	0.972205
HA-union-chr5-333	15.6336	0.0268065	0.522297	0.0513242	0.959067	0.972205
HA-union-chr3-306	15.555	0.021178	0.527056	0.0401817	0.967948	0.974533
HA-union-chr13-96	18.7425	0.00770285	0.534526	0.0144106	0.988502	0.988502

## Sheet: KAP1-union
PeakID	baseMean	log2FoldChange	lfcSE	stat	pvalue	padj
HA-union-chr14-122	30.7813	-3.88975	0.631465	-6.15988	7.27994e-10	3.55261e-07
HA-union-chr6-421	31.4347	-3.47184	0.582472	-5.96053	2.51427e-09	6.13481e-07
HA-union-chr1-6	29.0262	-3.164	0.558571	-5.66445	1.47495e-08	2.39925e-06
HA-union-chr2-247	39.8075	-2.19566	0.398004	-5.51667	3.45483e-08	4.21489e-06
HA-union-chr5-334	27.6222	-2.9412	0.542621	-5.42035	5.94817e-08	5.80541e-06
HA-union-chr18-212	20.7241	-5.70102	1.10386	-5.16465	2.40893e-07	1.7492e-05
HA-union-chr2-245	76.5746	-1.40983	0.273381	-5.15702	2.50909e-07	1.7492e-05
HA-union-chr18-204	15.523	-4.47835	0.963993	-4.64562	3.39053e-06	0.000206823
HA-union-chr6-385	26.783	-2.32192	0.502958	-4.61653	3.90208e-06	0.00021158
HA-union-chr3-304	13.6678	-4.31698	0.970413	-4.4486	8.64322e-06	0.000421789
HA-union-chr16-167	20.7532	-2.66106	0.602235	-4.41864	9.93238e-06	0.000440637
HA-union-chrX-485	15.7918	-3.18845	0.729615	-4.37005	1.24218e-05	0.000505153
HA-union-chr16-163	16.7814	-2.97929	0.686311	-4.34101	1.41826e-05	0.000532395
HA-union-chr12-79	15.2461	-3.11427	0.737157	-4.22471	2.39253e-05	0.000833966
HA-union-chr10-41	11.4274	-4.11041	0.980998	-4.19003	2.78915e-05	0.000858247
HA-union-chr19-218	14.9371	-3.08526	0.736686	-4.18803	2.81392e-05	0.000858247
HA-union-chr1-16	13.2559	-3.29395	0.793585	-4.15072	3.31426e-05	0.000951387
HA-union-chr17-193	11.4928	-3.51261	0.870587	-4.03476	5.46575e-05	0.00148182
HA-union-chr2-272	14.7697	-2.81177	0.70882	-3.96684	7.28326e-05	0.00176406
HA-union-chr3-289	11.1806	-3.47231	0.873841	-3.97361	7.07901e-05	0.00176406
HA-union-chrX-480	13.3917	-2.92508	0.739226	-3.95695	7.59124e-05	0.00176406
HA-union-chr2-231	15.911	-2.62878	0.668891	-3.93006	8.4923e-05	0.00180185
HA-union-chr5-359	9.95825	-3.90195	0.992475	-3.93154	8.44037e-05	0.00180185
HA-union-chr12-78	21.3998	-2.21927	0.572339	-3.87755	0.000105513	0.00214543
HA-union-chr6-396	9.6485	-3.8549	0.997121	-3.86603	0.000110622	0.00215935
HA-union-chr15-143	10.6398	-3.37667	0.878983	-3.84157	0.000122252	0.00217177
HA-union-chr8-449	16.672	-2.45399	0.639579	-3.83688	0.00012461	0.00217177
HA-union-chr9-475	11.7818	-3.09776	0.807295	-3.83721	0.000124439	0.00217177
HA-union-chr13-103	7.11343	-4.38965	1.17333	-3.74119	0.000183151	0.00297926
HA-union-chr15-146	24.5857	-1.89826	0.506683	-3.74644	0.000179361	0.00297926
HA-union-chr2-235	6.80533	-4.33415	1.17666	-3.68343	0.000230113	0.00362242
HA-union-chr2-240	12.7589	-2.55751	0.703086	-3.63755	0.000275241	0.00419742
HA-union-chr15-148	9.63186	-3.24129	0.900478	-3.59952	0.000318801	0.00457804
HA-union-chr6-422	25.0965	-1.74253	0.484117	-3.59939	0.000318962	0.00457804
HA-union-chr13-105	9.63104	-3.23259	0.906796	-3.56485	0.000364066	0.00484146
HA-union-chr2-264	11.5349	-2.69311	0.755754	-3.56347	0.000365986	0.00484146
HA-union-chr6-407	13.8255	-2.39122	0.671184	-3.56269	0.000367078	0.00484146
HA-union-chr11-71	6.1842	-4.18008	1.19225	-3.50604	0.000454835	0.00549698
HA-union-chr14-125	14.5816	-2.28624	0.654045	-3.49554	0.0004731	0.00549698
HA-union-chr16-168	13.7452	-2.39388	0.682686	-3.50656	0.000453942	0.00549698
HA-union-chr6-391	11.1489	-2.66138	0.760328	-3.5003	0.000464735	0.00549698
HA-union-chr6-404	14.5078	-2.29623	0.653487	-3.51381	0.000441729	0.00549698
HA-union-chr4-321	9.92823	-2.84762	0.818049	-3.48099	0.00049957	0.00566954
HA-union-chr7-446	5.8761	-4.12038	1.19518	-3.44751	0.000565782	0.00627504
HA-union-chr1-17	13.9653	-2.21946	0.647854	-3.42587	0.000612831	0.00650134
HA-union-chr5-340	8.62967	-3.11495	0.908926	-3.42707	0.000610128	0.00650134
HA-union-chr1-11	7.40735	-3.51229	1.03069	-3.4077	0.000655124	0.00666043
HA-union-chr2-254	10.8501	-2.93255	0.859596	-3.41155	0.000645947	0.00666043
HA-union-chr8-452	8.62803	-3.1081	0.915025	-3.39673	0.000681958	0.00679174
HA-union-chr4-322	8.78214	-3.0765	0.910398	-3.37929	0.000726738	0.00709296
HA-union-chr5-372	13.7343	-2.17561	0.645332	-3.3713	0.000748152	0.00712061
HA-union-chr6-387	10.5311	-2.57425	0.764458	-3.36742	0.000758753	0.00712061
HA-union-chr16-166	5.56636	-4.02926	1.20494	-3.34394	0.000825975	0.00746436
HA-union-chr19-229	20.0563	-1.80667	0.540225	-3.34429	0.000824925	0.00746436
HA-union-chr19-221	13.8089	-2.16405	0.64971	-3.3308	0.000865965	0.00768347
HA-union-chr6-411	15.1073	-2.15705	0.652169	-3.3075	0.000941329	0.00820301
HA-union-chr17-177	9.3858	-2.73213	0.829017	-3.29562	0.000982045	0.00840769
HA-union-chr12-75	11.2905	-2.34121	0.715213	-3.27344	0.00106246	0.00893934
HA-union-chr2-271	27.8035	-1.44848	0.443328	-3.26729	0.00108581	0.00898097
HA-union-chr5-357	16.4729	-1.92901	0.591505	-3.26119	0.00110945	0.00902354
HA-union-chr3-290	26.8925	-1.46668	0.450848	-3.25315	0.00114133	0.00913065
HA-union-chr16-173	7.09515	-3.41543	1.05505	-3.23723	0.00120697	0.00950005
HA-union-chr10-44	10.9029	-2.30569	0.719521	-3.20448	0.00135308	0.0103172
HA-union-chr7-441	17.0993	-2.06603	0.643981	-3.20821	0.00133564	0.0103172
HA-union-chr5-351	6.55763	-3.3034	1.04569	-3.15907	0.00158275	0.0118828
HA-union-chr14-129	11.8908	-2.16221	0.686477	-3.14971	0.0016343	0.0119036
HA-union-chr6-413	12.8042	-2.05771	0.653186	-3.15027	0.00163122	0.0119036
HA-union-chr17-186	14.4871	-2.0163	0.643477	-3.13344	0.00172771	0.0123988
HA-union-chr4-319	14.7081	-1.88656	0.606335	-3.11141	0.00186197	0.0131687
HA-union-chr4-318	9.83371	-2.47805	0.79757	-3.10701	0.00188993	0.0131755
HA-union-chr17-199	7.47103	-2.87234	0.927027	-3.09844	0.0019454	0.0133712
HA-union-chr6-420	8.84664	-2.60494	0.842023	-3.09367	0.00197698	0.0133995
HA-union-chr1-13	7.46857	-2.86855	0.929813	-3.08508	0.00203497	0.0135898
HA-union-chr2-282	18.7419	-1.69793	0.551039	-3.08134	0.00206075	0.0135898
HA-union-chr13-89	12.4175	-2.02353	0.661191	-3.06042	0.00221025	0.0140078
HA-union-chr15-136	15.6994	-1.81363	0.591801	-3.06459	0.00217966	0.0140078
HA-union-chr9-463	25.9649	-1.39801	0.456238	-3.06421	0.00218249	0.0140078
HA-union-chr5-331	27.0952	-1.32933	0.435048	-3.0556	0.00224608	0.0140524
HA-union-chr1-20	42.4947	-1.0722	0.353049	-3.03697	0.00238969	0.0143971
HA-union-chr2-241	20.4926	-1.58023	0.519442	-3.04217	0.00234878	0.0143971
HA-union-chr4-310	6.1692	-3.23718	1.06507	-3.03939	0.00237056	0.0143971
HA-union-chr2-273	43.4728	-0.99655	0.329829	-3.02141	0.00251599	0.0147928
HA-union-chrX-488	10.3612	-2.19859	0.727412	-3.02248	0.00250716	0.0147928
HA-union-chr6-412	9.6002	-2.41147	0.803714	-3.00041	0.00269614	0.0156633
HA-union-chr14-132	14.7811	-1.86976	0.624597	-2.99354	0.00275764	0.0158321
HA-union-chr2-260	9.44702	-2.34439	0.787346	-2.97758	0.00290531	0.0164859
HA-union-chr5-349	18.4314	-1.66574	0.560638	-2.97114	0.00296695	0.0166422
HA-union-chr2-230	5.93814	-3.14635	1.06544	-2.9531	0.00314604	0.0174462
HA-union-chr3-291	9.06432	-2.31093	0.784111	-2.9472	0.00320665	0.0175825
HA-union-chr11-61	11.8775	-1.93103	0.658203	-2.93378	0.00334859	0.0179573
HA-union-chr7-434	7.08096	-2.80408	0.955691	-2.93409	0.00334527	0.0179573
HA-union-chr19-216	11.4271	-2.0441	0.702121	-2.91133	0.00359896	0.0185726
HA-union-chr2-250	7.15719	-2.77975	0.955269	-2.90991	0.00361534	0.0185726
HA-union-chr4-312	15.5421	-1.75673	0.603063	-2.91302	0.00357953	0.0185726
HA-union-chr5-376	5.93651	-3.12584	1.07421	-2.90989	0.00361556	0.0185726
HA-union-chr10-45	8.14764	-2.49815	0.860507	-2.90311	0.00369474	0.0187816
HA-union-chr3-299	6.84991	-2.73435	0.945468	-2.89206	0.0038273	0.019231
HA-union-chr6-409	12.8655	-1.83903	0.636514	-2.88922	0.00386196	0.019231
HA-union-chr14-127	10.1286	-2.12982	0.739561	-2.87984	0.00397872	0.0196123
HA-union-chr2-234	8.75294	-2.25436	0.789045	-2.85707	0.00427568	0.0206587
HA-union-chr4-317	8.75458	-2.25449	0.78908	-2.85711	0.00427521	0.0206587
HA-union-chr6-398	8.67589	-2.26527	0.793819	-2.85364	0.0043222	0.0206788
HA-union-chr15-144	6.77203	-2.73926	0.961402	-2.84923	0.00438247	0.0207636
HA-union-chr13-118	5.62922	-3.05957	1.07712	-2.8405	0.00450431	0.0211356
HA-union-chr2-237	7.76167	-2.45557	0.866388	-2.83426	0.00459325	0.0213477
HA-union-chr18-211	5.85782	-3.10972	1.09965	-2.82791	0.00468525	0.0215698
HA-union-chr6-392	9.05859	-2.28863	0.813469	-2.81342	0.00490168	0.0223553
HA-union-chr5-358	6.77122	-2.72869	0.970964	-2.81029	0.00494968	0.0223652
HA-union-chr2-269	5.62758	-3.04227	1.08449	-2.80525	0.00502775	0.0225096
HA-union-chr13-93	7.76085	-2.44828	0.874874	-2.79844	0.00513502	0.0227808
HA-union-chr10-30	6.46311	-2.67009	0.968562	-2.75676	0.00583774	0.025665
HA-union-chr5-346	7.53062	-2.38047	0.864658	-2.75307	0.00590385	0.0257239
HA-union-chr5-348	5.3206	3.04374	1.10693	2.74972	0.00596464	0.0257588
HA-union-chr14-120	13.6265	-1.71073	0.62318	-2.74516	0.00604805	0.0258899
HA-union-chr13-92	9.27791	-2.05774	0.75656	-2.71986	0.00653094	0.0277139
HA-union-chr14-128	5.31948	-2.95754	1.09394	-2.70358	0.00685975	0.0283691
HA-union-chr2-236	28.7323	-1.12817	0.416939	-2.70584	0.00681325	0.0283691
HA-union-chr5-339	5.24242	-2.98309	1.10113	-2.70911	0.00674635	0.0283691
HA-union-chr6-379	7.61013	-2.34953	0.875319	-2.68419	0.00727051	0.0298152
HA-union-chr10-39	6.15664	-2.60096	0.973085	-2.67291	0.00751974	0.030079
HA-union-chr6-429	6.46147	-2.64643	0.989877	-2.67349	0.00750661	0.030079
HA-union-chrX-481	17.7985	-1.47616	0.551997	-2.67421	0.00749054	0.030079
HA-union-chr3-295	9.96026	-1.88619	0.70651	-2.66972	0.00759139	0.0301187
HA-union-chr2-270	9.95944	-1.88573	0.707472	-2.66544	0.00768871	0.0302588
HA-union-chr13-113	8.13509	-2.13316	0.801732	-2.66069	0.00779806	0.0304436
HA-union-chr1-2	6.15419	-2.59573	0.977748	-2.65481	0.0079354	0.0306277
HA-union-chr2-242	7.53553	-2.35741	0.88848	-2.65331	0.00797074	0.0306277
HA-union-chr1-23	10.1889	-1.93812	0.732984	-2.64415	0.00818952	0.0312225
HA-union-chr9-478	9.12309	-1.97987	0.752413	-2.63135	0.00850452	0.0321721
HA-union-chr17-181	18.485	-1.41132	0.541515	-2.60625	0.00915394	0.0342005
HA-union-chr9-465	8.21051	-2.11077	0.810201	-2.60524	0.00918086	0.0342005
HA-union-chr3-297	9.20096	-1.9634	0.756501	-2.59537	0.00944905	0.0349329
HA-union-chr9-476	7.06595	-2.32982	0.900389	-2.58757	0.00966547	0.0354643
HA-union-chr15-157	5.92395	-2.50683	0.973214	-2.57583	0.0100001	0.0363224
HA-union-chr4-307	14.3692	-1.51323	0.587851	-2.57417	0.0100482	0.0363224
HA-union-chr3-302	8.73793	-1.93556	0.755447	-2.56214	0.0104029	0.0373282
HA-union-chr11-58	4.29751	3.34543	1.30799	2.55768	0.0105372	0.0375341
HA-union-chr12-73	4.93268	-2.86637	1.12541	-2.54696	0.0108667	0.0378783
HA-union-chr13-108	4.93268	-2.86637	1.12541	-2.54696	0.0108667	0.0378783
HA-union-chr17-197	7.74912	-2.08001	0.81531	-2.55119	0.0107355	0.0378783
HA-union-chr19-223	8.66006	-1.94382	0.766148	-2.53713	0.0111765	0.0386819
HA-union-chr19-227	6.75948	-2.26823	0.897005	-2.52867	0.0114495	0.0388713
HA-union-chr5-328	11.7052	-1.64821	0.651974	-2.52804	0.0114702	0.0388713
HA-union-chr5-330	6.83408	-2.25232	0.890094	-2.53043	0.0113922	0.0388713
HA-union-chr16-160	10.5606	-1.7431	0.690402	-2.52476	0.0115778	0.0389652
HA-union-chr11-70	5.92068	-2.48225	0.992512	-2.50097	0.0123852	0.0411156
HA-union-chr2-246	30.9277	-1.03034	0.411822	-2.50192	0.0123523	0.0411156
HA-union-chr1-3	9.34077	-1.77432	0.719312	-2.4667	0.0136366	0.0446622
HA-union-chr2-268	10.4091	-1.67569	0.679275	-2.46688	0.0136296	0.0446622
HA-union-chr10-50	9.41782	-1.76407	0.716115	-2.46339	0.013763	0.0447758
HA-union-chr2-259	11.3233	-1.60981	0.655258	-2.45676	0.0140195	0.0453082
HA-union-chr11-68	8.6576	-1.9327	0.790924	-2.4436	0.0145416	0.0463809
HA-union-chr2-274	6.52597	-2.18276	0.892906	-2.44455	0.0145031	0.0463809
HA-union-chr14-126	15.3782	-1.72884	0.710387	-2.43366	0.014947	0.0473646
HA-union-chr4-311	12.8355	-1.46848	0.607133	-2.41872	0.0155753	0.049037
HA-union-chr16-162	7.97864	-2.01129	0.835016	-2.40869	0.0160101	0.0494489
HA-union-chr5-353	6.44974	-2.19265	0.908745	-2.41284	0.015829	0.0494489
HA-union-chr5-374	6.60221	-2.15904	0.895674	-2.41052	0.0159296	0.0494489
HA-union-chr16-164	11.845	-1.51823	0.634237	-2.39378	0.0166756	0.0505445
HA-union-chr17-201	8.5036	-1.85295	0.773593	-2.39526	0.0166087	0.0505445
HA-union-chr8-461	6.52434	-2.17199	0.906139	-2.39698	0.0165309	0.0505445
HA-union-chr19-220	9.94525	-1.64049	0.688748	-2.38184	0.0172265	0.0518922
HA-union-chr3-300	14.5868	-1.4058	0.591105	-2.37825	0.0173949	0.052078
HA-union-chr6-417	9.94361	-1.63969	0.690938	-2.37313	0.0176379	0.0524834
HA-union-chr1-5	5.6929	-2.36676	1.00248	-2.3609	0.0182306	0.0536779
HA-union-chr6-393	5.68963	-2.36623	1.00251	-2.36032	0.0182593	0.0536779
HA-union-chr1-18	5.5347	-2.40852	1.02201	-2.35666	0.01844	0.0538847
HA-union-chr13-109	8.1209	-1.80753	0.773157	-2.33785	0.0193948	0.056093
HA-union-chr3-285	5.61094	-2.379	1.01786	-2.33726	0.0194257	0.056093
HA-union-chr1-21	4.62212	-2.70489	1.16724	-2.31733	0.0204855	0.0581217
HA-union-chr11-52	9.18759	-1.68967	0.727791	-2.32164	0.0202522	0.0581217
HA-union-chr11-53	4.62212	-2.70489	1.16724	-2.31733	0.0204855	0.0581217
HA-union-chr13-94	8.01946	-2.91838	1.26478	-2.30741	0.0210318	0.0593268
HA-union-chr3-293	6.21541	-2.09425	0.914835	-2.28921	0.022067	0.0618889
HA-union-chrX-482	9.71338	-1.57465	0.690094	-2.28179	0.022502	0.0627485
HA-union-chr1-19	10.6227	-1.51558	0.666668	-2.27336	0.0230045	0.0637852
HA-union-chr18-208	25.7452	-1.0327	0.455785	-2.26577	0.0234654	0.064332
HA-union-chr19-222	18.9885	-1.19459	0.527065	-2.2665	0.0234206	0.064332
HA-union-chr19-217	9.63714	-1.58266	0.699406	-2.26287	0.0236439	0.0644594
HA-union-chr13-102	10.5456	-1.52385	0.674675	-2.25865	0.0239054	0.0648102
HA-union-chr1-27	5.30283	-2.30133	1.02043	-2.25525	0.0241176	0.0650243
HA-union-chr11-62	6.13836	-2.1024	0.936697	-2.24448	0.0248016	0.0665009
HA-union-chr2-257	21.7137	-1.07388	0.478929	-2.24225	0.0249453	0.0665208
HA-union-chr19-213	21.6451	-1.16643	0.524996	-2.22178	0.026298	0.0697469
HA-union-chr4-315	6.89776	-1.85276	0.836113	-2.21591	0.0266974	0.0700447
HA-union-chr8-460	7.73247	-1.75083	0.789769	-2.21688	0.026631	0.0700447
HA-union-chr12-80	7.73165	-1.74878	0.794681	-2.20061	0.0277639	0.0724534
HA-union-chr8-458	10.8664	-1.65535	0.753488	-2.19692	0.0280261	0.0727485
HA-union-chr5-327	7.8128	-1.73459	0.792202	-2.18958	0.028555	0.0737292
HA-union-chr7-442	11.3083	-1.40926	0.645153	-2.18438	0.0289343	0.0743155
HA-union-chr1-22	6.97481	-1.83104	0.840975	-2.17728	0.0294595	0.0752683
HA-union-chr13-91	5.22496	-2.29545	1.05554	-2.17466	0.0296556	0.0753745
HA-union-chr13-98	7.88494	-1.71814	0.791836	-2.16982	0.0300208	0.0759075
HA-union-chr1-9	8.03812	-1.79643	0.829954	-2.1645	0.0304262	0.0765359
HA-union-chr18-206	8.49023	-1.57792	0.736478	-2.14252	0.0321516	0.080295
HA-union-chr2-263	37.7156	-0.790652	0.369239	-2.1413	0.0322496	0.080295
HA-union-chr5-337	27.4013	-0.924861	0.432777	-2.13704	0.0325949	0.0807427
HA-union-chr13-110	5.37907	-2.22957	1.04454	-2.13451	0.0328014	0.0808438
HA-union-chr18-207	9.40036	-1.50985	0.710762	-2.12427	0.0336477	0.082513
HA-union-chrX-483	6.81743	-1.84908	0.873538	-2.11677	0.034279	0.0836408
HA-union-chr6-425	25.6437	-0.929576	0.441588	-2.10507	0.0352848	0.0854911
HA-union-chr9-479	21.9407	-1.05214	0.500091	-2.10389	0.0353877	0.0854911
HA-union-chr12-85	7.57765	-1.65463	0.787242	-2.10181	0.0355701	0.0855084
HA-union-chr11-57	5.90485	-1.9891	0.952474	-2.08835	0.0367664	0.0877166
HA-union-chr5-360	8.87293	-1.60689	0.769791	-2.08744	0.0368482	0.0877166
HA-union-chr5-362	8.56565	-1.55782	0.74933	-2.07895	0.0376221	0.0891242
HA-union-chr18-210	33.5995	-0.825329	0.399097	-2.06799	0.0386406	0.0910949
HA-union-chr1-24	9.01766	-1.46311	0.70979	-2.06132	0.0392724	0.0921391
HA-union-chr15-139	21.7765	-0.977004	0.476469	-2.05051	0.0403146	0.0941317
HA-union-chr16-165	23.8186	-0.92647	0.456293	-2.03043	0.0423132	0.0978434
HA-union-chr5-335	5.07096	-2.13804	1.05398	-2.02853	0.0425057	0.0978434
HA-union-chr5-344	8.10508	-1.52133	0.749866	-2.0288	0.0424784	0.0978434
HA-union-chr19-226	4.91604	-2.18661	1.08107	-2.02264	0.0431104	0.0987694
HA-union-chr11-65	6.58556	-1.75681	0.871398	-2.01608	0.0437914	0.0998607
HA-union-chr13-101	6.66343	-1.73991	0.86532	-2.01072	0.0443555	0.100677
HA-union-chr10-38	7.42027	-1.66443	0.836722	-1.98923	0.0466758	0.105124
HA-union-chr5-368	44.4907	-0.640913	0.322294	-1.9886	0.0467457	0.105124
HA-union-chr2-277	8.17885	-1.50365	0.758344	-1.98281	0.0473886	0.105597
HA-union-chrX-487	7.57438	-1.63309	0.82313	-1.984	0.0472558	0.105597
HA-union-chr13-106	12.3567	-1.18821	0.601522	-1.97534	0.0482292	0.106953
HA-union-chr15-153	14.7085	-1.10918	0.562027	-1.97353	0.0484357	0.106953
HA-union-chr19-215	14.7839	-1.10207	0.560571	-1.96597	0.0493021	0.107553
HA-union-chr3-288	6.66261	-1.72962	0.87845	-1.96894	0.0489596	0.107553
HA-union-chr7-444	5.82698	-1.97595	1.00634	-1.96349	0.0495888	0.107553
HA-union-chr8-459	14.5175	1.17048	0.595785	1.9646	0.0494607	0.107553
HA-union-chr15-135	7.26709	-1.57518	0.803668	-1.95999	0.0499966	0.107957
HA-union-chr17-198	8.78415	-1.38911	0.710017	-1.95644	0.0504128	0.108137
HA-union-chrX-489	6.27828	-1.68632	0.862345	-1.95551	0.050523	0.108137
HA-union-chr14-124	19.7161	-0.99348	0.511145	-1.94364	0.0519392	0.110683
HA-union-chr6-382	19.7302	-1.14786	0.591294	-1.94127	0.0522259	0.110767
HA-union-chr9-473	10.3867	-1.42589	0.735158	-1.93956	0.0524327	0.110767
HA-union-chr9-472	32.9818	-0.750208	0.388016	-1.93345	0.0531811	0.111864
HA-union-chr13-107	10.3774	-1.24901	0.647231	-1.92977	0.0536348	0.112075
HA-union-chr13-114	8.78251	-1.38603	0.718588	-1.92882	0.0537536	0.112075
HA-union-chr17-190	16.8386	-1.06184	0.551011	-1.92707	0.0539705	0.112075
HA-union-chr1-26	16.404	-1.19411	0.62251	-1.91822	0.0550833	0.113901
HA-union-chr1-1	7.1884	-1.58017	0.827379	-1.90985	0.0561526	0.115169
HA-union-chr1-12	27.0664	-0.800994	0.420088	-1.90673	0.0565558	0.115169
HA-union-chr15-145	16.4567	-1.03368	0.542307	-1.90607	0.0566407	0.115169
HA-union-chr2-265	9.92871	-1.31062	0.686939	-1.90791	0.0564026	0.115169
HA-union-chr19-219	14.4114	-1.12535	0.592645	-1.89886	0.0575828	0.116599
HA-union-chr1-7	12.1215	-1.20705	0.637648	-1.89296	0.0583626	0.11769
HA-union-chr15-133	5.75495	-1.83472	0.970682	-1.89013	0.0587404	0.117964
HA-union-chr13-117	4.08133	-2.32072	1.22934	-1.88778	0.0590559	0.118112
HA-union-chr4-308	8.93743	-1.3595	0.721388	-1.88457	0.0594885	0.118491
HA-union-chr17-179	10.3872	-2.24458	1.19587	-1.87695	0.0605256	0.119099
HA-union-chr5-342	11.522	-1.1935	0.635058	-1.87936	0.0601957	0.119099
HA-union-chr6-381	7.62226	1.46427	0.779972	1.87734	0.0604716	0.119099
HA-union-chr5-365	11.4474	-1.20051	0.64326	-1.86629	0.0620013	0.121513
HA-union-chr13-104	4.76286	-2.01517	1.08095	-1.86426	0.0622848	0.12158
HA-union-chr17-195	8.78087	-1.37801	0.740916	-1.85987	0.0629042	0.121815
HA-union-chr5-356	4.00346	-2.33088	1.25304	-1.86019	0.0628593	0.121815
HA-union-chr8-447	6.27582	-1.66415	0.896351	-1.85658	0.0633711	0.122234
HA-union-chr9-469	7.79206	-1.44295	0.779147	-1.85196	0.0640309	0.12302
HA-union-chr11-54	4.61121	-2.06236	1.11505	-1.84957	0.064376	0.123198
HA-union-chr19-214	8.9358	-1.3509	0.738102	-1.83023	0.0672149	0.128128
HA-union-chr16-171	6.95735	-1.49256	0.819713	-1.82083	0.0686321	0.130321
HA-union-chr11-67	15.1573	-1.00459	0.552885	-1.817	0.0692177	0.130418
HA-union-chr16-170	5.8923	-1.61189	0.886395	-1.81848	0.0689908	0.130418
HA-union-chr13-95	5.36406	-1.77462	0.979382	-1.81198	0.0699898	0.130862
HA-union-chr2-253	5.36406	-1.77462	0.979382	-1.81198	0.0699898	0.130862
HA-union-chr12-76	5.96853	-1.59324	0.881137	-1.80817	0.0705802	0.131462
HA-union-chr11-63	12.0511	-1.13135	0.627454	-1.80307	0.0713765	0.13244
HA-union-chr10-29	7.03686	-1.47479	0.819609	-1.79938	0.0719586	0.133014
HA-union-chr2-239	7.48477	-1.37578	0.768824	-1.78946	0.0735406	0.134411
HA-union-chr5-332	6.275	-1.64832	0.919593	-1.79245	0.0730608	0.134411
HA-union-chr6-402	7.48641	-1.37597	0.768866	-1.78961	0.0735168	0.134411
HA-union-chr9-464	15.6831	-0.967945	0.545427	-1.77465	0.075955	0.138306
HA-union-chr8-454	13.0985	-1.0339	0.585144	-1.76692	0.077241	0.140125
HA-union-chr2-256	5.81525	-1.61881	0.920098	-1.75939	0.0785116	0.141903
HA-union-chr8-453	11.3613	-1.19791	0.682313	-1.75566	0.0791465	0.142522
HA-union-chr1-10	4.60548	-2.00041	1.15852	-1.72669	0.0842233	0.151107
HA-union-chr10-35	9.75714	-1.12673	0.664737	-1.69501	0.0900741	0.161012
HA-union-chr10-48	111.508	0.36102	0.214829	1.6805	0.0928602	0.165354
HA-union-chr15-155	20.1515	-0.879131	0.523651	-1.67885	0.0931811	0.165354
HA-union-chr2-244	4.37442	-1.89625	1.13504	-1.67065	0.0947909	0.166996
HA-union-chr3-301	8.70475	-1.26298	0.755334	-1.67208	0.0945081	0.166996
HA-union-chr17-189	4.90267	-1.71053	1.03141	-1.65843	0.0972299	0.170677
HA-union-chr1-25	7.62461	1.23546	0.750282	1.64666	0.0996274	0.174259
HA-union-chr2-279	6.43241	1.43072	0.870348	1.64385	0.100207	0.174646
HA-union-chr5-336	4.98299	-1.67861	1.0276	-1.63352	0.102359	0.177763
HA-union-chr1-8	6.26327	-1.34273	0.834724	-1.60859	0.107707	0.185728
HA-union-chr4-325	6.41645	-1.44293	0.896167	-1.61012	0.107372	0.185728
HA-union-chr3-294	4.29737	-1.88954	1.17621	-1.60647	0.10817	0.18587
HA-union-chr13-115	5.73584	-1.46261	0.913021	-1.60195	0.109167	0.186271
HA-union-chr16-174	3.69453	-2.08434	1.30044	-1.60279	0.10898	0.186271
HA-union-chr10-32	3.39898	-2.15344	1.35113	-1.5938	0.11098	0.187568
HA-union-chr3-287	12.2589	-1.0231	0.642001	-1.59361	0.111024	0.187568
HA-union-chr9-468	7.32832	-1.26073	0.791244	-1.59336	0.11108	0.187568
HA-union-chr18-205	6.34032	-1.32487	0.833842	-1.58887	0.112089	0.188618
HA-union-chr2-243	3.77158	-2.04292	1.2874	-1.58687	0.112543	0.188732
HA-union-chr12-84	11.0407	-0.981656	0.620971	-1.58084	0.113914	0.190378
HA-union-chr5-345	14.1527	-0.87891	0.561978	-1.56396	0.117827	0.196245
HA-union-chr13-111	6.72384	-1.36182	0.874335	-1.55754	0.119342	0.198091
HA-union-chr13-99	5.0535	-1.61819	1.05062	-1.54022	0.123506	0.204309
HA-union-chr17-178	11.5697	-0.933579	0.607012	-1.53799	0.124051	0.204516
HA-union-chr3-286	6.26081	-1.32891	0.865775	-1.53494	0.1248	0.205058
HA-union-chr14-121	10.1281	-0.983041	0.64767	-1.51781	0.129062	0.21135
HA-union-chr2-252	10.6706	-1.00397	0.669037	-1.50061	0.133455	0.217813
HA-union-chr14-131	6.10752	-1.35681	0.909466	-1.49188	0.135732	0.219454
HA-union-chr15-140	6.57375	1.22981	0.8245	1.49158	0.13581	0.219454
HA-union-chr2-261	7.02185	-1.18234	0.79184	-1.49315	0.135397	0.219454
HA-union-chr5-329	8.76753	1.01724	0.689231	1.4759	0.13997	0.224688
HA-union-chrX-484	9.06387	-1.00553	0.680743	-1.4771	0.139648	0.224688
HA-union-chr13-116	8.53399	-1.06655	0.724015	-1.4731	0.140724	0.225159
HA-union-chr10-28	7.25201	1.13935	0.7783	1.4639	0.143221	0.228306
HA-union-chr6-386	9.14175	-0.994988	0.680372	-1.46242	0.143627	0.228306
HA-union-chr11-59	10.576	-0.937829	0.650308	-1.44213	0.149265	0.235733
HA-union-chr6-384	10.576	-0.937829	0.650308	-1.44213	0.149265	0.235733
HA-union-chr17-185	24.833	-0.642904	0.449635	-1.42984	0.152764	0.24048
HA-union-chr8-448	5.34823	-1.36712	0.959342	-1.42506	0.154139	0.241864
HA-union-chr6-380	23.546	-0.729312	0.513804	-1.41944	0.155772	0.243643
HA-union-chr14-130	7.24799	-1.23807	0.879099	-1.40834	0.15903	0.246925
HA-union-chr6-419	12.8492	-0.829347	0.589387	-1.40713	0.159388	0.246925
HA-union-chr9-471	8.14965	-1.00939	0.716337	-1.4091	0.158806	0.246925
HA-union-chr17-194	6.63505	-1.11233	0.797705	-1.39442	0.163192	0.252018
HA-union-chr9-474	7.62714	-1.07439	0.773124	-1.38967	0.164629	0.253435
HA-union-chr10-33	9.74049	-0.925625	0.668825	-1.38396	0.166372	0.255312
HA-union-chr16-172	6.47931	-1.13713	0.827904	-1.37351	0.169593	0.259441
HA-union-chr6-377	5.59913	1.23638	0.904198	1.36738	0.171508	0.261549
HA-union-chr15-137	9.73967	-0.923012	0.682299	-1.3528	0.176121	0.267747
HA-union-chr6-430	10.1917	-0.887112	0.656598	-1.35107	0.176672	0.267751
HA-union-chr15-142	7.62059	-1.06617	0.792526	-1.34529	0.178533	0.269734
HA-union-chr10-47	4.06386	-1.64621	1.23027	-1.33809	0.180867	0.272417
HA-union-chr2-266	35.029	-0.498426	0.373498	-1.33448	0.182047	0.27335
HA-union-chr17-180	4.96553	-1.29204	0.971084	-1.33052	0.183348	0.27446
HA-union-chr2-281	12.6181	-0.770915	0.580271	-1.32854	0.183999	0.274591
HA-union-chr17-184	4.6667	-1.49273	1.1264	-1.32522	0.1851	0.275392
HA-union-chr17-183	4.82244	-1.44253	1.09142	-1.32171	0.186265	0.276284
HA-union-chr15-141	8.90578	-0.911148	0.694179	-1.31256	0.189333	0.279983
HA-union-chr4-313	14.8904	-0.772337	0.589508	-1.31014	0.190149	0.28034
HA-union-chr6-389	5.84376	1.22598	0.946131	1.29579	0.195049	0.286699
HA-union-chr15-159	15.4949	-0.741325	0.574449	-1.2905	0.196878	0.288518
HA-union-chr15-154	3.38479	-1.7176	1.34747	-1.27469	0.202419	0.295061
HA-union-chr19-224	11.6333	-0.85552	0.672343	-1.27245	0.203215	0.295061
HA-union-chr4-314	7.91778	-0.919714	0.722208	-1.27348	0.202849	0.295061
HA-union-chr6-405	7.76286	-0.941465	0.740782	-1.27091	0.203762	0.295061
HA-union-chr2-262	7.91697	-0.918567	0.726118	-1.26504	0.205858	0.297214
HA-union-chr10-43	9.58649	-0.83949	0.666812	-1.25896	0.208045	0.298997
HA-union-chr13-100	3.46184	-1.68614	1.34012	-1.2582	0.208318	0.298997
HA-union-chr10-31	3.09169	-1.6426	1.31558	-1.24857	0.211821	0.301565
HA-union-chr10-34	15.4958	-0.670925	0.536323	-1.25097	0.210945	0.301565
HA-union-chr10-51	7.92024	-0.916739	0.734453	-1.24819	0.21196	0.301565
HA-union-chr10-46	13.9176	-0.735812	0.598735	-1.22894	0.219093	0.310806
HA-union-chr2-267	12.6157	0.732669	0.599644	1.22184	0.221768	0.313689
HA-union-chr17-191	15.0446	-0.683189	0.562089	-1.21545	0.224196	0.316207
HA-union-chr9-477	10.5618	-0.76501	0.636515	-1.20187	0.229412	0.322632
HA-union-chr7-437	14.6419	0.679913	0.573008	1.18657	0.235398	0.330098
HA-union-chr5-354	6.84946	-0.935354	0.795016	-1.17652	0.239386	0.334729
HA-union-chr17-188	93.2831	-0.26337	0.224627	-1.17248	0.241005	0.335072
HA-union-chr8-450	6.24498	-1.01784	0.868053	-1.17256	0.240974	0.335072
HA-union-chr1-14	8.96936	-0.809739	0.693332	-1.16789	0.242849	0.335724
HA-union-chr15-147	26.547	-0.530302	0.454013	-1.16803	0.242793	0.335724
HA-union-chr6-383	10.5602	-0.763903	0.656286	-1.16398	0.244433	0.336958
HA-union-chr1-15	7.53099	-0.848335	0.737657	-1.15004	0.250127	0.343837
HA-union-chr12-77	14.6578	-0.644109	0.561654	-1.14681	0.251462	0.3447
HA-union-chr6-410	8.4403	-0.852011	0.751276	-1.13408	0.256759	0.350976
HA-union-chr5-371	17.3162	-0.627379	0.556288	-1.1278	0.259406	0.353604
HA-union-chr6-432	7.60722	-0.834328	0.741141	-1.12573	0.260278	0.353804
HA-union-chr3-283	7.37688	-0.871242	0.775243	-1.12383	0.261085	0.353915
HA-union-chr12-87	9.64843	-0.746565	0.669343	-1.11537	0.264692	0.357811
HA-union-chr6-408	27.9997	-0.509739	0.461924	-1.10351	0.269804	0.363714
HA-union-chr15-151	6.07482	0.998554	0.912562	1.09423	0.273854	0.367703
HA-union-chr6-428	5.33322	-1.01996	0.932934	-1.09328	0.27427	0.367703
HA-union-chr11-56	4.72956	-1.11332	1.04473	-1.06565	0.286581	0.383156
HA-union-chr10-49	8.28711	-0.757362	0.715148	-1.05903	0.289587	0.385064
HA-union-chr3-298	3.67789	-1.40034	1.32025	-1.06067	0.288841	0.385064
HA-union-chr2-280	5.3324	-1.00709	0.963535	-1.0452	0.29593	0.392429
HA-union-chr4-309	6.01311	-0.901973	0.870883	-1.0357	0.300343	0.396633
HA-union-chr6-388	4.12672	-1.20648	1.16582	-1.03488	0.300726	0.396633
HA-union-chr6-394	11.9962	-0.654253	0.633343	-1.03302	0.301597	0.396709
HA-union-chr1-4	13.2109	-0.594718	0.582171	-1.02155	0.306992	0.402721
HA-union-chr8-451	11.6906	-0.601453	0.590933	-1.0178	0.308772	0.403969
HA-union-chr12-82	3.83199	-1.32137	1.30238	-1.01458	0.310306	0.404892
HA-union-chr7-443	6.17049	-0.866056	0.859322	-1.00784	0.313533	0.408011
HA-union-chr11-60	6.61595	-0.819922	0.831659	-0.985887	0.324188	0.416326
HA-union-chr14-123	3.15456	-1.34246	1.355	-0.990746	0.32181	0.416326
HA-union-chr2-255	6.01229	-0.890476	0.90287	-0.986273	0.323999	0.416326
HA-union-chr5-361	17.1462	-0.53831	0.545393	-0.987013	0.323636	0.416326
HA-union-chr6-418	4.93425	0.978978	0.986854	0.992019	0.321188	0.416326
HA-union-chr15-158	32.7251	-0.366298	0.37368	-0.980247	0.326964	0.418789
HA-union-chr10-42	7.37535	-0.731918	0.754763	-0.969732	0.33218	0.419001
HA-union-chr16-161	3.97262	-1.21144	1.24513	-0.97294	0.330583	0.419001
HA-union-chr2-232	6.46185	-0.849197	0.874996	-0.970515	0.33179	0.419001
HA-union-chr5-367	47.6413	-0.309843	0.319581	-0.969528	0.332282	0.419001
HA-union-chr6-399	6.30914	0.807127	0.828951	0.973673	0.330219	0.419001
HA-union-chrX-486	3.07587	-1.31143	1.34844	-0.972552	0.330776	0.419001
HA-union-chr5-350	5.48651	-0.94198	0.981648	-0.95959	0.337261	0.424185
HA-union-chr15-149	10.5485	-0.597297	0.630965	-0.94664	0.343822	0.431325
HA-union-chr6-426	4.42146	-0.992855	1.06037	-0.936327	0.349105	0.436828
HA-union-chr5-375	5.7809	0.887687	0.960405	0.924284	0.355339	0.443492
HA-union-chr5-352	12.2639	0.525769	0.578353	0.90908	0.363308	0.452281
HA-union-chr5-326	7.45159	-0.707544	0.782722	-0.903953	0.36602	0.454498
HA-union-chr6-400	4.34359	-0.998998	1.11073	-0.899405	0.368437	0.456338
HA-union-chr15-150	3.74157	-1.08428	1.22134	-0.887783	0.374658	0.461699
HA-union-chr8-457	6.30785	-0.727454	0.818762	-0.88848	0.374282	0.461699
HA-union-chr5-343	28.4828	-0.362227	0.409421	-0.884732	0.376301	0.462557
HA-union-chr3-284	22.2075	-0.402085	0.457649	-0.878588	0.379625	0.46547
HA-union-chr13-88	7.45077	-0.700744	0.801457	-0.874338	0.381934	0.467127
HA-union-chr5-347	3.36896	-1.14072	1.35229	-0.843552	0.39892	0.486682
HA-union-chr3-305	7.06807	-0.638917	0.764944	-0.835246	0.403579	0.491139
HA-union-chr11-69	12.5865	-0.484171	0.581212	-0.833037	0.404824	0.491428
HA-union-chr4-316	12.2165	-0.487659	0.587613	-0.829898	0.406596	0.492355
HA-union-chr10-36	8.49016	0.562746	0.689406	0.816277	0.414342	0.499651
HA-union-chr9-470	9.86376	-0.535112	0.656013	-0.815704	0.414669	0.499651
HA-union-chr6-431	20.7096	-0.409979	0.526647	-0.77847	0.436292	0.52441
HA-union-chr15-152	19.0996	-0.382113	0.49348	-0.774324	0.438739	0.524617
HA-union-chr4-324	21.3082	0.368852	0.475299	0.776041	0.437725	0.524617
HA-union-chr7-435	11.5231	-0.464932	0.601683	-0.772719	0.439689	0.524617
HA-union-chr2-249	27.7896	-0.310638	0.406572	-0.764042	0.444842	0.529471
HA-union-chr6-378	8.19997	-0.552265	0.733493	-0.752924	0.451495	0.536082
HA-union-chr7-438	12.6457	0.449124	0.614203	0.731231	0.464638	0.550348
HA-union-chr4-323	8.952	-0.494435	0.680429	-0.726652	0.467439	0.552325
HA-union-chr3-296	9.47778	-0.471508	0.660382	-0.713992	0.475232	0.560177
HA-union-chr18-202	18.7254	-0.373653	0.526374	-0.709863	0.477789	0.561834
HA-union-chr13-97	9.85274	-0.471709	0.669057	-0.705036	0.480788	0.562649
HA-union-chr5-366	14.3654	0.411009	0.581617	0.706666	0.479774	0.562649
HA-union-chr19-225	6.67881	-0.550571	0.79064	-0.696362	0.486202	0.567624
HA-union-chr15-134	11.6715	-0.445691	0.642303	-0.693895	0.487748	0.56807
HA-union-chr2-276	9.49126	-0.51584	0.747542	-0.690048	0.490164	0.569524
HA-union-chr18-209	14.3026	0.38227	0.556382	0.687065	0.492042	0.570348
HA-union-chr17-182	18.0152	0.366567	0.540005	0.678821	0.497251	0.57502
HA-union-chr6-423	10.6851	-0.416364	0.6152	-0.676795	0.498536	0.575143
HA-union-chr2-275	10.2347	-0.422889	0.645223	-0.655415	0.512201	0.589514
HA-union-chr19-228	7.12673	-0.529547	0.81267	-0.651613	0.514651	0.59094
HA-union-chr17-192	3.43101	-0.830152	1.31793	-0.629892	0.528765	0.604221
HA-union-chr2-248	13.56	0.355462	0.565922	0.628111	0.529932	0.604221
HA-union-chr5-355	3.96252	-0.80215	1.27452	-0.629375	0.529103	0.604221
HA-union-chr7-436	17.7199	-0.321332	0.521648	-0.615995	0.537898	0.611875
HA-union-chr16-169	6.75423	-0.519428	0.851821	-0.609785	0.542004	0.615112
HA-union-chr5-364	8.64389	-0.413367	0.680289	-0.607634	0.543431	0.6153
HA-union-chr13-90	8.7234	-0.400103	0.694888	-0.57578	0.564764	0.637974
HA-union-chr17-196	13.7009	-0.321646	0.575589	-0.558811	0.57629	0.649491
HA-union-chr11-66	4.32776	-0.626754	1.14455	-0.547597	0.583968	0.656628
HA-union-chr18-203	11.1485	0.312529	0.600164	0.520739	0.602548	0.674412
HA-union-chr7-433	7.49933	-0.386305	0.739106	-0.522665	0.601208	0.674412
HA-union-chr2-278	5.86102	0.437768	0.864126	0.506602	0.612434	0.683908
HA-union-chr12-74	13.1119	0.284351	0.566177	0.502231	0.615505	0.685768
HA-union-chr13-119	9.7133	0.321627	0.645321	0.498397	0.618204	0.687206
HA-union-chr10-37	28.9804	-0.194626	0.393766	-0.494268	0.621117	0.688875
HA-union-chr3-292	20.878	-0.239182	0.500781	-0.477619	0.632921	0.700376
HA-union-chr6-403	5.35035	0.441862	0.930975	0.474622	0.635056	0.700975
HA-union-chr8-455	8.62796	-0.345276	0.730237	-0.472827	0.636336	0.700975
HA-union-chr11-64	15.975	-0.245471	0.526186	-0.46651	0.64085	0.702673
HA-union-chr13-112	3.35313	-0.624122	1.34327	-0.464629	0.642197	0.702673
HA-union-chr6-395	8.26119	-0.33417	0.718387	-0.465168	0.641811	0.702673
HA-union-chr5-341	5.42822	0.456981	0.988181	0.462447	0.643761	0.702808
HA-union-chr6-406	11.8892	-0.275795	0.604034	-0.456588	0.647967	0.705821
HA-union-chr5-338	9.38572	-0.300107	0.662542	-0.452963	0.650575	0.707084
HA-union-chr7-445	3.58429	-0.577376	1.3553	-0.426014	0.670098	0.726684
HA-union-chr15-138	9.6177	-0.272845	0.644939	-0.423055	0.672255	0.727406
HA-union-chr8-456	4.69873	-0.424851	1.05529	-0.402591	0.687249	0.741986
HA-union-chr5-363	4.01884	-0.47756	1.19822	-0.398557	0.69022	0.743548
HA-union-chr4-320	7.20962	-0.340019	0.864032	-0.393526	0.693931	0.7459
HA-union-chr6-415	7.68956	0.296621	0.800961	0.370331	0.711136	0.762712
HA-union-chr2-238	13.238	-0.191891	0.557242	-0.344359	0.730577	0.781845
HA-union-chr7-440	6.7676	-0.451686	1.34977	-0.33464	0.737897	0.787951
HA-union-chr17-187	12.8631	-0.178685	0.591126	-0.302279	0.762439	0.812381
HA-union-chr12-81	2.3194	0.351031	1.17394	0.29902	0.764925	0.813253
HA-union-chr5-373	3.29474	0.383909	1.3549	0.283349	0.776909	0.8242
HA-union-chr2-233	13.0507	0.146188	0.56218	0.260038	0.794834	0.840367
HA-union-chr6-390	14.2294	-0.147811	0.570579	-0.259055	0.795593	0.840367
HA-union-chr11-55	29.781	-0.102512	0.403818	-0.253856	0.799607	0.841933
HA-union-chr6-416	5.42647	0.224127	0.887052	0.252665	0.800527	0.841933
HA-union-chr3-303	12.7733	-0.145774	0.58434	-0.249468	0.802999	0.842717
HA-union-chr12-86	6.80198	-0.198761	0.848299	-0.234306	0.814748	0.853212
HA-union-chr9-467	20.3483	-0.11662	0.502702	-0.231987	0.816548	0.853266
HA-union-chr6-427	5.87684	0.172855	0.846045	0.20431	0.838111	0.873928
HA-union-chr5-370	13.4216	0.117212	0.590148	0.198615	0.842564	0.876698
HA-union-chr16-175	25.0813	-0.0793458	0.45872	-0.172972	0.862673	0.895712
HA-union-chr12-83	8.99903	-0.102033	0.665597	-0.153296	0.878165	0.909861
HA-union-chr6-414	10.9475	0.0912554	0.605144	0.1508	0.880134	0.909969
HA-union-chr15-156	10.7297	-0.0895114	0.632827	-0.141447	0.887517	0.915662
HA-union-chr2-258	14.0371	0.0826844	0.600912	0.137598	0.890558	0.916861
HA-union-chr5-369	19.8726	-0.0625711	0.485094	-0.128987	0.897368	0.921927
HA-union-chr6-397	5.89022	-0.0946751	0.883721	-0.107132	0.914684	0.937182
HA-union-chr6-401	3.33741	-0.141051	1.33823	-0.105401	0.916057	0.937182
HA-union-chr7-439	13.9029	-0.0527815	0.547109	-0.0964735	0.923144	0.942457
HA-union-chr9-466	16.3897	-0.0382991	0.546862	-0.0700343	0.944166	0.961906
HA-union-chr2-251	18.1196	0.0304189	0.549351	0.0553724	0.955842	0.971773
HA-union-chr5-333	15.6336	0.0269035	0.528532	0.0509024	0.959403	0.973366
HA-union-chr3-306	15.555	0.0209431	0.541502	0.0386759	0.969149	0.981213
HA-union-chr9-462	10.1278	0.022437	0.647446	0.0346545	0.972355	0.982421
HA-union-chr6-424	4.97682	0.0309553	1.09002	0.0283988	0.977344	0.985421
HA-union-chr10-40	9.21508	-0.0156429	0.661014	-0.023665	0.98112	0.987189
HA-union-chr11-72	7.56558	0.015165	0.87118	0.0174074	0.986112	0.99017
HA-union-chr13-96	18.7425	0.00544167	0.508377	0.010704	0.99146	0.992941
HA-union-chr17-200	11.1826	0.00529192	0.598157	0.00884704	0.992941	0.992941
HA-union-chr16-176	0	NA	NA	NA	NA	NA

## Sheet: KAP1-in2
PeakID	baseMean	log2FoldChange	lfcSE	stat	pvalue	padj
Kap1-union-chr6-620	98.6368	1.68593	0.210965	7.99153	1.33273e-15	5.14433e-13
Kap1-union-chr5-602	73.6183	2.07338	0.265026	7.82329	5.14617e-15	9.93211e-13
Kap1-union-chr2-426	76.8646	1.60011	0.250762	6.38101	1.75928e-10	2.2636e-08
Kap1-union-chr6-629	45.5427	2.37782	0.380985	6.24124	4.34112e-10	4.18918e-08
Kap1-union-chr12-134	55.0046	1.80178	0.318466	5.65768	1.5343e-08	1.18448e-06
Kap1-union-chr17-320	17.6169	2.7007	0.495431	5.45122	5.00243e-08	2.75848e-06
Kap1-union-chr9-765	46.0643	1.97951	0.361369	5.4778	4.30655e-08	2.75848e-06
Kap1-union-chr12-129	19.8703	2.59712	0.481017	5.39923	6.69286e-08	3.22931e-06
Kap1-union-chr4-508	19.2969	2.57014	0.480072	5.35366	8.61909e-08	3.69663e-06
Kap1-union-chr7-674	19.1293	2.54708	0.483468	5.26835	1.37656e-07	5.31351e-06
Kap1-union-chr6-637	59.3441	1.54846	0.294988	5.24924	1.52731e-07	5.35948e-06
Kap1-union-chr2-431	27.6315	2.246	0.436854	5.14131	2.72834e-07	8.77617e-06
Kap1-union-chr7-707	15.4177	2.50593	0.500726	5.00459	5.59811e-07	1.66221e-05
Kap1-union-chr10-42	28.7704	2.09965	0.426037	4.92831	8.29423e-07	2.28684e-05
Kap1-union-chr4-507	15.5596	2.39055	0.489707	4.88159	1.05235e-06	2.70805e-05
Kap1-union-chr2-424	24.0277	2.18287	0.449076	4.86081	1.16909e-06	2.77748e-05
Kap1-union-chr6-614	13.7518	2.48823	0.512843	4.85183	1.22324e-06	2.77748e-05
Kap1-union-chr11-79	47.7296	1.74656	0.362609	4.81664	1.45998e-06	3.13085e-05
Kap1-union-chr7-708	32.9979	1.94464	0.413314	4.705	2.53867e-06	5.15751e-05
Kap1-union-chr13-223	10.7971	2.53045	0.540285	4.68354	2.81968e-06	5.44198e-05
Kap1-union-chr8-732	17.012	2.14901	0.468758	4.58448	4.55127e-06	8.36567e-05
Kap1-union-chr11-65	25.0563	2.03136	0.445984	4.55478	5.24413e-06	9.20106e-05
Kap1-union-chr10-24	23.3148	1.98732	0.438462	4.53248	5.8295e-06	9.78342e-05
Kap1-union-chr17-338	12.5251	2.22992	0.502469	4.43792	9.08332e-06	0.00014609
Kap1-union-chr3-473	21.8426	1.95674	0.442863	4.41839	9.94374e-06	0.000153531
Kap1-union-chr6-670	11.2728	2.21852	0.516344	4.29659	1.73448e-05	0.000257504
Kap1-union-chr6-667	21.7907	1.87649	0.440346	4.26139	2.03158e-05	0.000290441
Kap1-union-chr11-67	18.8959	1.91374	0.456671	4.19063	2.78179e-05	0.00038349
Kap1-union-chr17-283	32.1509	1.66608	0.401304	4.15167	3.30058e-05	0.000439319
Kap1-union-chr5-600	15.5717	1.92279	0.46524	4.13289	3.58232e-05	0.000460926
Kap1-union-chr15-237	13.7978	1.96248	0.479059	4.09653	4.19392e-05	0.000505892
Kap1-union-chr2-387	20.1673	-1.77714	0.433261	-4.10178	4.09985e-05	0.000505892
Kap1-union-chr8-745	19.154	1.82336	0.449268	4.05852	4.93841e-05	0.000577644
Kap1-union-chr6-628	20.0329	1.74392	0.438756	3.9747	7.04686e-05	0.000800026
Kap1-union-chr18-347	11.5487	1.94098	0.498398	3.89444	9.84258e-05	0.0010855
Kap1-union-chr13-160	13.6842	1.81483	0.474755	3.82266	0.000132019	0.00141553
Kap1-union-chr11-63	32.4488	1.49127	0.39565	3.76917	0.00016379	0.00170873
Kap1-union-chr8-742	15.4139	1.70145	0.458485	3.71103	0.000206421	0.0020968
Kap1-union-chr10-40	13.8369	-1.66501	0.454593	-3.66263	0.000249641	0.00247081
Kap1-union-chr4-490	10.6216	1.82392	0.505519	3.60802	0.000308544	0.00297745
Kap1-union-chr6-611	13.7001	1.70596	0.476547	3.57982	0.000343826	0.00323699
Kap1-union-chr8-739	141.465	-0.653437	0.188929	-3.45864	0.000542917	0.00498967
Kap1-union-chr9-762	8.46017	1.80583	0.529178	3.41253	0.000643629	0.00577769
Kap1-union-chr7-710	15.6202	1.50891	0.446802	3.37713	0.000732462	0.00642569
Kap1-union-chr13-220	126.823	-0.635209	0.192412	-3.30129	0.00096242	0.00825542
Kap1-union-chr2-408	21.4035	-1.37007	0.419488	-3.26604	0.00109062	0.00915175
Kap1-union-chr10-38	19.4159	1.39107	0.427898	3.25094	0.00115026	0.00944679
Kap1-union-chr10-31	22.916	1.34482	0.420072	3.2014	0.00136763	0.010998
Kap1-union-chr17-333	11.9083	1.48703	0.470746	3.15888	0.00158377	0.0124762
Kap1-union-chr13-227	10.4221	1.51228	0.487596	3.10149	0.00192548	0.0148647
Kap1-union-chr1-5	8.13275	1.55383	0.525555	2.95656	0.0031109	0.0235452
Kap1-union-chr6-648	11.2532	1.38601	0.473809	2.92525	0.00344178	0.0255486
Kap1-union-chr15-262	13.1671	1.32004	0.454107	2.90689	0.00365041	0.026586
Kap1-union-chr2-384	47.6696	-0.975903	0.345774	-2.82238	0.00476691	0.0340746
Kap1-union-chr13-154	21.5754	1.18285	0.426123	2.77584	0.00550597	0.0383514
Kap1-union-chr13-215	25.3596	-1.13491	0.409354	-2.77243	0.00556393	0.0383514
Kap1-union-chr15-252	13.5985	1.19311	0.451872	2.64037	0.00828156	0.0560821
Kap1-union-chr4-486	14.9334	1.14437	0.444924	2.57205	0.0101098	0.0672825
Kap1-union-chr7-683	36.2853	0.950372	0.379008	2.50753	0.012158	0.079542
Kap1-union-chr13-216	13.503	1.05774	0.445931	2.37197	0.0176936	0.113829
Kap1-union-chr13-221	94.4877	-0.469225	0.198823	-2.36001	0.0182742	0.115637
Kap1-union-chr14-229	10.8496	1.10539	0.470885	2.34747	0.0189013	0.117676
Kap1-union-chr5-548	24.814	0.956876	0.414593	2.30799	0.0209999	0.128666
Kap1-union-chr19-368	12.4358	-1.01819	0.445457	-2.28571	0.022271	0.132256
Kap1-union-chr2-379	13.1372	1.02641	0.448264	2.28975	0.0220358	0.132256
Kap1-union-chr2-381	13.5389	0.986162	0.445454	2.21383	0.0268401	0.155669
Kap1-union-chr2-398	12.8575	0.991043	0.448187	2.21122	0.0270203	0.155669
Kap1-union-chr18-358	16.795	0.926076	0.427965	2.16391	0.0304716	0.172971
Kap1-union-chr6-646	13.8545	0.943075	0.438773	2.14935	0.0316069	0.176815
Kap1-union-chr10-41	122.659	-0.399908	0.189191	-2.11378	0.0345345	0.1857
Kap1-union-chr2-400	15.0374	0.914399	0.432839	2.11256	0.0346384	0.1857
Kap1-union-chr8-748	59.5074	-0.592487	0.280175	-2.1147	0.0344552	0.1857
Kap1-union-chr13-140	14.2822	0.905795	0.435086	2.08187	0.037354	0.197516
Kap1-union-chr1-20	16.5879	-0.87916	0.42999	-2.04461	0.0408937	0.213311
Kap1-union-chr17-337	19.8557	0.84915	0.429342	1.97779	0.0479521	0.246793
Kap1-union-chr5-581	102.883	-0.376096	0.19252	-1.95354	0.0507556	0.257785
Kap1-union-chr1-12	13.9807	0.854004	0.438515	1.94749	0.0514757	0.258047
Kap1-union-chr10-26	10.3684	0.897489	0.467005	1.9218	0.0546314	0.270356
Kap1-union-chr17-341	56.6292	-0.576095	0.309384	-1.86207	0.062593	0.302011
Kap1-union-chr2-453	23.4907	-0.754026	0.404546	-1.86388	0.0623384	0.302011
Kap1-union-chr4-502	27.6864	-0.730918	0.394014	-1.85505	0.0635885	0.303026
Kap1-union-chr12-100	30.5482	0.707172	0.392004	1.80399	0.0712326	0.335315
Kap1-union-chr3-463	15.5507	0.765575	0.426933	1.7932	0.0729415	0.339222
Kap1-union-chr11-76	50.4029	-0.565212	0.317721	-1.77896	0.0752467	0.339973
Kap1-union-chr14-228	16.6077	0.742662	0.420441	1.76639	0.0773306	0.339973
Kap1-union-chr17-331	86.8756	-0.376889	0.211484	-1.78212	0.0747297	0.339973
Kap1-union-chr17-340	129.287	-0.348639	0.197491	-1.76534	0.0775069	0.339973
Kap1-union-chr6-610	13.3673	0.77914	0.438842	1.77544	0.0758245	0.339973
Kap1-union-chr8-730	23.3506	-0.711	0.404501	-1.75772	0.0787949	0.34174
Kap1-union-chr4-485	16.1244	0.743344	0.424196	1.75236	0.0797124	0.341878
Kap1-union-chr19-362	11.9562	-0.776471	0.445341	-1.74354	0.0812385	0.344594
Kap1-union-chr5-585	19.7706	0.735966	0.426121	1.72713	0.0841443	0.35304
Kap1-union-chr13-222	72.4841	-0.415829	0.241502	-1.72184	0.0850978	0.353202
Kap1-union-chr5-606	13.755	0.743278	0.434703	1.70985	0.0872934	0.35846
Kap1-union-chr4-500	22.6053	0.693292	0.40962	1.69252	0.090546	0.367903
Kap1-union-chr13-145	12.0209	0.743324	0.447639	1.66054	0.0968053	0.385225
Kap1-union-chr2-452	11.3673	0.754468	0.453838	1.66242	0.0964289	0.385225
Kap1-union-chr11-80	13.5769	0.73151	0.444657	1.64511	0.0999473	0.385796
Kap1-union-chr17-335	11.3534	0.748901	0.452636	1.65453	0.0980195	0.385796
Kap1-union-chr4-513	15.7508	0.699838	0.425355	1.6453	0.0999071	0.385796
Kap1-union-chr17-300	15.0694	0.69848	0.426488	1.63775	0.101475	0.387814
Kap1-union-chr4-499	104.226	-0.304965	0.190359	-1.60205	0.109144	0.411436
Kap1-union-chr9-764	45.1045	-0.54433	0.340387	-1.59915	0.109787	0.411436
Kap1-union-chr9-752	95.3568	-0.312326	0.200748	-1.55581	0.119752	0.444466
Kap1-union-chr2-442	24.4589	0.633026	0.408984	1.5478	0.121671	0.447284
Kap1-union-chr6-669	19.2964	-0.633424	0.411492	-1.53933	0.123723	0.450538
Kap1-union-chr2-385	89.6261	0.31588	0.207151	1.52488	0.12729	0.450769
Kap1-union-chr5-604	17.0295	0.643732	0.420672	1.53025	0.125956	0.450769
Kap1-union-chr8-715	15.5084	-0.641689	0.420573	-1.52575	0.127072	0.450769
Kap1-union-chr10-29	16.9514	0.644118	0.428032	1.50483	0.132367	0.464487
Kap1-union-chr11-72	56.298	-0.437455	0.295349	-1.48114	0.138568	0.477833
Kap1-union-chr13-207	65.9017	-0.395555	0.267113	-1.48085	0.138646	0.477833
Kap1-union-chr2-413	36.3074	-0.550709	0.378397	-1.45537	0.145566	0.490419
Kap1-union-chr3-464	12.9877	0.637017	0.437486	1.45608	0.145369	0.490419
Kap1-union-chr9-773	57.3428	-0.419162	0.288398	-1.45341	0.146109	0.490419
Kap1-union-chr5-557	12.121	0.648538	0.448631	1.44559	0.148291	0.493451
Kap1-union-chr13-141	25.0606	0.579454	0.403868	1.43476	0.151354	0.49934
Kap1-union-chr13-171	89.531	-0.295865	0.206983	-1.42941	0.152885	0.500117
Kap1-union-chr1-9	21.4323	-0.574462	0.406193	-1.41426	0.157286	0.502416
Kap1-union-chr13-218	32.5411	-0.532559	0.379146	-1.40463	0.160131	0.502416
Kap1-union-chr16-276	25.0648	0.566127	0.400861	1.41228	0.157868	0.502416
Kap1-union-chr2-407	17.0654	0.591226	0.416535	1.41939	0.155785	0.502416
Kap1-union-chr5-542	17.3542	-0.586026	0.417308	-1.4043	0.160229	0.502416
Kap1-union-chr5-578	40.4094	-0.495961	0.354929	-1.39735	0.162307	0.502416
Kap1-union-chr7-690	62.7278	-0.372326	0.266788	-1.39559	0.162839	0.502416
Kap1-union-chr7-709	31.9656	0.54672	0.392832	1.39174	0.164001	0.502416
Kap1-union-chr2-419	67.6191	-0.35105	0.253901	-1.38262	0.16678	0.502946
Kap1-union-chr7-691	141.854	-0.258298	0.186649	-1.38388	0.166396	0.502946
Kap1-union-chr7-682	100.96	-0.275203	0.201485	-1.36587	0.171979	0.510645
Kap1-union-chr8-717	19.4906	0.566239	0.413599	1.36905	0.170982	0.510645
Kap1-union-chr5-541	12.2907	0.59989	0.443374	1.35301	0.176052	0.510949
Kap1-union-chr8-737	20.6033	0.573375	0.42339	1.35425	0.175657	0.510949
Kap1-union-chr8-743	44.2008	-0.462076	0.339594	-1.36067	0.173618	0.510949
Kap1-union-chr12-89	50.6953	0.431446	0.322189	1.33911	0.180535	0.517008
Kap1-union-chr13-152	14.0538	-0.569225	0.42693	-1.3333	0.182434	0.517008
Kap1-union-chr13-178	18.8614	0.552685	0.415533	1.33006	0.183498	0.517008
Kap1-union-chr5-598	108.5	-0.252107	0.188688	-1.3361	0.181515	0.517008
Kap1-union-chr18-356	104.007	-0.252548	0.191262	-1.32043	0.186691	0.518438
Kap1-union-chr4-530	48.0737	0.437016	0.329979	1.32438	0.185378	0.518438
Kap1-union-chr6-671	72.1233	-0.314185	0.241469	-1.30114	0.19321	0.532708
Kap1-union-chr2-446	53.4884	0.398359	0.308794	1.29005	0.197034	0.539397
Kap1-union-chr12-123	21.8663	0.520758	0.409005	1.27323	0.202936	0.550365
Kap1-union-chr13-219	76.2793	-0.294429	0.231735	-1.27054	0.203892	0.550365
Kap1-union-chr18-352	33.5695	-0.479523	0.38029	-1.26094	0.20733	0.551785
Kap1-union-chr2-386	31.6321	0.486435	0.386941	1.25713	0.208706	0.551785
Kap1-union-chr2-388	39.0177	0.458067	0.362713	1.26289	0.206628	0.551785
Kap1-union-chr13-191	17.4889	0.514048	0.415044	1.23854	0.215517	0.552114
Kap1-union-chr2-394	15.6312	0.525585	0.423101	1.24222	0.214155	0.552114
Kap1-union-chr3-455	17.9983	0.516902	0.414567	1.24685	0.212454	0.552114
Kap1-union-chr5-566	197.015	-0.22995	0.184402	-1.247	0.212396	0.552114
Kap1-union-chr9-777	59.9246	-0.342101	0.276494	-1.23728	0.215983	0.552114
Kap1-union-chr4-520	32.0532	0.468623	0.381697	1.22774	0.219546	0.557531
Kap1-union-chr17-323	111.117	-0.239281	0.199142	-1.20156	0.229535	0.579088
Kap1-union-chr17-290	120.64	-0.230192	0.192619	-1.19507	0.23206	0.581657
Kap1-union-chr4-521	23.7265	0.485789	0.408326	1.18971	0.23416	0.583134
Kap1-union-chr6-642	23.6926	0.480491	0.405836	1.18395	0.236431	0.585015
Kap1-union-chr6-653	22.2589	-0.474383	0.410114	-1.15671	0.247391	0.608235
Kap1-union-chr18-361	65.1792	-0.297379	0.25962	-1.14544	0.252028	0.615713
Kap1-union-chr6-659	25.6479	0.458661	0.406655	1.12789	0.259368	0.62966
Kap1-union-chr18-344	14.5701	0.471303	0.425309	1.10814	0.2678	0.646067
Kap1-union-chr13-148	21.947	0.476284	0.434277	1.09673	0.27276	0.653945
Kap1-union-chr11-83	272.974	-0.213134	0.19888	-1.07167	0.283867	0.664911
Kap1-union-chr17-309	24.7394	0.440874	0.408688	1.07875	0.280697	0.664911
Kap1-union-chr4-533	69.3327	-0.26557	0.247158	-1.07449	0.282602	0.664911
Kap1-union-chr5-596	18.3625	0.455456	0.426161	1.06874	0.285186	0.664911
Kap1-union-chr8-725	206.058	-0.197237	0.184842	-1.06706	0.285946	0.664911
Kap1-union-chr9-776	54.847	-0.337371	0.319529	-1.05584	0.291043	0.672711
Kap1-union-chr17-330	43.3672	-0.355114	0.342237	-1.03763	0.299444	0.687519
Kap1-union-chr5-571	59.7364	-0.285812	0.276343	-1.03427	0.301012	0.687519
Kap1-union-chr19-377	34.1832	-0.384559	0.37402	-1.02818	0.303865	0.689953
Kap1-union-chr1-16	16.3982	0.437497	0.429289	1.01912	0.308146	0.695581
Kap1-union-chr19-363	15.855	0.421473	0.419879	1.0038	0.315477	0.69985
Kap1-union-chr6-627	24.585	0.413755	0.409423	1.01058	0.312217	0.69985
Kap1-union-chr8-713	94.4705	-0.203607	0.202513	-1.0054	0.314704	0.69985
Kap1-union-chr17-292	81.7413	-0.220181	0.220919	-0.996661	0.318929	0.700787
Kap1-union-chr9-772	14.97	0.428569	0.430539	0.995424	0.31953	0.700787
Kap1-union-chr15-247	21.9576	-0.396788	0.403606	-0.983107	0.325555	0.709967
Kap1-union-chr5-535	15.1414	0.414933	0.424502	0.977459	0.328342	0.712023
Kap1-union-chr13-195	30.8806	-0.372612	0.386673	-0.963636	0.335229	0.722389
Kap1-union-chr19-373	85.4205	-0.208491	0.217093	-0.960377	0.336865	0.722389
Kap1-union-chr15-238	17.3535	0.403561	0.422984	0.954081	0.340043	0.725174
Kap1-union-chr17-289	15.3177	0.402551	0.424066	0.949265	0.342486	0.726371
Kap1-union-chr10-53	36.8764	0.348566	0.369386	0.943636	0.345356	0.728195
Kap1-union-chr11-75	46.7544	-0.309949	0.331233	-0.935743	0.349406	0.728195
Kap1-union-chr13-214	40.3564	-0.329147	0.352488	-0.933781	0.350417	0.728195
Kap1-union-chr6-644	24.7386	-0.371431	0.398163	-0.932861	0.350892	0.728195
Kap1-union-chr1-18	18.5662	0.373807	0.41323	0.9046	0.365678	0.749776
Kap1-union-chr11-73	104.997	-0.167614	0.190064	-0.881883	0.37784	0.749776
Kap1-union-chr13-181	30.3849	-0.341539	0.385138	-0.886797	0.375188	0.749776
Kap1-union-chr13-187	43.3778	-0.301083	0.343475	-0.876579	0.380715	0.749776
Kap1-union-chr13-224	15.9968	0.377097	0.417594	0.903024	0.366513	0.749776
Kap1-union-chr15-244	13.0179	0.386647	0.433761	0.891382	0.372724	0.749776
Kap1-union-chr15-266	21.3271	0.360228	0.405968	0.887331	0.374901	0.749776
Kap1-union-chr19-370	19.0122	-0.362515	0.4122	-0.879464	0.379149	0.749776
Kap1-union-chr19-376	33.3677	-0.339561	0.379566	-0.894602	0.371	0.749776
Kap1-union-chr6-655	33.2343	0.334699	0.376196	0.889693	0.37363	0.749776
Kap1-union-chr6-624	21.1263	-0.352376	0.404535	-0.871062	0.38372	0.751858
Kap1-union-chr13-166	14.7418	0.365021	0.431773	0.8454	0.397887	0.770105
Kap1-union-chr13-168	91.5534	0.174491	0.205877	0.847551	0.396688	0.770105
Kap1-union-chr3-456	19.1732	0.351368	0.416621	0.843376	0.399018	0.770105
Kap1-union-chr3-461	22.1016	-0.342912	0.408875	-0.83867	0.401655	0.771337
Kap1-union-chr13-190	60.8239	-0.233843	0.281035	-0.832077	0.405365	0.774609
Kap1-union-chr5-583	19.4883	-0.337027	0.411602	-0.818816	0.412891	0.785103
Kap1-union-chr12-120	17.9951	0.342488	0.42259	0.81045	0.417682	0.790319
Kap1-union-chr1-10	17.1463	-0.318664	0.412825	-0.771911	0.440167	0.797674
Kap1-union-chr10-46	110.929	-0.151342	0.194208	-0.779275	0.435818	0.797674
Kap1-union-chr10-49	104.829	-0.149568	0.193522	-0.772872	0.439598	0.797674
Kap1-union-chr13-186	69.486	-0.201146	0.252081	-0.797943	0.424904	0.797674
Kap1-union-chr15-248	13.3978	0.34069	0.434055	0.784901	0.432512	0.797674
Kap1-union-chr4-492	19.1466	-0.324299	0.413534	-0.784215	0.432914	0.797674
Kap1-union-chr5-554	17.9806	0.31888	0.411573	0.774784	0.438468	0.797674
Kap1-union-chr7-684	36.5896	-0.29482	0.375548	-0.785039	0.432431	0.797674
Kap1-union-chr8-740	39.8509	0.285265	0.365657	0.780144	0.435306	0.797674
Kap1-union-chr10-61	41.0538	-0.264111	0.349447	-0.755797	0.449771	0.811269
Kap1-union-chr13-177	24.0235	-0.291905	0.402084	-0.725981	0.467851	0.820865
Kap1-union-chr14-234	19.4974	0.300558	0.411656	0.730119	0.465318	0.820865
Kap1-union-chr2-422	52.5484	0.232545	0.319876	0.726987	0.467234	0.820865
Kap1-union-chr2-423	59.0809	-0.202763	0.279195	-0.72624	0.467691	0.820865
Kap1-union-chr5-605	23.1971	0.302471	0.409753	0.73818	0.460405	0.820865
Kap1-union-chr9-774	61.158	-0.199579	0.274644	-0.726684	0.46742	0.820865
Kap1-union-chr2-428	25.2154	0.287728	0.403142	0.713714	0.475404	0.826603
Kap1-union-chr6-632	16.7777	0.301453	0.42181	0.714665	0.474816	0.826603
Kap1-union-chr10-45	29.6255	-0.263915	0.386844	-0.682227	0.495095	0.834689
Kap1-union-chr12-94	85.4159	0.14387	0.212149	0.678157	0.497672	0.834689
Kap1-union-chr12-109	106.225	0.133899	0.197267	0.678771	0.497283	0.834689
Kap1-union-chr4-518	23.6497	-0.277441	0.402502	-0.689291	0.49064	0.834689
Kap1-union-chr4-522	24.25	0.271142	0.400354	0.677256	0.498244	0.834689
Kap1-union-chr5-565	15.5336	0.289796	0.421598	0.687375	0.491847	0.834689
Kap1-union-chr5-573	23.0016	0.272383	0.40338	0.675251	0.499516	0.834689
Kap1-union-chr5-587	29.8951	-0.269491	0.386985	-0.696384	0.486188	0.834689
Kap1-union-chr9-769	20.5149	-0.279223	0.40512	-0.689236	0.490675	0.834689
Kap1-union-chr12-121	23.7957	-0.269761	0.40196	-0.671114	0.502148	0.835471
Kap1-union-chr10-35	33.6272	-0.245894	0.376296	-0.653458	0.513461	0.850626
Kap1-union-chr13-173	60.5708	-0.177547	0.2738	-0.648457	0.516689	0.852317
Kap1-union-chr12-102	42.768	-0.225436	0.352407	-0.639705	0.522364	0.858011
Kap1-union-chr17-326	18.6743	0.258719	0.413345	0.625917	0.531369	0.859109
Kap1-union-chr3-475	23.886	0.257809	0.412439	0.625084	0.531916	0.859109
Kap1-union-chr7-678	73.2854	-0.151465	0.239043	-0.63363	0.526322	0.859109
Kap1-union-chr7-698	35.6741	0.233814	0.376109	0.621666	0.534161	0.859109
Kap1-union-chr8-729	27.7573	-0.248821	0.398849	-0.623847	0.532728	0.859109
Kap1-union-chr7-676	71.8214	-0.153739	0.248924	-0.617616	0.536828	0.859816
Kap1-union-chr10-55	23.4487	0.24827	0.406337	0.610994	0.541203	0.863242
Kap1-union-chr1-15	14.9837	0.248805	0.425517	0.584712	0.558741	0.867835
Kap1-union-chr11-78	35.9907	-0.215946	0.367745	-0.587216	0.557059	0.867835
Kap1-union-chr13-149	20.9006	-0.237907	0.407998	-0.583108	0.559821	0.867835
Kap1-union-chr13-165	30.9023	-0.226842	0.383623	-0.591317	0.554308	0.867835
Kap1-union-chr16-271	30.4081	-0.232239	0.390285	-0.59505	0.55181	0.867835
Kap1-union-chr5-601	12.3488	0.255034	0.436591	0.58415	0.55912	0.867835
Kap1-union-chr5-609	24.0084	0.239094	0.404558	0.591002	0.554519	0.867835
Kap1-union-chr12-87	141.083	-0.109761	0.19037	-0.576569	0.56423	0.86903
Kap1-union-chr7-703	39.9657	0.203883	0.354399	0.575291	0.565094	0.86903
Kap1-union-chr13-212	16.1854	-0.229822	0.417444	-0.550546	0.581945	0.874049
Kap1-union-chr17-293	74.7452	-0.138198	0.250891	-0.550829	0.581751	0.874049
Kap1-union-chr4-516	14.1569	0.238114	0.4259	0.559083	0.576105	0.874049
Kap1-union-chr5-576	65.2997	-0.144215	0.259212	-0.556361	0.577964	0.874049
Kap1-union-chr9-768	15.16	0.237409	0.421291	0.563528	0.573076	0.874049
Kap1-union-chrX-779	41.6079	0.195183	0.352143	0.554271	0.579394	0.874049
Kap1-union-chr13-182	26.3664	-0.209073	0.401548	-0.520667	0.602599	0.88917
Kap1-union-chr15-259	13.5094	0.224086	0.43149	0.519331	0.60353	0.88917
Kap1-union-chr2-429	20.8382	-0.214736	0.410286	-0.523382	0.600708	0.88917
Kap1-union-chr5-594	19.3438	0.216781	0.413906	0.523745	0.600456	0.88917
Kap1-union-chr7-701	100.597	0.103209	0.195163	0.528833	0.596921	0.88917
Kap1-union-chr12-98	15.1906	-0.215531	0.427061	-0.504685	0.61378	0.892732
Kap1-union-chr12-105	19.7848	0.193408	0.407868	0.474194	0.635362	0.892732
Kap1-union-chr12-110	93.3879	0.0968072	0.205684	0.470659	0.637884	0.892732
Kap1-union-chr12-118	16.2867	0.206508	0.41526	0.497297	0.61898	0.892732
Kap1-union-chr12-122	20.0629	0.201141	0.427922	0.47004	0.638326	0.892732
Kap1-union-chr12-127	18.6725	-0.193953	0.410577	-0.472392	0.636647	0.892732
Kap1-union-chr13-184	38.5994	0.17027	0.360355	0.472507	0.636565	0.892732
Kap1-union-chr13-192	30.6419	0.1861	0.38953	0.477755	0.632825	0.892732
Kap1-union-chr15-267	12.787	-0.206584	0.434809	-0.475115	0.634705	0.892732
Kap1-union-chr17-284	20.6685	-0.19662	0.406384	-0.483828	0.628508	0.892732
Kap1-union-chr17-314	98.9177	0.0969208	0.197211	0.491458	0.623103	0.892732
Kap1-union-chr5-568	41.0889	0.177014	0.354919	0.498745	0.617959	0.892732
Kap1-union-chr5-586	29.033	0.194061	0.388182	0.499924	0.617129	0.892732
Kap1-union-chr9-760	136.264	-0.0977914	0.203892	-0.479623	0.631496	0.892732
Kap1-union-chr16-279	24.8403	-0.18435	0.397361	-0.463937	0.642693	0.895594
Kap1-union-chr5-588	29.3417	-0.17829	0.393919	-0.452605	0.650833	0.903675
Kap1-union-chr17-297	14.3248	0.189581	0.423705	0.447435	0.654561	0.904633
Kap1-union-chr7-696	42.1763	-0.153808	0.348053	-0.441911	0.658554	0.904633
Kap1-union-chr8-726	156.373	-0.0844818	0.190816	-0.442739	0.657955	0.904633
Kap1-union-chr13-180	123.623	-0.0819676	0.187727	-0.436632	0.662378	0.90666
Kap1-union-chr10-23	28.8714	0.171198	0.400361	0.427609	0.668936	0.908276
Kap1-union-chr16-273	21.467	0.178112	0.418792	0.4253	0.670618	0.908276
Kap1-union-chr7-692	68.9696	-0.10756	0.249743	-0.430682	0.6667	0.908276
Kap1-union-chr17-296	148.941	-0.0779333	0.1877	-0.415202	0.677994	0.915055
Kap1-union-chr11-70	17.2414	0.167012	0.417127	0.400387	0.688871	0.919268
Kap1-union-chr12-115	44.8847	0.145287	0.370004	0.392663	0.694568	0.919268
Kap1-union-chr13-174	108.357	-0.0739269	0.190381	-0.388311	0.697786	0.919268
Kap1-union-chr17-295	101.687	-0.0775129	0.199214	-0.389093	0.697207	0.919268
Kap1-union-chr5-570	101.245	0.0788748	0.194937	0.404618	0.685758	0.919268
Kap1-union-chr7-686	131.131	-0.0739382	0.18783	-0.393644	0.693844	0.919268
Kap1-union-chr7-693	144.149	-0.0753624	0.19405	-0.388366	0.697745	0.919268
Kap1-union-chr13-169	32.0359	0.146618	0.382111	0.383704	0.701198	0.92062
Kap1-union-chr10-36	24.7301	0.153122	0.402764	0.380177	0.703814	0.920923
Kap1-union-chr15-264	22.7225	-0.151431	0.405633	-0.373321	0.70891	0.921344
Kap1-union-chr3-476	17.4177	0.155893	0.415169	0.375493	0.707294	0.921344
Kap1-union-chr13-143	38.513	0.128005	0.359489	0.356075	0.721785	0.925611
Kap1-union-chr17-312	46.7041	-0.121769	0.337985	-0.360278	0.718639	0.925611
Kap1-union-chr6-662	18.1568	0.14821	0.413619	0.358325	0.7201	0.925611
Kap1-union-chr9-756	36.7315	0.13361	0.367405	0.363659	0.716113	0.925611
Kap1-union-chr17-298	73.7306	-0.083945	0.23843	-0.352074	0.724782	0.926378
Kap1-union-chr12-88	41.6599	0.123814	0.35629	0.34751	0.728208	0.927684
Kap1-union-chr12-106	162.245	-0.0594113	0.187369	-0.317082	0.751181	0.929346
Kap1-union-chr12-113	47.7441	-0.103815	0.325688	-0.318755	0.749912	0.929346
Kap1-union-chr12-125	35.8781	0.119229	0.367341	0.324574	0.745504	0.929346
Kap1-union-chr17-325	50.7817	0.104469	0.319172	0.327314	0.743431	0.929346
Kap1-union-chr17-329	38.6693	0.12025	0.358335	0.335579	0.737189	0.929346
Kap1-union-chr2-421	34.17	0.124059	0.376219	0.329752	0.741588	0.929346
Kap1-union-chr4-519	43.1549	-0.108674	0.34135	-0.318364	0.750209	0.929346
Kap1-union-chr7-697	19.9691	0.130044	0.409302	0.317721	0.750697	0.929346
Kap1-union-chr8-750	25.5728	0.130535	0.39942	0.326812	0.74381	0.929346
Kap1-union-chr17-339	23.8228	0.124227	0.399729	0.310778	0.755969	0.932281
Kap1-union-chr10-32	17.6135	0.126944	0.414919	0.30595	0.759643	0.933828
Kap1-union-chr13-167	147.909	0.0600221	0.201428	0.297982	0.765717	0.938307
Kap1-union-chr12-117	73.703	0.0696365	0.242702	0.286922	0.774172	0.939719
Kap1-union-chr2-411	34.5921	-0.109364	0.374083	-0.292351	0.770018	0.939719
Kap1-union-chr3-477	17.5135	0.119008	0.411015	0.289546	0.772164	0.939719
Kap1-union-chr5-597	44.8928	0.0936037	0.339603	0.275627	0.782835	0.944295
Kap1-union-chr8-727	103.594	-0.0560908	0.201584	-0.27825	0.780821	0.944295
Kap1-union-chr7-677	45.8098	-0.0875353	0.333925	-0.26214	0.793213	0.953469
Kap1-union-chr7-680	89.6118	-0.0544853	0.2101	-0.25933	0.795381	0.953469
Kap1-union-chr17-303	83.6367	-0.0550347	0.216779	-0.253874	0.799593	0.95555
Kap1-union-chr13-205	20.6385	-0.101224	0.405164	-0.249834	0.802716	0.956322
Kap1-union-chr10-54	48.3315	-0.072237	0.323352	-0.2234	0.823224	0.959608
Kap1-union-chr12-93	27.3029	0.0897431	0.395388	0.226975	0.820443	0.959608
Kap1-union-chr12-107	24.1531	-0.0905152	0.407244	-0.222263	0.824109	0.959608
Kap1-union-chr15-243	24.7097	0.0902353	0.399465	0.22589	0.821287	0.959608
Kap1-union-chr17-291	141.6	-0.0439515	0.190208	-0.23107	0.81726	0.959608
Kap1-union-chr2-416	49.9296	0.0772823	0.324237	0.238351	0.811609	0.959608
Kap1-union-chr5-549	20.4944	-0.0967697	0.407571	-0.23743	0.812323	0.959608
Kap1-union-chr6-660	33.4245	0.0831253	0.376723	0.220654	0.825362	0.959608
Kap1-union-chr5-584	29.2013	0.0814827	0.387195	0.210444	0.833321	0.96306
Kap1-union-chrX-782	34.9933	0.0789737	0.371346	0.212669	0.831585	0.96306
Kap1-union-chr5-574	60.6311	-0.0575294	0.278898	-0.206274	0.836577	0.963936
Kap1-union-chr10-30	27.9324	0.0624802	0.392001	0.159388	0.873363	0.964424
Kap1-union-chr11-68	30.2941	0.0656035	0.385071	0.170367	0.864721	0.964424
Kap1-union-chr12-101	27.1817	-0.0696692	0.392826	-0.177354	0.85923	0.964424
Kap1-union-chr12-112	38.1699	0.0599143	0.361138	0.165904	0.868232	0.964424
Kap1-union-chr12-114	32.7813	-0.06048	0.387767	-0.15597	0.876057	0.964424
Kap1-union-chr13-142	19.6275	-0.0631931	0.408857	-0.15456	0.877168	0.964424
Kap1-union-chr13-189	13.2202	0.0629707	0.431019	0.146097	0.883845	0.964424
Kap1-union-chr13-197	200.801	-0.0327478	0.186506	-0.175586	0.86062	0.964424
Kap1-union-chr15-254	20.4889	-0.0793847	0.407498	-0.19481	0.845542	0.964424
Kap1-union-chr15-261	20.8743	0.0745114	0.412844	0.180483	0.856773	0.964424
Kap1-union-chr17-288	86.9844	-0.0299046	0.215179	-0.138976	0.889469	0.964424
Kap1-union-chr17-294	95.4218	-0.0349165	0.197011	-0.177232	0.859326	0.964424
Kap1-union-chr17-302	30.5182	-0.066966	0.38339	-0.174668	0.861341	0.964424
Kap1-union-chr17-311	30.9156	-0.0576899	0.388181	-0.148616	0.881856	0.964424
Kap1-union-chr17-342	62.1968	-0.0480592	0.26746	-0.179687	0.857398	0.964424
Kap1-union-chr18-357	21.933	-0.0810831	0.403417	-0.200991	0.840706	0.964424
Kap1-union-chr2-430	19.5953	-0.0573502	0.412591	-0.139	0.88945	0.964424
Kap1-union-chr4-483	22.5425	0.0678627	0.404043	0.167959	0.866616	0.964424
Kap1-union-chr4-514	15.4638	0.0668081	0.420157	0.159008	0.873663	0.964424
Kap1-union-chr5-589	100.68	-0.0377112	0.197851	-0.190604	0.848836	0.964424
Kap1-union-chr9-766	16.2089	0.0580006	0.416447	0.139275	0.889233	0.964424
Kap1-union-chr15-257	28.1666	-0.0522901	0.391286	-0.133637	0.89369	0.966287
Kap1-union-chr15-258	14.2627	0.0521744	0.427299	0.122103	0.902818	0.973429
Kap1-union-chr12-116	65.5391	-0.0293962	0.257245	-0.114273	0.909021	0.977388
Kap1-union-chr12-119	33.1731	-0.0414381	0.376795	-0.109975	0.912429	0.977835
Kap1-union-chr5-538	33.2391	-0.040504	0.377272	-0.10736	0.914503	0.977835
Kap1-union-chr17-313	31.5248	-0.0394005	0.381331	-0.103324	0.917706	0.978549
Kap1-union-chr10-51	76.3638	-0.0209065	0.235039	-0.0889491	0.929122	0.979894
Kap1-union-chr12-124	29.0594	-0.0354486	0.389357	-0.091044	0.927458	0.979894
Kap1-union-chr7-699	37.3008	0.0330171	0.361605	0.0913072	0.927249	0.979894
Kap1-union-chr9-759	16.9262	0.0393192	0.412472	0.0953259	0.924056	0.979894
Kap1-union-chr12-90	56.2494	-0.0215771	0.290077	-0.0743841	0.940705	0.986963
Kap1-union-chr13-206	44.5973	-0.0218986	0.336851	-0.0650099	0.948166	0.986963
Kap1-union-chr16-277	154.236	-0.0120404	0.186808	-0.0644535	0.948609	0.986963
Kap1-union-chr8-723	13.8194	0.0314717	0.429089	0.0733452	0.941531	0.986963
Kap1-union-chr9-758	22.0368	0.0266733	0.404009	0.0660216	0.947361	0.986963
Kap1-union-chr4-510	28.52	0.0237073	0.392701	0.06037	0.951861	0.987684
Kap1-union-chr13-196	74.0995	-0.0209954	0.373593	-0.0561985	0.955184	0.988474
Kap1-union-chr1-7	22.966	0.0208481	0.402251	0.0518285	0.958665	0.989425
Kap1-union-chr13-200	52.5791	-0.0114138	0.309571	-0.0368699	0.970589	0.99113
Kap1-union-chr5-575	86.5175	0.00977042	0.21189	0.0461108	0.963222	0.99113
Kap1-union-chr7-689	51.1082	0.0129779	0.310807	0.0417553	0.966694	0.99113
Kap1-union-chr7-695	61.5877	-0.0100062	0.270762	-0.0369557	0.97052	0.99113
Kap1-union-chr15-256	15.4579	-0.00576074	0.418744	-0.0137572	0.989024	0.992577
Kap1-union-chr16-278	136.073	0.00480915	0.197186	0.0243889	0.980542	0.992577
Kap1-union-chr4-517	29.8691	0.00494265	0.394582	0.0125263	0.990006	0.992577
Kap1-union-chr4-532	69.675	-0.00533455	0.248736	-0.0214466	0.982889	0.992577
Kap1-union-chr5-572	83.5447	-0.00381235	0.224887	-0.0169523	0.986475	0.992577
Kap1-union-chr5-580	46.7809	0.00927162	0.339104	0.0273416	0.978187	0.992577
Kap1-union-chr9-753	12.465	0.00566544	0.434631	0.0130351	0.9896	0.992577
Kap1-union-chr5-577	121.203	-0.00132004	0.192742	-0.00684872	0.994536	0.994536
