# Supplementary material for: ZFP30 promotes adipogenesis through the KAP1-mediated activation of a retrotransposon-derived Pparg2 enhancer
Source: Nat Commun. 2019 Apr 18;10:1809. doi: 10.1038/s41467-019-09803-9 (PMC6472429; doi:10.1038/s41467-019-09803-9)
Supplement: Supplementary file 9 — Supplementary Data 6 [file 41467_2019_9803_MOESM9_ESM.xlsx]

## Sheet: Sheet1
seqnames	start	end	width	strand	seqnames	start	end	width	strand	repeats	rstarts	rends	score	peak	names(interestrep[subjectHits(zfp30WithRep)])
chr1	80432615	80432773	159	*	chr1	80431966	80433185	1220	-	L1MdV_II	798	2076	19	All-union-chr1-16	L1MdV_II:chr1:80431966:80433185:-
chr1	91681533	91681727	195	*	chr1	91681287	91681590	304	+	L1MdF_V	6276	6579	6.3	All-union-chr1-21	L1MdF_V:chr1:91681287:91681590:+
chr1	91681533	91681727	195	*	chr1	91681620	91681690	71	-	L1MEd	977	1047	29.6	All-union-chr1-21	L1MEd:chr1:91681620:91681690:-
chr10	118465779	118465937	159	*	chr10	118465514	118465830	317	-	L1MD3	5708	6050	27.4	All-union-chr10-106	L1MD3:chr10:118465514:118465830:-
chr11	44144290	44144448	159	*	chr11	44144332	44144482	151	-	L1M4	5121	5265	28.5	All-union-chr11-123	L1M4:chr11:44144332:44144482:-
chr11	49859470	49859628	159	*	chr11	49859010	49859607	598	+	L1MEg	323	966	29.1	All-union-chr11-126	L1MEg:chr11:49859010:49859607:+
chr11	61115451	61115609	159	*	chr11	61115403	61115507	105	+	L1MEg	851	950	28.8	All-union-chr11-136	L1MEg:chr11:61115403:61115507:+
chr12	8568699	8568849	151	*	chr12	8568771	8568975	205	+	L1MEg	959	1186	24.4	All-union-chr12-157	L1MEg:chr12:8568771:8568975:+
chr12	100472381	100472539	159	*	chr12	100472447	100472650	204	-	L1MEc	945	1162	21.3	All-union-chr12-215	L1MEc:chr12:100472447:100472650:-
chr13	41291292	41291450	159	*	chr13	41291298	41291554	257	+	L1MEg	784	1070	26.8	All-union-chr13-254	L1MEg:chr13:41291298:41291554:+
chr13	48861034	48861192	159	*	chr13	48860967	48861527	561	+	L1M3	4433	5163	27.4	All-union-chr13-257	L1M3:chr13:48860967:48861527:+
chr13	91866365	91866523	159	*	chr13	91866383	91866625	243	+	L1MEd	996	1239	26.7	All-union-chr13-330	L1MEd:chr13:91866383:91866625:+
chr13	92668373	92668531	159	*	chr13	92668430	92668618	189	-	L1MB5	5905	6088	27.8	All-union-chr13-331	L1MB5:chr13:92668430:92668618:-
chr13	92668373	92668531	159	*	chr13	92668518	92668637	120	-	L1ME1	5888	5999	27.2	All-union-chr13-331	L1ME1:chr13:92668518:92668637:-
chr13	102298054	102298212	159	*	chr13	102298113	102298564	452	-	L1ME1	5395	5825	30	All-union-chr13-336	L1ME1:chr13:102298113:102298564:-
chr14	22926094	22926277	184	*	chr14	22926184	22926317	134	-	L1MEg	931	1067	20.4	All-union-chr14-346	L1MEg:chr14:22926184:22926317:-
chr14	23170945	23171103	159	*	chr14	23170922	23171065	144	-	L1MCa	1078	1234	24.3	All-union-chr14-347	L1MCa:chr14:23170922:23171065:-
chr14	26570057	26570221	165	*	chr14	26569779	26570216	438	-	L1MB3_EC	4746	5199	29.5	All-union-chr14-349	L1MB3_EC:chr14:26569779:26570216:-
chr14	72884528	72884740	213	*	chr14	72884547	72885176	630	-	L1M5	5107	5781	31.9	All-union-chr14-353	L1M5:chr14:72884547:72885176:-
chr14	73209230	73209388	159	*	chr14	73208887	73209250	364	+	L1M4	4436	4833	26.8	All-union-chr14-356	L1M4:chr14:73208887:73209250:+
chr15	56758594	56758802	209	*	chr15	56758705	56758746	42	+	L1MEg	852	893	16.7	All-union-chr15-405	L1MEg:chr15:56758705:56758746:+
chr15	75568620	75568799	180	*	chr15	75568421	75568676	256	+	L1MB7	5915	6184	20.4	All-union-chr15-411	L1MB7:chr15:75568421:75568676:+
chr15	75568620	75568799	180	*	chr15	75568695	75568790	96	+	L1MEd	989	1100	19	All-union-chr15-411	L1MEd:chr15:75568695:75568790:+
chr15	87037067	87037355	289	*	chr15	87037224	87037625	402	+	L1MEg	861	1325	27.6	All-union-chr15-417	L1MEg:chr15:87037224:87037625:+
chr15	89492288	89492446	159	*	chr15	89492290	89492382	93	+	L1MEd	962	1058	24.7	All-union-chr15-419	L1MEd:chr15:89492290:89492382:+
chr15	97021205	97021498	294	*	chr15	97021322	97021523	202	+	L1MEd	1000	1215	26.5	All-union-chr15-421	L1MEd:chr15:97021322:97021523:+
chr16	24651925	24652083	159	*	chr16	24651750	24651929	180	-	L1MB3_EC	4702	4862	28.3	All-union-chr16-431	L1MB3_EC:chr16:24651750:24651929:-
chr16	33482681	33482890	210	*	chr16	33482603	33482728	126	+	L1MEg	689	819	26	All-union-chr16-437	L1MEg:chr16:33482603:33482728:+
chr16	97637678	97637899	222	*	chr16	97637648	97638124	477	+	L1MEi	852	1377	27.9	All-union-chr16-448	L1MEi:chr16:97637648:97638124:+
chr17	8595714	8595864	151	*	chr17	8595795	8595957	163	-	L1MEd	860	1041	26.4	All-union-chr17-457	L1MEd:chr17:8595795:8595957:-
chr17	25446288	25446507	220	*	chr17	25446312	25446479	168	+	L1MEd	947	1112	29	All-union-chr17-502	L1MEd:chr17:25446312:25446479:+
chr17	55874443	55874601	159	*	chr17	55873525	55874471	947	+	L1MdV_III	267	1202	8.4	All-union-chr17-517	L1MdV_III:chr17:55873525:55874471:+
chr17	55874443	55874601	159	*	chr17	55874329	55874641	313	+	L1MdV_III	1203	1506	7	All-union-chr17-517	L1MdV_III:chr17:55874329:55874641:+
chr17	58648342	58648500	159	*	chr17	58647422	58649418	1997	-	L1MdMus_I	1728	3730	5.1	All-union-chr17-520	L1MdMus_I:chr17:58647422:58649418:-
chr18	47143743	47143891	149	*	chr18	47143730	47143873	144	+	L1MEd	980	1122	28.6	All-union-chr18-555	L1MEd:chr18:47143730:47143873:+
chr18	69368943	69369203	261	*	chr18	69369057	69369180	124	-	L1MEd	954	1081	21.9	All-union-chr18-564	L1MEd:chr18:69369057:69369180:-
chr19	36713408	36713648	241	*	chr19	36713432	36713579	148	-	L1M2	2738	2892	27	All-union-chr19-585	L1M2:chr19:36713432:36713579:-
chr19	55355521	55355679	159	*	chr19	55355224	55355971	748	-	L1M4	4151	4988	28.5	All-union-chr19-594	L1M4:chr19:55355224:55355971:-
chr2	30527436	30527584	149	*	chr2	30527514	30527575	62	-	L1MEg	862	923	18.3	All-union-chr2-606	L1MEg:chr2:30527514:30527575:-
chr2	49625327	49625485	159	*	chr2	49625429	49625845	417	-	L1ME1	5544	5972	25.1	All-union-chr2-615	L1ME1:chr2:49625429:49625845:-
chr2	61221825	61221994	170	*	chr2	61221766	61222072	307	+	L1MEc	99	406	36	All-union-chr2-618	L1MEc:chr2:61221766:61222072:+
chr2	61583132	61583282	151	*	chr2	61582798	61583328	531	-	L1M4	2411	2974	25.4	All-union-chr2-619	L1M4:chr2:61582798:61583328:-
chr2	77926052	77926210	159	*	chr2	77925784	77926672	889	+	L1MdF_I	4572	6136	26.2	All-union-chr2-624	L1MdF_I:chr2:77925784:77926672:+
chr2	92626725	92626946	222	*	chr2	92626588	92627045	458	-	L1MEd	851	1344	28.5	All-union-chr2-631	L1MEd:chr2:92626588:92627045:-
chr2	94299058	94299269	212	*	chr2	94299063	94299196	134	+	L1MEd	885	1045	17	All-union-chr2-632	L1MEd:chr2:94299063:94299196:+
chr2	124648528	124648747	220	*	chr2	124648237	124648531	295	-	L1MEg	1072	1374	23.8	All-union-chr2-659	L1MEg:chr2:124648237:124648531:-
chr2	124648528	124648747	220	*	chr2	124648573	124648778	206	-	L1MEg	740	955	26	All-union-chr2-659	L1MEg:chr2:124648573:124648778:-
chr2	136665251	136665455	205	*	chr2	136665298	136665399	102	+	L1MEg	815	916	25	All-union-chr2-671	L1MEg:chr2:136665298:136665399:+
chr3	52889318	52889476	159	*	chr3	52889059	52889799	741	-	L1MB4	982	1727	24.3	All-union-chr3-742	L1MB4:chr3:52889059:52889799:-
chr3	143740197	143740345	149	*	chr3	143740133	143740620	488	+	L1MEd	945	1491	29.2	All-union-chr3-772	L1MEd:chr3:143740133:143740620:+
chr4	16656883	16657041	159	*	chr4	16656676	16657289	614	-	L1MA7	5367	6094	26.1	All-union-chr4-787	L1MA7:chr4:16656676:16657289:-
chr4	71250041	71250191	151	*	chr4	71249543	71250295	753	+	L1MA4A	5028	6403	31	All-union-chr4-810	L1MA4A:chr4:71249543:71250295:+
chr4	105394418	105394576	159	*	chr4	105394522	105394659	138	-	HAL1ME	716	854	39.1	All-union-chr4-814	HAL1ME:chr4:105394522:105394659:-
chr5	25184481	25184682	202	*	chr5	25184445	25184593	149	-	HAL1ME	1088	1248	26.2	All-union-chr5-873	HAL1ME:chr5:25184445:25184593:-
chr5	37314830	37314995	166	*	chr5	37314855	37315138	284	+	L1MEd	909	1234	26.7	All-union-chr5-879	L1MEd:chr5:37314855:37315138:+
chr5	110566679	110566837	159	*	chr5	110566686	110566791	106	+	L1MEd	951	1050	21.5	All-union-chr5-943	L1MEd:chr5:110566686:110566791:+
chr5	118035711	118035869	159	*	chr5	118035696	118035837	142	-	L1MEd	1001	1148	27.1	All-union-chr5-946	L1MEd:chr5:118035696:118035837:-
chr5	120789716	120789866	151	*	chr5	120789773	120789843	71	+	L1MEd	984	1054	21.4	All-union-chr5-948	L1MEd:chr5:120789773:120789843:+
chr5	120804320	120804527	208	*	chr5	120804422	120804505	84	+	L1MEd	984	1068	22.9	All-union-chr5-949	L1MEd:chr5:120804422:120804505:+
chr5	120820294	120820459	166	*	chr5	120820290	120820364	75	-	L1MEd	992	1069	20	All-union-chr5-950	L1MEd:chr5:120820290:120820364:-
chr5	120854473	120854682	210	*	chr5	120854531	120854615	85	-	L1MEd	983	1068	23.5	All-union-chr5-951	L1MEd:chr5:120854531:120854615:-
chr5	120880038	120880260	223	*	chr5	120880173	120880243	71	+	L1MEd	984	1054	23.9	All-union-chr5-952	L1MEd:chr5:120880173:120880243:+
chr5	120900038	120900214	177	*	chr5	120900090	120900198	109	+	L1MEd	934	1054	23.9	All-union-chr5-953	L1MEd:chr5:120900090:120900198:+
chr5	120918019	120918299	281	*	chr5	120918126	120918205	80	-	L1MEd	984	1064	27.5	All-union-chr5-954	L1MEd:chr5:120918126:120918205:-
chr6	53800811	53800969	159	*	chr6	53800772	53801005	234	+	L1MD3	7750	7986	29.6	All-union-chr6-1014	L1MD3:chr6:53800772:53801005:+
chr6	84704805	84704963	159	*	chr6	84704817	84704928	112	+	L1MEg	988	1090	23.6	All-union-chr6-1036	L1MEg:chr6:84704817:84704928:+
chr6	87295036	87295210	175	*	chr6	87295122	87295272	151	-	L1M4	2230	2389	26.4	All-union-chr6-1040	L1M4:chr6:87295122:87295272:-
chr6	94724815	94725053	239	*	chr6	94725018	94725658	641	+	L1MA4	5397	6016	31.4	All-union-chr6-1051	L1MA4:chr6:94725018:94725658:+
chr6	115412669	115412877	209	*	chr6	115412537	115412699	163	+	L1MC5a	7014	7178	32.3	All-union-chr6-1060	L1MC5a:chr6:115412537:115412699:+
chr6	130833897	130834045	149	*	chr6	130833415	130834072	658	-	L1MdV_III	5978	6635	15.7	All-union-chr6-1076	L1MdV_III:chr6:130833415:130834072:-
chr6	134517720	134517878	159	*	chr6	134517351	134518248	898	+	L1M4	3144	4938	29.9	All-union-chr6-1081	L1M4:chr6:134517351:134518248:+
chr6	142863495	142863762	268	*	chr6	142863584	142863681	98	-	L1MEg	913	1027	16	All-union-chr6-1086	L1MEg:chr6:142863584:142863681:-
chr7	27104962	27105120	159	*	chr7	27104946	27105123	178	+	L1MB2	5894	6081	27.6	All-union-chr7-1102	L1MB2:chr7:27104946:27105123:+
chr8	98662212	98662370	159	*	chr8	98662125	98662561	437	+	L1MC3	5877	6330	31	All-union-chr8-1185	L1MC3:chr8:98662125:98662561:+
chr9	35326061	35326219	159	*	chr9	35326105	35326401	297	+	L1MEd	962	1290	26.8	All-union-chr9-1213	L1MEd:chr9:35326105:35326401:+
chr9	61522609	61522797	189	*	chr9	61522616	61523035	420	+	L1MEd	912	1351	31.2	All-union-chr9-1221	L1MEd:chr9:61522616:61523035:+
