# Supplementary material for: ZFP30 promotes adipogenesis through the KAP1-mediated activation of a retrotransposon-derived Pparg2 enhancer
Source: Nat Commun. 2019 Apr 18;10:1809. doi: 10.1038/s41467-019-09803-9 (PMC6472429; doi:10.1038/s41467-019-09803-9)
Supplement: Supplementary file 10 — Supplementary Data 7 [file 41467_2019_9803_MOESM10_ESM.xlsx]

## Sheet: Sheet1
CEBPA	CEBPB	CREB1	CREM	DDIT3	E2F1	E2F3	ELK1	ESR1	ESR2	FOXA2	FOXO1	GATA2	GATA3	GATA6	HES1	HNF4A	KLF5	NR1D1	NR1D2	NR1H2	NR1H3	NR5A2	PDX1	PPARA	PPARD	PPARG	RORA	SMAD3	STAT3	TFDP1	USF1	XBP1
AR	ARNTL	CEBPA	CEBPB	CREB1	CREM	E2F1	E2F3	ELK1	ESR1	ESR2	FOXA2	FOXO1	GATA2	GATA3	GATA6	HES1	HNF4A	JDP2	KLF5	MECOM	NR5A2	PDX1	PPARG	RORA	RORC	SMAD3	SREBF1	SREBF2	STAT3	TCF7L2	TFDP1	USF1	XBP1

## Sheet: Sheet2
Adipogenic_factors_Hocomoco	Adipogenic_factors_Jaspar
CEBPA	AR
CEBPB	ARNTL
CREB1	CEBPA
CREM	CEBPB
DDIT3	CREB1
E2F1	CREM
E2F3	E2F1
ELK1	E2F3
ESR1	ELK1
ESR2	ESR1
FOXA2	ESR2
FOXO1	FOXA2
GATA2	FOXO1
GATA3	GATA2
GATA6	GATA3
HES1	GATA6
HNF4A	HES1
KLF5	HNF4A
NR1D1	JDP2
NR1D2	KLF5
NR1H2	MECOM
NR1H3	NR5A2
NR5A2	PDX1
PDX1	PPARG
PPARA	RORA
PPARD	RORC
PPARG	SMAD3
RORA	SREBF1
SMAD3	SREBF2
STAT3	STAT3
TFDP1	TCF7L2
USF1	TFDP1
XBP1	USF1
	XBP1
