# Supplementary material for: ZFP30 promotes adipogenesis through the KAP1-mediated activation of a retrotransposon-derived Pparg2 enhancer
Source: Nat Commun. 2019 Apr 18;10:1809. doi: 10.1038/s41467-019-09803-9 (PMC6472429; doi:10.1038/s41467-019-09803-9)
Supplement: Supplementary file 12 — Source Data [file 41467_2019_9803_MOESM12_ESM.xlsx]

## Sheet: Figure_1
Fig.1A
	Control	sh1	sh2	sh3	sh-pool
rep1	1.12	0.18	0.71	0.34	0.25
rep2	0.95	0.29	0.57	0.29	0.26
rep3	0.92	0.2	0.67	0.36	0.19
Fig.1B
	shControl			shZfp30_pool
Zfp30	1.05	0.994	0.956	0.39	0.39	0.335
Pparg2	1.06	0.99	0.95	0.41	0.487	0.393
AdipoQ	1.05	0.991	0.959	0.14	0.14	0.134
Fabp4	1.22	0.948	0.832	0.15	0.222	0.128
Fig.1D
	WT_c1			Zfp30 KO (clone 7)
Pparg2	1.05	0.999	0.951	0.58	0.672	0.497
AdipoQ	1.09	0.975	0.935	0.4	0.508	0.336
Fabp4	1.25	0.985	0.765	0.19	0.412	0.021
Fig.1F
	shControl	shZfp30_pool
rep1	0.111	0.062
rep2	0.114	0.068
rep3	0.126	0.083
Fig.1H_left
	shControl	shZFP30-1	shZFP30-2	shZFP30-3	shZFP30-4	shZFP30-5
rep1	1.925	1.075	1.61	1.537	1.706	1.786
rep2	1.991	1.214	1.762	1.63	1.739	1.956
rep3	1.875	0.827	1.979	1.695	1.677	1.813
Fig.1H_right
	control	sh1	sh2	sh3	sh4	sh5
rep1	0.946	0.539	1.255	0.49	0.515	0.283
rep2	1.136	0.554	1.348	0.658	0.584	0.406
rep3	0.918	0.53	1.188	0.575	0.374	0.132
Fig.1I
	control	sh1	sh2	sh3	sh4	sh5
rep1	1.022	0.592	1.136	0.567	0.833	0.998
rep2	1.178	0.682	1.264	0.556	0.934	1.048
rep3	1.019	0.61	1.112	0.518	0.831	0.953
Fig.1J
	shControl	shZFP30-1	resue-ZFP30
rep1	0.904	0.534	0.425
rep2	1.042	0.419	0.631
rep3	1.054	0.41	0.476
Fig.1K
	shControl	shZFP30-1	rescue-ZFP30
rep1	2.596	1.568	2.677
rep2	3.501	1.823	3.625
rep3	3.7	1.942	4.257

## Sheet: Figure_S1
Fig.S1A
	Lipid intensity	Relative Zfp30 expression
shControl	123.606	0.997
shZfp30_1	60.173	0.223
shZfp30_2	114.485	0.65
shZfp30_3	73.397	0.33
shZfp30_Pool	44.515	0.233
Fig.S1B
	IBA	IBA.p
rep1	not.detected	2.01
rep2	not.detected	2.25
rep3	not.detected	2.12
Fig.S1D
	KO-c12	KO-c15	KO-c10	KO-c7	WT-c1	WT-c16	WT-c14	WT-c11
rep1	1.404	1.194	1.456	2.278	1.684	1.069	0.959	0.908
rep2	1.733	1.238	1.567	1.845	1.67	1.096	0.842	0.905
rep3	1.326	1.375	1.676	2.352	2.145	0.999	0.786	1.187
	Zfp30 gene expression in IBA cells
		d-1	d0	2h	d1	d2	d4
Mean	WT-14	1.448	2.058	0.152	1.341	0.64	0.906
	WT-16	1.237	1.413	0.164	1.248	0.525	0.849
SD	WT-14	0.348	0.235	0.016	0.203	0.089	0.106
	WT-16	0.314	0.14	0.024	0.147	0.07	0.166
Fig.S1F
	c1	c11	c7	c10
rep1	339	373	351	351
rep2	326	357	325	332
rep3	331	346	310	327
Fig.S1G
	Pparg2
	c10	c12	c15	c11	c14	c16
rep1	0.076	0.0428	0.978	0.591	0.013	0.835
rep2	0.082	0.05	1.085	0.567	0.013	0.938
rep3	0.065	0.035	0.88	0.526	0.012	0.781
	AdipoQ
	c10	c12	c15	c11	c14	c16
rep1	0.056	0.091	1.457	0.742	0.008	1.059
rep2	0.065	0.103	1.409	0.772	0.009	1.054
rep3	0.056	0.094	1.226	0.755	0.008	0.935
	Fabp4
	c10	c12	c15	c11	c14	c16
rep1	0.063	0.093	0.026	2.63	0.853	1.031
rep2	0.069	0.058	0.036	2.831	0.884	1.052
rep3	0.064	0.106	0.033	3.13	0.892	0.916
Fig.S1I
	WT			KO
BAT	1.613	2.245	1.018	0.789	0.768	0.646
brain	0.486	0.469	0.398	0.145	0.138	0.122
heart	2.336	2.428	2.249	1.502	1.557	1.445
intestine	0.615	0.833	0.637	0.373	0.379	0.258
kidney	0.714	0.824	0.64	0.468	0.491	0.447
liver	0.254	0.198	0.175	0.092	0.114	0.092
lung	1.463	1.589	1.343	0.665	0.724	0.62
muscle	3.935	4.056	3.721	2.562	2.751	2.441
Retina	4.794	5.089	4.229	2.815	3.836	1.995
scWAT	1.058	1.15	1.043	3.281	3.339	3.092
skin	7.044	8.122	5.961	0.577	0.618	0.442
spleen	0.807	0.973	0.854	0.765	0.937	0.696
viWAT	0.765	0.822	0.654	0.412	0.41	0.39
Fig.S1L
	shControl	shZFP30-1	shZFP30-2	shZFP30-3	shZFP30-4	shZFP30-5
rep1	312456	393812	339453	327348	321303	341423
rep2	307649	340504	305600	292255	320525	298310
rep3	325838	445616	301191	312775	305137	315964

## Sheet: Figure_2
Fig.2L
ZFP30 motif
concentration	rep1	rep2	rep3
3.33333	0.84	0.81	1.6
1.11111	0.82	0.55	0.73
0.37037	0.55	0.4	0.56
0.123457	0.35	0.21	0.23
0	0	0	0
Control
concentration	rep1	rep2	rep3
3.33333	0.36	0.07	0.07
1.11111	0	0.04	0
0.37037	0.02	0	0
0.123457	0	0	0
0	0	0	0

## Sheet: Figure_S2
Fig.S2A
qPCR data of 3T3-L1 cell in control and ZFP30 KD cells
Pparg (normalized to 1)								AdipoQ (normalized to 1)
	shControl			shZfp30					shControl			shZfp30
D0	0.00465004	0.00437781	0.00278066	0.00043198	0.00135451	0.00155416		D0	0	0	0	0	0	0
D1	0.0622597	0.063399	0.0638667	0.0139204	0.0104762	0.0177773		D1	0	0	0	0	0	0
D2	0.224619	0.206055	0.251276	0.0246408	0.0236879	0.030336		D2	0.00781142	0.0093675	0.00782071	0	2.94933e-07	4.1359e-05
D4	0.603144	0.545975	0.685414	0.00700483	0.000472548	0.00373874		D4	0.719655	0.666612	0.762546	0.00123923	0.00067141	0.000738452
D6	1.00532	0.977715	1.01697	0.00113595	0.00173187	0.00101255		D6	1.08397	0.931253	0.984773	0.000524554	0.0010846	0.000311813
Fig.S2G
	Oas1b				Control				Pde1a				Glis3				Pparg2
	HA-vec	HA-ZFP30	HA-ZFP30-ΔZF		HA-vec	HA-ZFP30	HA-ZFP30-ΔZF		HA-vec	HA-ZFP30	HA-ZFP30-ΔZF		HA-vec	HA-ZFP30	HA-ZFP30-ΔZF		HA-vec	HA-ZFP30	HA-ZFP30-ΔZF
rep1	0.433	4.016	0.568		0.397	0.368	0.621		0.34	1.3	0.413		0.342	1.382	0.369		0.194	2.273	0.302
rep2	0.419	3.94	0.622		0.405	0.38	0.597		0.421	1.521	0.417		0.306	1.244	0.357		0.193	2.235	0.319
rep3	0.393	3.723	0.491		0.303	0.385	0.626		0.39	1.32	0.338		0.352	1.303	0.318		0.215	2.275	0.26

## Sheet: Figure_3
Fig. 3D
3T3-L1 pre-differentiated								3T3-L1 post-differentiated
	shScramble		shZFP30					shScramble			shZFP30
	Rep1	Rep2	Rep1	Rep2				rep1	rep2		rep1	rep2
pGL3-promoter-luc	0.395285	0.485125	0.404863	0.456354			pGL3-promoter-luc	0.917783	1.08321		0.977122	1.02526
Tec-luc	0.204573	0.238112	0.435492	0.481658			Tec-luc	0.202268	0.222629		0.268974	0.326295
plscr2-luc	0.265207	0.333144	0.455446	0.560175			plscr2-luc	0.573505	0.637605		0.367173	0.357816
Myof-luc	0.224817	0.246067	0.302073	0.354264			Myof-luc	0.256436	0.292471		0.649958	0.646443
Col28a1-luc	1.33508	1.63212	1.22081	1.44407			Col28a1-luc	1.20154	1.40703		0.738696	0.863697
Ahnak-luc	0.839296	0.949396	0.414051	0.485447			Ahnak-luc	0.786866	0.891332		0.779389	0.807223
Pparg-luc	0.84589	0.957052	0.65003	0.764545			Pparg-luc	1.33007	1.65788		0.661902	0.730642
Angptl4-luc	2.78576	3.06337	1.98147	2.28374			Angptl4-luc	15.5271	19.1659		8.02672	9.36584
Cidec/Jagn1-luc	1.24264	1.43373	1.14028	1.26557			Cidec/Jagn1-luc	1.60686	1.90753		1.61489	1.99286
Fig. 3F
ZFP30 motif at Pparg2
concentration	rep1	rep2	rep3
3.33333	2.377	1.905	1.373
1.11111	1.925	1.829	0.938
0.37037	0.833	1.348	0.587
0.123457	0.267	0.317	0.314
0	0	0	0
Control
concentration	rep1	rep2	rep3
3.33333	0.358	0.074	0.068
1.11111	0	0.042	0
0.37037	0.021	0	0
0.123457	0	0	0
0	0	0	0
Fig. 3H
	Luc-Vector			Pparg2-promotor-FL			Pparg2-promotor-Δmotif			Pparg2-promotor-Δpeak
	rep1	rep2	rep3	rep1	rep2	rep3	rep1	rep2	rep3	rep1	rep2	rep3
D0	0.10497	0.131304	0.12176	0.111827	0.124958	0.117027	0.109815	0.0867173	0.103145	0.117452	0.117441	0.153158
D2	0.14725	0.127307	0.147864	0.405721	0.432141	0.487562	0.311659	0.319475	0.348113	0.2734	0.284361	0.323322
Fig. 3I
	Luc-Vector			Pparg2-promotor-FL			Pparg2-promotor-Δmotif			Pparg2-promotor-Δpeak
	rep1	rep2	rep3	rep1	rep2	rep3	rep1	rep2	rep3	rep1	rep2	rep3
shScramble	0.159846	0.202221	0.199455	0.825748	0.755527	0.823402	0.585337	0.541743	0.547871	0.464271	0.580358	0.528631
shZFP30-pool	0.226022	0.15058	0.174915	0.475421	0.372913	0.462141	0.426918	0.443747	0.386535	0.376078	0.416943	0.402852
Fig. 3K
	Pparg2
	C1	C10	C14	C25	C27	C2	C9	C40	C42
rep1	0.205	0.006	0.036	0.005	0	1.174	0.363	0.528	0.975
rep2	0.226	0.006	0.035	0.005	0	0.946	0.362	0.454	0.853
rep3	0.206	0.014	0.042	0.002	0	0.881	0.356	0.619	0.936

## Sheet: Figure_S3
Fig.S3D
	WT-D0	WT-D2	KO-D0	KO-D2	Control
rep1	0.908	1.383	0.014	0.084	0
rep2	0.747	1.481	0.009	0.103	0
rep3	0.818	1.59	0.01	0.112	0
Fig.S3E
	Dox-			Dox+
Pparg2-P	2.54	2.17	2.21	2.7	3.07	3.39
Pparg2-PdM	1.78	1.64	1.69	2.09	2.2	1.86
Fig.S3G
	AdipoQ
	C1	C10	C14	C25	C27	C2	C9	C40	C42
rep1	1.354	0.021	0.055	0.024	0.138	1.352	5.319	0.878	1.634
rep2	1.547	0.025	0.036	0.027	0.086	1.009	4.228	1.058	1.427
rep3	1.229	0.027	0.076	0.03	0.092	0.986	4.808	1.057	3.265
	Pparg1
	C1	C10	C14	C25	C27	C2	C9	C40	C42
rep1	1.047	0.549	0.39	0.366	0.572	1.211	3.036	1.216	3.321
rep2	1.091	0.581	0.424	0.42	0.603	0.905	2.884	1.192	3.224
rep3	0.953	0.647	0.428	0.477	0.565	0.884	2.816	1.36	3.292

## Sheet: Figure_4
Fig.4D
	shControl			shKAP1			rescue-KAP1
endo-Kap1	0.932	1.126	0.942	0.291	0.471	0.378	0.268	0.36	0.272
exo-Kap1	0	0	0	0	0	0	0.943	1.196	0.861
Pparg2	0.956	1.098	0.946	0.583	0.738	0.479	0.96	0.959	0.751
AdipoQ	1.093	0.994	0.913	0.278	0.432	0.22	1.224	1.224	1.152
Fabp4	1.052	1.059	0.889	0.231	0.299	0.25	1.049	0.973	0.768
Fig.4E
	Pparg2
	Vector			Cre
Do	0.674	1.543	0.783	1.247	1.671	1.029
D6	3.879	3.647	2.263	2.429	2.552	1.493
D12	9.416	11.218	10.471	4.327	5.522	4.835
	AdipoQ
	Vector			Cre
Do	0.943	1.483	0.574	0.917	2.012	-0.169
D6	0.838	2.098	1.275	2.47	2.664	1.464
D12	28.562	34.241	28.917	12.329	12.241	6.2
	Fabp4
	Vector			Cre
Do	1.221	1.238	0.541	1.055	1.12	0.803
D6	7.624	8.762	7.184	4.038	4.297	3.82
D12	8.342	9.602	7.846	3.426	5.947	2.738

## Sheet: Figure_5
Fig.5E
	Pparg2
	shControl_D0			shZfp30_D0			shControl_D2			shZfp30_D2
IgG	0.019	0.035	0.012	0.016	0.025	0.011	0.021	0.025	0.01	0.023	0.024	0.02
KAP1	0.183	0.261	0.137	0.082	0.113	0.016	0.66	0.672	0.535	0.267	0.264	0.209
	Zfp810
	shControl_D0			shZfp30_D0			shControl_D2			shZfp30_D2
IgG	0.68	0.961	0.371	1.26	1.379	0.778	0.86	0.903	0.513	0.47	0.571	0.308
KAP1	7.23	9.19	3.958	8.81	9.781	8.155	9.92	12.61	10.248	8.92	10.504	6.954
	Control
	shControl_D0			shZfp30_D0			shControl_D2			shZfp30_D2
IgG	0.029	0.053	0.003	0.042	0.047	0.031	0.058	0.022	-0.019	0.041	0.067	0.025
KAP1	0.063	0.072	0.042	0.028	0.023	0.009	0.064	0.076	0.021	0.103	0.131	0.08
Fig.5F
	Pparg2-promotor-FL			Pparg2-promotor-Δmotif
shScramble	1.21	1.52	1.49	0.75	0.67	0.93
shKAP1	0.83	0.79	0.65	0.63	0.78	0.62
rescue-KAP1	1.33	1.5	1.49	0.68	0.72	0.54

## Sheet: Figure_S5
Fig.S5A
	Percent Input (CTRL-6)	Percent Input (CTRL-7)	Percent Input (GRB10-CHIP)	Percent Input (RASGFR1-CHIP)	Percent Input (Zfp30-CHIP)	Percent Input (Zfp316-CHIP)
D2-rep1-HA	0.0025	0.0075	0.0064	0.0064	0.0084	0.0091
D2-rep1-IgG	0.0024	0.0075	0.0054	0.006	0.0025	0.003
D2-rep1-KAP1(ab10483)	0.0051	0.0061	0.0191	0.0099	0.0049	0.0075
D2-rep1-KAP1(ab22553)	0.0057	0.0078	0.2031	0.2033	0.0561	0.1482
D2-rep2-HA	0.0061	0.0044	0.0051	0.0119	0.0093	0.0066
D2-rep2-IgG	0.0061	0.0031	0.0064	0.0031	0.0024	0.0046
D2-rep2-KAP1(ab10483)	0.0018	0.0056	0.0142	0.0159	0.0068	0.0084
D2-rep2-KAP1(ab22553)	0.0059	0.009	0.1667	0.1704	0.0449	0.1712
D0-rep1-HA	0.0062	0.0153	0.0072	0.0187	0.0097	0.0121
D0-rep1-IgG	0.0035	0.004	0.004	0.005	0.0036	0.0047
D0-rep1-KAP1(ab10483)	0.0085	0.0069	0.0468	0.0866	0.0104	0.0297
D0-rep1-KAP1(ab22553)	0.0075	0.0117	0.6228	1.1966	0.1244	0.397
D0-rep2-HA	0.0066	0.0072	0.0121	0.0148	0.0108	0.0098
D0-rep2-IgG	0.0053	0.0043	0.0027	0.0022	0.0038	0.0059
D0-rep2-KAP1(ab10483)	0.0086	0.0076	0.0444	0.0784	0.0131	0.0501
D0-rep2-KAP1(ab22553)	0.008	0.0068	0.7302	1.3379	0.1406	0.6151
Fig.S5H
	Pparg2
	Vector			ZFP30			ZFP30-In24aa
IgG	0.055	0.101	0.045	0.061	0.049	0.086	0.088	0.05	0.091
KAP1	0.16	0.108	0.129	0.513	0.701	0.841	0.096	0.18	0.068
	Zfp810
	Vector			ZFP30			ZFP30-In24aa
IgG	0.199	0.193	0.192	0.045	0.053	0.053	0.358	0.234	0.34
KAP1	7.336	9.579	9.828	9.279	8.604	9.76	8.351	9.202	8.532
Fig.S5I
	Pparg2
	D0			D2
IgG	0.0001	0	0	0.0007	0.002	0
KAP1	0.0059	0.007	0.004	0.0164	0.013	0.012
ZFP30	0.0375	0.034	0.024	0.2625	0.324	0.197
	Control
	D0			D2
IgG	0.0017	0.002	0.002	0.0025	0.003	0
KAP1	0.0018	0.002	0.001	0.0013	0.002	0
ZFP30	0.0019	0.002	0.001	0.0015	0.005	0.001
